# Supplementary material for: Healthcare professionals’ trust in health authorities throughout COVID-19: a social media analysis
Source: Sci Rep. 2026 Apr 30;16:20082. doi: 10.1038/s41598-026-50565-4 (PMC13324178; doi:10.1038/s41598-026-50565-4)
Supplement: Supplementary file 1 — Supplementary Information 1. [file 41598_2026_50565_MOESM1_ESM.zip]

Archive with 1 entries (1 files):
- Multimedia_Appendix_9_Data_analysis_code.ipynb
