# Supplementary material for: Healthcare professionals’ trust in health authorities throughout COVID-19: a social media analysis
Source: Sci Rep. 2026 Apr 30;16:20082. doi: 10.1038/s41598-026-50565-4 (PMC13324178; doi:10.1038/s41598-026-50565-4)
Supplement: Supplementary file 1 — Supplementary Information 1. [file 41598_2026_50565_MOESM1_ESM.zip › Multimedia_Appendix_9_Data_analysis_code.ipynb]

# %% [markdown]
#Tweet Volume Analysis and Mean Trust Score Analysis

# %% [code]
import pandas as pd
import numpy as np
import matplotlib.pyplot as plt
import seaborn as sns
from google.colab import files
import pickle
import os
from collections import Counter
from scipy import stats
from statsmodels.stats.multicomp import pairwise_tukeyhsd

def upload_or_load_data():
    """Ask user whether to upload new file or use existing preprocessed data"""
    if os.path.exists('preprocessed_data.pkl'):
        choice = input("Do you want to (1) upload a new file or (2) use existing preprocessed data? Enter 1 or 2: ")
        if choice == '2':
            print("Loading existing preprocessed data...")
            with open('preprocessed_data.pkl', 'rb') as f:
                return pickle.load(f)

    print("Please upload your xlsx file:")
    uploaded = files.upload()
    filename = list(uploaded.keys())[0]
    return pd.read_excel(filename)

def assign_quarters(df):
    """Assign quarterly labels to each row"""
    df['date'] = pd.to_datetime(df['date'])
    df['year'] = df['date'].dt.year
    df['quarter_num'] = df['date'].dt.quarter
    df['quarter'] = 'Q' + df['quarter_num'].astype(str) + '-' + df['year'].astype(str)
    return df

def extract_trust_score(row):
    """Extract trust score from boolean columns"""
    trust_cols = ['trust_1.0', 'trust_2.0', 'trust_3.0', 'trust_4.0', 'trust_5.0']
    for i, col in enumerate(trust_cols, 1):
        if row[col]:
            return i
    return None

def preprocess_data(df):
    """Complete preprocessing pipeline"""
    print("Starting preprocessing...")

    # Assign quarters
    df = assign_quarters(df)

    # Debug: Print all unique quarters found
    all_quarters = sorted(df['quarter'].unique())
    print(f"All quarters found in data: {all_quarters}")
    print(f"Total unique quarters: {len(all_quarters)}")

    # Keep all data (no quarter filtering)
    df_filtered = df.copy()

    # Extract trust scores
    df_filtered['trust_score'] = df_filtered.apply(extract_trust_score, axis=1)

    # Debug: Print quarters after preprocessing
    final_quarters = sorted(df_filtered['quarter'].unique())
    print(f"Final quarters in processed data: {final_quarters}")
    print(f"Final unique quarters: {len(final_quarters)}")

    print(f"Preprocessing complete. All {len(df)} rows retained.")
    return df_filtered

def save_data(df):
    """Save preprocessed data"""
    with open('preprocessed_data.pkl', 'wb') as f:
        pickle.dump(df, f)
    print("Preprocessed data saved as 'preprocessed_data.pkl'")

def offer_download(df):
    """Offer to download preprocessed data"""
    download = input("Do you want to download the preprocessed file? (y/n): ")
    if download.lower() == 'y':
        df.to_csv('preprocessed_healthcare_trust_data.csv', index=False)
        files.download('preprocessed_healthcare_trust_data.csv')
        print("File downloaded as 'preprocessed_healthcare_trust_data.csv'")

def basic_analysis(df):
    """Perform basic analysis and display results"""
    print("\n" + "="*50)
    print("BASIC ANALYSIS")
    print("="*50)

    # Date limits
    earliest_date = df['date'].min()
    latest_date = df['date'].max()
    print(f"\nDate Range:")
    print(f"Earliest tweet: {earliest_date.strftime('%Y-%m-%d')}")
    print(f"Latest tweet: {latest_date.strftime('%Y-%m-%d')}")

    # Overall tweets
    total_tweets = len(df)
    print(f"\nTotal number of tweets: {total_tweets:,}")

    # Tweets per authority
    print(f"\nTweets per authority:")
    authority_counts = df['label'].value_counts().sort_index()
    for authority, count in authority_counts.items():
        print(f"  {authority.upper()}: {count:,}")

    # Tweets per authority per trust score
    print(f"\nTweets per authority per trust score:")
    for authority in sorted(df['label'].unique()):
        print(f"\n  {authority.upper()}:")
        auth_data = df[df['label'] == authority]
        trust_counts = auth_data['trust_score'].value_counts().sort_index()
        total_auth_tweets = len(auth_data)

        if total_auth_tweets > 0:
            # Calculate exact percentages
            exact_percentages = []
            for score in range(1, 6):
                count = trust_counts.get(score, 0)
                exact_pct = (count / total_auth_tweets * 100)
                exact_percentages.append((score, count, exact_pct))

            # Apply Largest Remainder Method
            rounded_down = [(score, count, int(exact_pct * 10) / 10.0, exact_pct - int(exact_pct * 10) / 10.0)
                           for score, count, exact_pct in exact_percentages]

            # Calculate how much we need to add to reach 100.0%
            current_sum = sum(rounded for _, _, rounded, _ in rounded_down)
            remainder_needed = round((100.0 - current_sum) * 10)  # Convert to tenths

            # Sort by remainder (largest first) and add 0.1% to those with largest remainders
            rounded_down.sort(key=lambda x: x[3], reverse=True)
            final_percentages = {}

            for i, (score, count, rounded_pct, remainder) in enumerate(rounded_down):
                if i < remainder_needed:
                    final_pct = rounded_pct + 0.1
                else:
                    final_pct = rounded_pct
                final_percentages[score] = (count, final_pct)

            # Display results in score order
            for score in range(1, 6):
                count, percentage = final_percentages[score]
                print(f"    Trust Score {score}: {count:,} ({percentage:.1f}%)")
        else:
            for score in range(1, 6):
                print(f"    Trust Score {score}: 0 (0.0%)")

def create_quarterly_chart(df):
    """Create bar chart of tweets per authority per quarter"""
    print("\nCreating quarterly chart...")

    # Prepare data for plotting
    quarter_authority = df.groupby(['quarter', 'label']).size().unstack(fill_value=0)

    # Sort quarters chronologically (custom sort for Q#-YYYY format)
    def quarter_sort_key(quarter_str):
        q_part, year_part = quarter_str.split('-')
        quarter_num = int(q_part[1:])  # Extract number from Q#
        year = int(year_part)
        return (year, quarter_num)

    quarter_authority = quarter_authority.reindex(sorted(quarter_authority.index, key=quarter_sort_key))

    # Set up the plot
    plt.figure(figsize=(15, 8))

    # Define colors
    colors = {'who': '#1f77b4', 'cdc': '#ff7f0e', 'fda': '#2ca02c'}

    # Create bar chart with tighter spacing
    x = np.arange(len(quarter_authority.index)) * 0.6  # Much closer quarter groups
    width = 0.18  # Slightly reduced bar width

    authorities = ['who', 'cdc', 'fda']  # Order for legend
    for i, authority in enumerate(authorities):
        if authority in quarter_authority.columns:
            values = quarter_authority[authority].values
            plt.bar(x + i*width, values, width,
                   label=authority.upper(), color=colors[authority])

    # Customize the chart with larger fonts
    plt.xlabel('Quarter', fontsize=18, fontweight='bold')
    plt.ylabel('Number of Tweets', fontsize=18, fontweight='bold')
    plt.title('Tweet Volume by Health Authority per Quarter', fontsize=21, fontweight='bold')
    plt.xticks(x + width, quarter_authority.index, rotation=45, ha='right')
    plt.tick_params(axis='both', which='major', labelsize=12)
    plt.legend(title='Authority', loc='upper right', fontsize=15, title_fontsize=15)
    plt.grid(axis='y', alpha=0.3)

    # Balanced margins - same width as space between quarter groups
    # Space between groups = 0.6 - (width * 2) = 0.6 - 0.36 = 0.24
    margin_width = 0.24
    plt.xlim(-margin_width, x[-1] + width*2 + margin_width)  # Equal margins
    plt.subplots_adjust(left=0.08, right=0.98, bottom=0.15, top=0.92)  # Minimal subplot margins

    # Save with high DPI
    plt.savefig('tweets_per_authority_per_quarter.png', dpi=300, bbox_inches='tight')
    plt.show()

    print("Chart saved as 'tweets_per_authority_per_quarter.png' with 300 DPI")

def display_quarterly_summary(df):
    """Display quarterly tweet counts in text format"""
    print("\n" + "="*50)
    print("QUARTERLY TWEET SUMMARY")
    print("="*50)

    # Prepare data for summary (same as chart preparation)
    quarter_authority = df.groupby(['quarter', 'label']).size().unstack(fill_value=0)

    # Sort quarters chronologically (same function as in chart)
    def quarter_sort_key(quarter_str):
        q_part, year_part = quarter_str.split('-')
        quarter_num = int(q_part[1:])  # Extract number from Q#
        year = int(year_part)
        return (year, quarter_num)

    quarter_authority = quarter_authority.reindex(sorted(quarter_authority.index, key=quarter_sort_key))

    # Display results
    authorities = ['who', 'cdc', 'fda']  # Same order as chart

    for quarter in quarter_authority.index:
        for authority in authorities:
            if authority in quarter_authority.columns:
                count = quarter_authority.loc[quarter, authority]
                print(f"{authority.upper()} {quarter}: {count}")

    print(f"\nTotal quarters analyzed: {len(quarter_authority.index)}")
    print(f"Authorities tracked: {', '.join([auth.upper() for auth in authorities if auth in quarter_authority.columns])}")

def statistical_analysis(df):
    """Perform statistical analysis on trust scores"""
    print("\n" + "="*50)
    print("STATISTICAL ANALYSIS")
    print("="*50)

    # Remove rows with missing trust scores
    df_clean = df.dropna(subset=['trust_score'])

    if len(df_clean) == 0:
        print("No valid trust scores found for analysis.")
        return

    print("\n1. DESCRIPTIVE STATISTICS")
    print("-" * 30)

    # Calculate mean and standard deviation by authority
    authorities = ['who', 'cdc', 'fda']
    stats_summary = []

    for authority in authorities:
        auth_data = df_clean[df_clean['label'] == authority]['trust_score']
        if len(auth_data) > 0:
            mean_score = auth_data.mean()
            std_score = auth_data.std()
            count = len(auth_data)
            stats_summary.append({
                'authority': authority.upper(),
                'mean': mean_score,
                'std': std_score,
                'count': count,
                'data': auth_data
            })
            print(f"{authority.upper()}: Mean = {mean_score:.3f}, Std Dev = {std_score:.3f}, N = {count}")
        else:
            print(f"{authority.upper()}: No data available")

    # Overall statistics
    overall_mean = df_clean['trust_score'].mean()
    overall_std = df_clean['trust_score'].std()
    print(f"\nOVERALL: Mean = {overall_mean:.3f}, Std Dev = {overall_std:.3f}, N = {len(df_clean)}")

    # Prepare data for ANOVA (only authorities with data)
    valid_authorities = [s for s in stats_summary if s['count'] > 0]

    if len(valid_authorities) < 2:
        print("\nInsufficient data for ANOVA analysis (need at least 2 authorities with data).")
        return

    print("\n2. ONE-WAY ANOVA")
    print("-" * 20)

    # Perform one-way ANOVA
    groups = [s['data'] for s in valid_authorities]
    group_names = [s['authority'] for s in valid_authorities]

    try:
        f_statistic, p_value = stats.f_oneway(*groups)

        print(f"F-statistic: {f_statistic:.4f}")
        print(f"p-value: {p_value:.6f}")

        alpha = 0.05
        if p_value < alpha:
            print(f"Result: Significant difference detected (p < {alpha})")
            significant = True
        else:
            print(f"Result: No significant difference detected (p >= {alpha})")
            significant = False

        # Effect size (eta-squared)
        # Calculate sum of squares
        grand_mean = np.mean([score for group in groups for score in group])
        ss_between = sum(len(group) * (np.mean(group) - grand_mean)**2 for group in groups)
        ss_total = sum((score - grand_mean)**2 for group in groups for score in group)
        eta_squared = ss_between / ss_total if ss_total > 0 else 0
        print(f"Effect size (η²): {eta_squared:.4f}")

    except Exception as e:
        print(f"Error performing ANOVA: {e}")
        significant = False

    # Tukey's HSD post-hoc test
    if significant and len(valid_authorities) > 2:
        print("\n3. TUKEY'S HSD POST-HOC TEST")
        print("-" * 30)

        try:
            # Prepare data for Tukey's test
            all_scores = []
            all_labels = []

            for auth_info in valid_authorities:
                authority = auth_info['authority']
                scores = auth_info['data']
                all_scores.extend(scores)
                all_labels.extend([authority] * len(scores))

            # Perform Tukey's HSD
            tukey_results = pairwise_tukeyhsd(all_scores, all_labels, alpha=0.05)
            print(tukey_results)

            # Extract significant pairwise comparisons
            print("\nSignificant pairwise differences:")
            tukey_df = pd.DataFrame(tukey_results._results_table.data[1:],
                                  columns=tukey_results._results_table.data[0])

            significant_pairs = tukey_df[tukey_df['reject'] == True]
            if len(significant_pairs) > 0:
                for _, row in significant_pairs.iterrows():
                    group1, group2 = row['group1'], row['group2']
                    meandiff = row['meandiff']
                    p_adj = row['p-adj']
                    print(f"  {group1} vs {group2}: Mean difference = {meandiff:.3f}, p-adj = {p_adj:.6f}")
            else:
                print("  No significant pairwise differences found.")

        except Exception as e:
            print(f"Error performing Tukey's HSD: {e}")

    elif significant and len(valid_authorities) == 2:
        print("\n3. PAIRWISE COMPARISON")
        print("-" * 25)
        print("Only two groups present - ANOVA result indicates significant difference between:")
        print(f"  {group_names[0]} vs {group_names[1]}")

    print("\nNotes:")
    print("- Trust scores range from 1 (lowest trust) to 5 (highest trust)")
    print("- ANOVA tests whether mean trust scores differ significantly across authorities")
    print("- Tukey's HSD identifies which specific pairs of authorities differ significantly")
    print("- α = 0.05 significance level used for all tests")

def main():
    """Main execution function"""
    print("Healthcare Trust Data Analysis")
    print("="*40)

    # Load data
    df = upload_or_load_data()

    # Check if data is already preprocessed
    if 'quarter' not in df.columns or 'trust_score' not in df.columns:
        df = preprocess_data(df)
        save_data(df)
    else:
        print("Data appears to be already preprocessed.")

    # Offer download
    offer_download(df)

    # Perform analysis
    basic_analysis(df)

    # Create visualization
    create_quarterly_chart(df)

    # Display quarterly summary in text
    display_quarterly_summary(df)

    # Perform statistical analysis
    statistical_analysis(df)

    print("\nAnalysis complete!")

# Run the main function
if __name__ == "__main__":
    main()

# %% [markdown]
#Trust Dynamic Analysis

# %% [code]
import pandas as pd
import numpy as np
import matplotlib.pyplot as plt
from scipy import stats
import warnings
warnings.filterwarnings('ignore')

# Set high DPI for publication quality
plt.rcParams['figure.dpi'] = 300
plt.rcParams['savefig.dpi'] = 300

print("📊 TRUST LEVELS ANALYSIS")
print("="*50)

# ===============================
# CONSTANTS
# ===============================

# Authority colors
TRUST_COLORS = {'WHO': '#1f77b4', 'CDC': '#ff7f0e', 'FDA': '#2ca02c'}

# ===============================
# UTILITY FUNCTIONS
# ===============================

def sort_quarters_chronologically(quarter_list):
    """Sort quarters chronologically"""
    quarter_tuples = []
    for q in quarter_list:
        parts = q.split('-')
        quarter_num = int(parts[0][1])
        year = int(parts[1])
        quarter_tuples.append((year, quarter_num, q))
    quarter_tuples.sort(key=lambda x: (x[0], x[1]))
    return [qt[2] for qt in quarter_tuples]

def convert_quarters_to_display_format(quarters):
    """Convert quarter strings to display format"""
    return quarters  # Assuming quarters are already in correct format

# ===============================
# TRUST DATA LOADING & PREPROCESSING
# ===============================

def show_trust_data_options():
    """Show trust data source options"""
    import os
    saved_trust_file = 'saved_trust_data.pkl'
    saved_trust_exists = os.path.exists(saved_trust_file)

    print("\n🎯 TRUST DATA SOURCE OPTIONS:")
    print("="*50)
    print("1️⃣ Upload trust Excel (.xlsx) file")

    if saved_trust_exists:
        print("2️⃣ Use trust data already saved in notebook ✅")
    else:
        print("2️⃣ Use trust data already saved in notebook ❌ (none available)")

    if saved_trust_exists:
        print("3️⃣ Clear saved trust data and choose again")

    print("="*50)
    return saved_trust_exists

def load_trust_data_interactive():
    """Interactive trust data loading"""
    import os
    import pickle
    saved_trust_file = 'saved_trust_data.pkl'

    while True:
        saved_trust_exists = show_trust_data_options()

        if saved_trust_exists:
            valid_choices = ['1', '2', '3']
            choice_prompt = "\nChoose trust data option (1-3): "
        else:
            valid_choices = ['1', '2']
            choice_prompt = "\nChoose trust data option (1-2): "

        try:
            choice = input(choice_prompt).strip()
            if choice not in valid_choices:
                if saved_trust_exists:
                    print("❌ Invalid choice. Please enter 1, 2, or 3.\n")
                else:
                    print("❌ Invalid choice. Please enter 1 or 2.\n")
                continue
            break
        except ValueError:
            print("❌ Please enter a valid number.\n")
            continue

    if choice == '1':
        xlsx_files = [f for f in os.listdir('.') if f.endswith(('.xlsx', '.xls')) and 'trust' in f.lower()]
        if not xlsx_files:
            xlsx_files = [f for f in os.listdir('.') if f.endswith(('.xlsx', '.xls'))]
            if not xlsx_files:
                print("❌ No Excel files found!")
                return load_trust_data_interactive()

        if len(xlsx_files) == 1:
            chosen_file = xlsx_files[0]
            print(f"📊 Found trust Excel file: {chosen_file}")
        else:
            print("📊 Multiple Excel files found:")
            for i, file in enumerate(xlsx_files):
                print(f"   {i+1}. {file}")

            while True:
                try:
                    file_choice = input(f"Choose trust file (1-{len(xlsx_files)}): ").strip()
                    file_idx = int(file_choice) - 1
                    if 0 <= file_idx < len(xlsx_files):
                        chosen_file = xlsx_files[file_idx]
                        break
                    else:
                        print("❌ Invalid choice.")
                except ValueError:
                    print("❌ Please enter a valid number.")

        try:
            print(f"📖 Loading trust Excel file: {chosen_file}")
            trust_df = pd.read_excel(chosen_file)
            print(f"✅ Successfully loaded trust Excel file: {chosen_file}")

            try:
                trust_df.to_pickle(saved_trust_file)
                print(f"💾 Trust data saved in notebook for future use!")
            except Exception as e:
                print(f"⚠️ Could not save data: {e}")

            return trust_df

        except Exception as e:
            print(f"❌ Failed to load trust Excel file: {e}")
            return load_trust_data_interactive()

    elif choice == '2':
        try:
            trust_df = pd.read_pickle(saved_trust_file)
            print(f"✅ Loaded saved trust data from notebook")
            return trust_df
        except Exception as e:
            print(f"❌ Failed to load saved trust data: {e}")
            return load_trust_data_interactive()

    elif choice == '3':
        if os.path.exists(saved_trust_file):
            os.remove(saved_trust_file)
            print(f"🗑️ Cleared saved trust data")
        print("Please choose a new trust data source:\n")
        return load_trust_data_interactive()

def preprocess_trust_data(df):
    """Preprocess trust data"""
    print("🔄 Preprocessing trust data...")

    trust_cols = ['trust_1.0', 'trust_2.0', 'trust_3.0', 'trust_4.0', 'trust_5.0']

    def get_trust_score(row):
        for i, col in enumerate(trust_cols, 1):
            if row[col]:
                return i
        return np.nan

    df['trust_score'] = df[trust_cols].apply(get_trust_score, axis=1)
    df['date'] = pd.to_datetime(df['date'])
    df['year'] = df['date'].dt.year
    df['quarter'] = df['date'].dt.quarter
    df['quarter_str'] = 'Q' + df['quarter'].astype(str) + '-' + df['year'].astype(str)
    df = df[df['quarter_str'] != 'Q2-2023']
    print("✓ Q2-2023 data excluded from trust data")

    grouped = df.groupby(['label', 'quarter_str']).agg({
        'trust_score': ['mean', 'count', 'std']
    }).round(4)

    grouped.columns = ['mean_trust', 'tweet_count', 'std_trust']
    grouped = grouped.reset_index()

    print(f"✓ Created {len(grouped)} trust groups")
    return grouped

def calculate_confidence_intervals(grouped_data):
    """Calculate 95% confidence intervals for trust data"""
    print("🔄 Calculating confidence intervals...")

    def calc_ci(row):
        if pd.isna(row['std_trust']) or row['tweet_count'] <= 1:
            return row['mean_trust'], row['mean_trust']

        se = row['std_trust'] / np.sqrt(row['tweet_count'])
        ci = stats.t.interval(0.95, row['tweet_count']-1,
                             loc=row['mean_trust'], scale=se)
        return ci[0], ci[1]

    grouped_data[['ci_lower', 'ci_upper']] = grouped_data.apply(
        lambda row: calc_ci(row), axis=1, result_type='expand'
    )

    print("✓ Confidence intervals calculated")
    return grouped_data

# ===============================
# DATA PREPARATION
# ===============================

def prepare_combined_trust_data(trust_df):
    """Prepare trust data for all authorities"""
    print("🔄 Preparing combined trust data...")

    authorities = ['WHO', 'CDC', 'FDA']
    combined_data = {}

    # Get common quarters across all authorities
    all_quarters = set()
    for auth in authorities:
        auth_data = trust_df[trust_df['label'] == auth.lower()]
        all_quarters.update(auth_data['quarter_str'].unique())

    common_quarters = sort_quarters_chronologically(list(all_quarters))

    # Prepare data for each authority
    for auth in authorities:
        auth_data = trust_df[trust_df['label'] == auth.lower()].copy()

        # Reindex to common quarters (fills missing with NaN)
        auth_data = auth_data.set_index('quarter_str').reindex(common_quarters).reset_index()
        auth_data['label'] = auth.lower()

        combined_data[auth] = {
            'quarters': common_quarters,
            'data': auth_data,
            'x_values': list(range(len(common_quarters)))
        }

    print(f"✓ Prepared data for {len(authorities)} authorities across {len(common_quarters)} quarters")
    return combined_data

# ===============================
# PLOTTING FUNCTIONS
# ===============================

def plot_trust_trends(combined_data):
    """Plot trust levels without trendlines"""
    print("\n🎨 Creating trust trends plot...")

    fig, ax = plt.subplots(1, 1, figsize=(14, 4))

    authorities = ['WHO', 'CDC', 'FDA']

    for auth in authorities:
        data = combined_data[auth]
        trust_data = data['data']
        x_values = data['x_values']

        color = TRUST_COLORS[auth]

        # Plot mean trust scores
        ax.plot(x_values, trust_data['mean_trust'], 'o-', color=color,
               linewidth=1.5, markersize=3, label=f'{auth}')

        # Plot confidence intervals
        ax.fill_between(x_values, trust_data['ci_lower'], trust_data['ci_upper'],
                       alpha=0.3, color=color)

    # Formatting
    ax.set_title('Trust Levels - All Authorities', fontsize=14, fontweight='bold')
    ax.set_xlabel('Quarter', fontsize=12)
    ax.set_ylabel('Average Trust Score', fontsize=12)
    ax.set_xlim(0, len(combined_data['WHO']['x_values'])-1)
    ax.set_ylim(2.5, 3.5)

    quarters_display = convert_quarters_to_display_format(combined_data['WHO']['quarters'])
    ax.set_xticks(combined_data['WHO']['x_values'])
    ax.set_xticklabels(quarters_display, rotation=45, ha='right', fontsize=10)

    # Trust Y-axis ticks
    y_ticks = [2.5, 2.75, 3.0, 3.25, 3.5]
    ax.set_yticks(y_ticks)
    ax.tick_params(axis='y', labelsize=10)

    ax.grid(True, alpha=0.3)

    # Simple legend with just WHO, CDC, FDA
    ax.legend(bbox_to_anchor=(1.02, 1), loc='upper left', fontsize=6)

    plt.tight_layout()
    fig.subplots_adjust(right=0.80)
    plt.savefig('trust_trends_analysis.png', dpi=300, bbox_inches='tight', facecolor='white')
    print("✓ Saved as 'trust_trends_analysis.png'")
    plt.show()

def display_trust_summary_table(combined_data):
    """Display quarterly trust scores and confidence intervals in text format"""
    print("\n📋 QUARTERLY TRUST SCORES AND CONFIDENCE INTERVALS")
    print("="*80)

    authorities = ['WHO', 'CDC', 'FDA']
    quarters = combined_data['WHO']['quarters']

    # Create header
    header = f"{'Quarter':<10}"
    for auth in authorities:
        header += f"{'  ' + auth + ' Trust':<12}{'CI Lower':<10}{'CI Upper':<10}"
    print(header)
    print("-" * 80)

    # Display data for each quarter
    for i, quarter in enumerate(quarters):
        row = f"{quarter:<10}"

        for auth in authorities:
            auth_data = combined_data[auth]['data']
            mean_trust = auth_data.iloc[i]['mean_trust']
            ci_lower = auth_data.iloc[i]['ci_lower']
            ci_upper = auth_data.iloc[i]['ci_upper']

            # Handle NaN values
            if pd.isna(mean_trust):
                row += f"{'--':<12}{'--':<10}{'--':<10}"
            else:
                row += f"{mean_trust:<12.2f}{ci_lower:<10.2f}{ci_upper:<10.2f}"

        print(row)

    print("="*80)

# ===============================
# MAIN EXECUTION
# ===============================

def create_trust_analysis(trust_df):
    """Main function to create trust analysis"""

    # Prepare data
    combined_data = prepare_combined_trust_data(trust_df)

    # Create plot
    plot_trust_trends(combined_data)

    # Display text summary
    display_trust_summary_table(combined_data)

    print(f"\n✅ Analysis complete! Generated plot and text summary.")

# Execute the analysis
print("🔄 Starting trust analysis...")

# Load and process trust data
print("\n" + "="*60)
print("LOADING TRUST DATA")
print("="*60)

try:
    trust_df_raw = load_trust_data_interactive()
    trust_df = preprocess_trust_data(trust_df_raw)
    trust_df_sync = calculate_confidence_intervals(trust_df)
    print(f"✓ Trust data loaded and preprocessed: {len(trust_df_sync)} records")

    # Run the analysis
    create_trust_analysis(trust_df_sync)

except Exception as e:
    print(f"❌ Error: {e}")
    import traceback
    traceback.print_exc()

# %% [markdown]
#Manual Validation of Trust Score (Accuracy and Kappa)

# %% [code]
# Trust Score Analysis for Research Paper
# Upload your Excel file and run this code to get accuracy and Fleiss' kappa

import pandas as pd
import numpy as np
from scipy import stats
from sklearn.metrics import cohen_kappa_score
import warnings
warnings.filterwarnings('ignore')

def fleiss_kappa(ratings):
    """
    Calculate Fleiss' kappa for inter-rater agreement
    ratings: numpy array where rows are items and columns are raters
    """
    n, k = ratings.shape  # n = number of items, k = number of raters

    # Get unique categories
    categories = np.unique(ratings)
    m = len(categories)

    # Create agreement matrix
    agreement_matrix = np.zeros((n, m))

    for i in range(n):
        for j, cat in enumerate(categories):
            agreement_matrix[i, j] = np.sum(ratings[i, :] == cat)

    # Calculate P_i (proportion of agreement for each item)
    P_i = np.zeros(n)
    for i in range(n):
        P_i[i] = (np.sum(agreement_matrix[i, :] ** 2) - k) / (k * (k - 1))

    # Calculate P_bar (mean of P_i)
    P_bar = np.mean(P_i)

    # Calculate P_e (expected agreement by chance)
    p_j = np.zeros(m)
    for j in range(m):
        p_j[j] = np.sum(agreement_matrix[:, j]) / (n * k)

    P_e = np.sum(p_j ** 2)

    # Calculate Fleiss' kappa
    if P_e == 1:
        return 1.0
    else:
        kappa = (P_bar - P_e) / (1 - P_e)
        return kappa

def interpret_kappa(kappa):
    """Interpret Fleiss' kappa value"""
    if kappa < 0:
        return "poor agreement (worse than chance)"
    elif kappa < 0.20:
        return "slight agreement"
    elif kappa < 0.40:
        return "fair agreement"
    elif kappa < 0.60:
        return "moderate agreement"
    elif kappa < 0.80:
        return "substantial agreement"
    else:
        return "almost perfect agreement"

def convert_to_category(score):
    """Convert 1-5 trust score to category"""
    if score in [1, 2]:
        return 'Low'
    elif score == 3:
        return 'Neutral'
    elif score in [4, 5]:
        return 'High'
    else:
        return 'Unknown'

# Load the Excel file
print("Please upload your Excel file...")
from google.colab import files
uploaded = files.upload()

# Get the filename
filename = list(uploaded.keys())[0]
print(f"Processing file: {filename}")

# Read the Excel file
df = pd.read_excel(filename)

# Display basic info about the dataset
print(f"\nDataset shape: {df.shape}")
print(f"Total number of tweets analyzed: {len(df)}")

# Calculate Accuracy
print("\n" + "="*50)
print("ACCURACY CALCULATION")
print("="*50)

# Extract match columns
match_columns = ['R1_trust_score_category_match', 'R2_trust_score_category_match', 'R3_trust_score_category_match']

# First, let's inspect the data to see what's causing the issue
print("Data types and sample values:")
for col in match_columns:
    if col in df.columns:
        print(f"{col}: dtype={df[col].dtype}")
        print(f"Sample values: {df[col].head().tolist()}")
        print(f"Unique values: {df[col].unique()}")
    else:
        print(f"Column {col} not found in dataset")
print()

# Clean the data - convert to numeric, treating non-numeric as NaN
for col in match_columns:
    if col in df.columns:
        df[col] = pd.to_numeric(df[col], errors='coerce')

# Calculate accuracy for each rater
r1_accuracy = df['R1_trust_score_category_match'].mean() * 100
r2_accuracy = df['R2_trust_score_category_match'].mean() * 100
r3_accuracy = df['R3_trust_score_category_match'].mean() * 100

# Calculate overall accuracy
overall_accuracy = df[match_columns].mean().mean() * 100

print(f"R1 Accuracy: {r1_accuracy:.1f}%")
print(f"R2 Accuracy: {r2_accuracy:.1f}%")
print(f"R3 Accuracy: {r3_accuracy:.1f}%")
print(f"\nOverall Average Accuracy: {overall_accuracy:.1f}%")

# Calculate Fleiss' Kappa
print("\n" + "="*50)
print("FLEISS' KAPPA CALCULATION")
print("="*50)

# Extract rater scores
rater_columns = ['R1_assigned_trust_score', 'R2_assigned_trust_score', 'R3_assigned_trust_score']
rater_scores = df[rater_columns].values

# Convert scores to categories for kappa calculation
rater_categories = np.zeros_like(rater_scores, dtype=int)
for i in range(rater_scores.shape[0]):
    for j in range(rater_scores.shape[1]):
        score = rater_scores[i, j]
        if score in [1, 2]:
            rater_categories[i, j] = 0  # Low
        elif score == 3:
            rater_categories[i, j] = 1  # Neutral
        elif score in [4, 5]:
            rater_categories[i, j] = 2  # High

# Calculate Fleiss' kappa
kappa_value = fleiss_kappa(rater_categories)
kappa_interpretation = interpret_kappa(kappa_value)

print(f"Fleiss' Kappa: κ = {kappa_value:.3f}")
print(f"Interpretation: {kappa_interpretation}")

# Additional statistics
print("\n" + "="*50)
print("ADDITIONAL STATISTICS")
print("="*50)

# Distribution of trust scores by rater
print("Trust Score Distribution by Rater:")
for col in rater_columns:
    print(f"\n{col}:")
    print(df[col].value_counts().sort_index())

# Distribution of trust categories
print("\nTrust Category Distribution (combined across all raters):")
all_scores = df[rater_columns].values.flatten()
category_counts = {'Low (1-2)': 0, 'Neutral (3)': 0, 'High (4-5)': 0}

for score in all_scores:
    if score in [1, 2]:
        category_counts['Low (1-2)'] += 1
    elif score == 3:
        category_counts['Neutral (3)'] += 1
    elif score in [4, 5]:
        category_counts['High (4-5)'] += 1

for cat, count in category_counts.items():
    percentage = (count / len(all_scores)) * 100
    print(f"{cat}: {count} ({percentage:.1f}%)")

# Summary for paper
print("\n" + "="*60)
print("SUMMARY FOR PAPER")
print("="*60)
print(f"Average classification accuracy: {overall_accuracy:.1f}%")
print(f"Fleiss' kappa: κ = {kappa_value:.3f}")
print(f"Kappa interpretation: {kappa_interpretation}")

print("\nText for your paper:")
print(f"This validation process yielded an average classification accuracy of {overall_accuracy:.1f}%. Inter-rater agreement was assessed using Fleiss' kappa, yielding κ = {kappa_value:.3f}, indicating {kappa_interpretation}.")

# %% [markdown]

#Manual Validation of Topic Modeling (Accuracy and Kappa)

# %% [code]
import pandas as pd
import numpy as np
from collections import defaultdict
import warnings
warnings.filterwarnings('ignore')

# Install required package for Fleiss' kappa if not available
try:
    from statsmodels.stats.inter_rater import fleiss_kappa
except ImportError:
    !pip install statsmodels
    from statsmodels.stats.inter_rater import fleiss_kappa

# Load the data
# Upload your Excel file to Colab and update the filename
df = pd.read_excel('Tweet_Validation_ReviewerS_123.xlsx')

print("Data loaded successfully!")
print(f"Total records: {len(df)}")
print(f"Unique reviewers: {df['Reviewer'].unique()}")
print(f"Unique tweets: {df['Tweet_Index'].nunique()}")
print(f"Trust levels: {df['Trust_Level'].value_counts()}")

# =============================================================================
# 1. OVERALL TOPIC CLASSIFICATION ACCURACY
# =============================================================================

def calculate_overall_accuracy(df):
    """Calculate overall accuracy across all topic assignments"""

    # Count all topic correctness responses
    topic_columns = ['Topic_1_Correct', 'Topic_2_Correct', 'Topic_3_Correct']

    total_correct = 0
    total_assignments = 0

    for col in topic_columns:
        # Only count non-empty responses (where a topic was actually assigned)
        valid_responses = df[col].dropna()
        valid_responses = valid_responses[valid_responses != '']

        correct = (valid_responses == 'YES').sum()
        total = len(valid_responses)

        total_correct += correct
        total_assignments += total

        print(f"{col}: {correct}/{total} correct ({100*correct/total:.1f}%)")

    overall_accuracy = (total_correct / total_assignments) * 100
    print(f"\nOVERALL ACCURACY: {total_correct}/{total_assignments} = {overall_accuracy:.1f}%")

    return overall_accuracy, total_correct, total_assignments

accuracy_pct, total_correct, total_assignments = calculate_overall_accuracy(df)

# =============================================================================
# 2. MISSING TOPICS PERCENTAGE
# =============================================================================

def calculate_missing_topics_percentage(df):
    """Calculate percentage of tweets with missing important topics"""

    # Clean up the Missing_Topics column
    missing_topics = df['Missing_Topics'].dropna()
    missing_topics = missing_topics[missing_topics != '']

    # Count YES responses (case insensitive)
    missing_yes = missing_topics.str.upper().eq('YES').sum()
    total_responses = len(missing_topics)

    missing_percentage = (missing_yes / total_responses) * 100

    print(f"Missing Topics Analysis:")
    print(f"YES responses: {missing_yes}")
    print(f"Total responses: {total_responses}")
    print(f"MISSING TOPICS PERCENTAGE: {missing_percentage:.1f}%")

    return missing_percentage, missing_yes, total_responses

missing_pct, missing_yes, total_missing_responses = calculate_missing_topics_percentage(df)

# =============================================================================
# 3. FLEISS' KAPPA CALCULATION
# =============================================================================

def prepare_data_for_kappa(df):
    """Prepare data for Fleiss' kappa calculation"""

    # We need to calculate kappa for each validation dimension separately
    kappa_results = {}

    # For each topic position (1, 2, 3) and missing topics
    validation_dimensions = [
        ('Topic_1_Correct', 'Topic 1 Correctness'),
        ('Topic_2_Correct', 'Topic 2 Correctness'),
        ('Topic_3_Correct', 'Topic 3 Correctness'),
        ('Missing_Topics', 'Missing Topics')
    ]

    for col, description in validation_dimensions:
        print(f"\n--- Calculating Kappa for {description} ---")

        # Create pivot table: rows = tweets, columns = reviewers, values = ratings
        pivot_data = df.pivot_table(
            index='Tweet_Index',
            columns='Reviewer',
            values=col,
            aggfunc='first'
        )

        # Only include tweets that have ratings from all 3 reviewers
        complete_cases = pivot_data.dropna()

        if len(complete_cases) == 0:
            print(f"No complete cases for {description}")
            continue

        print(f"Complete cases (tweets rated by all reviewers): {len(complete_cases)}")

        # Convert to format needed for Fleiss' kappa
        # Categories: YES, NO (and potentially missing/empty)
        categories = ['YES', 'NO']

        # Create rating matrix for Fleiss' kappa
        rating_data = []

        for tweet_idx in complete_cases.index:
            ratings = complete_cases.loc[tweet_idx].values
            # Count ratings in each category
            category_counts = []
            for category in categories:
                count = np.sum([r == category for r in ratings if pd.notna(r) and r != ''])
                category_counts.append(count)

            # Only include if we have ratings (not all empty)
            if sum(category_counts) > 0:
                rating_data.append(category_counts)

        if len(rating_data) == 0:
            print(f"No valid ratings for {description}")
            continue

        rating_matrix = np.array(rating_data)
        print(f"Rating matrix shape: {rating_matrix.shape}")
        print(f"Categories: {categories}")

        # Calculate Fleiss' kappa
        try:
            kappa_value = fleiss_kappa(rating_matrix)
            kappa_results[col] = {
                'kappa': kappa_value,
                'description': description,
                'n_items': len(rating_data),
                'categories': categories
            }
            print(f"Fleiss' kappa = {kappa_value:.3f}")

        except Exception as e:
            print(f"Error calculating kappa for {description}: {e}")

    return kappa_results

def interpret_kappa(kappa_value):
    """Interpret Fleiss' kappa value according to standard guidelines"""
    if kappa_value < 0:
        return "poor (worse than random)"
    elif kappa_value < 0.20:
        return "slight"
    elif kappa_value < 0.40:
        return "fair"
    elif kappa_value < 0.60:
        return "moderate"
    elif kappa_value < 0.80:
        return "substantial"
    else:
        return "almost perfect"

kappa_results = prepare_data_for_kappa(df)

# Calculate overall kappa (average of individual kappas)
if kappa_results:
    individual_kappas = [result['kappa'] for result in kappa_results.values() if not np.isnan(result['kappa'])]

    if individual_kappas:
        overall_kappa = np.mean(individual_kappas)
        kappa_interpretation = interpret_kappa(overall_kappa)

        print(f"\n" + "="*60)
        print("FLEISS' KAPPA SUMMARY")
        print("="*60)

        for col, result in kappa_results.items():
            if not np.isnan(result['kappa']):
                print(f"{result['description']}: κ = {result['kappa']:.3f} ({interpret_kappa(result['kappa'])})")

        print(f"\nOVERALL KAPPA (average): κ = {overall_kappa:.3f} ({kappa_interpretation})")
    else:
        overall_kappa = np.nan
        kappa_interpretation = "could not be calculated"
        print("Could not calculate valid kappa values")
else:
    overall_kappa = np.nan
    kappa_interpretation = "could not be calculated"
    print("No kappa results available")

# =============================================================================
# 4. FINAL RESULTS SUMMARY
# =============================================================================

print(f"\n" + "="*80)
print("FINAL RESULTS FOR YOUR PAPER")
print("="*80)

print(f"\n1. OVERALL ACCURACY:")
print(f"   Across all topic assignments, reviewers judged {accuracy_pct:.1f}% to be correct.")

print(f"\n2. MISSING TOPICS:")
print(f"   Important topics were identified as missing in {missing_pct:.1f}% of tweets.")

print(f"\n3. INTER-RATER AGREEMENT:")
if not np.isnan(overall_kappa):
    print(f"   Inter-rater agreement was assessed using Fleiss' kappa, yielding κ = {overall_kappa:.3f},")
    print(f"   indicating {kappa_interpretation} agreement among reviewers.")
else:
    print(f"   Inter-rater agreement could not be calculated due to insufficient data.")

# =============================================================================
# 5. ADDITIONAL DETAILED ANALYSIS (OPTIONAL)
# =============================================================================

print(f"\n" + "="*80)
print("ADDITIONAL ANALYSIS")
print("="*80)

# Accuracy by trust level
print("\nAccuracy by Trust Level:")
for trust_level in df['Trust_Level'].unique():
    if pd.isna(trust_level):
        continue

    trust_df = df[df['Trust_Level'] == trust_level]
    trust_accuracy, trust_correct, trust_total = calculate_overall_accuracy(trust_df)
    print(f"{trust_level.capitalize()} trust tweets: {trust_accuracy:.1f}% accuracy ({trust_correct}/{trust_total})")

# Accuracy by reviewer
print(f"\nAccuracy by Reviewer:")
for reviewer in sorted(df['Reviewer'].unique()):
    reviewer_df = df[df['Reviewer'] == reviewer]
    rev_accuracy, rev_correct, rev_total = calculate_overall_accuracy(reviewer_df)
    print(f"Reviewer {reviewer}: {rev_accuracy:.1f}% accuracy ({rev_correct}/{rev_total})")

print(f"\n" + "="*80)
print("COPY THESE VALUES TO YOUR PAPER:")
print("="*80)
print(f"Overall accuracy: {accuracy_pct:.1f}%")
print(f"Missing topics: {missing_pct:.1f}%")
if not np.isnan(overall_kappa):
    print(f"Fleiss' kappa: {overall_kappa:.3f}")
    print(f"Kappa interpretation: {kappa_interpretation}")
else:
    print(f"Fleiss' kappa: could not be calculated")
print("="*80)

# %% [markdown]
#Effect Size Analysis

# %% [code]
import pandas as pd
import numpy as np
import os
from google.colab import files
from datetime import datetime
import warnings
warnings.filterwarnings('ignore')

# Data persistence and loading
DATA_FILENAME = 'trust_data.xlsx'

def load_or_upload_data():
    """Check for existing data and handle upload/reuse"""
    if os.path.exists(DATA_FILENAME):
        print(f"Found existing data file: {DATA_FILENAME}")
        choice = input("Do you want to use the existing data? (y/n): ").lower().strip()
        if choice == 'y':
            print("Loading existing data...")
            return pd.read_excel(DATA_FILENAME)

    print("Please upload your Excel file:")
    uploaded = files.upload()

    if not uploaded:
        raise ValueError("No file was uploaded!")

    # Get the uploaded filename
    filename = list(uploaded.keys())[0]
    print(f"File '{filename}' uploaded successfully!")

    # Load the data
    df = pd.read_excel(filename)

    # Save for session reuse
    df.to_excel(DATA_FILENAME, index=False)
    print(f"Data saved as {DATA_FILENAME} for session reuse.")

    return df

def convert_onehot_to_trust_score(df):
    """Convert one-hot encoded trust columns to numeric trust scores"""
    trust_cols = ['trust_1.0', 'trust_2.0', 'trust_3.0', 'trust_4.0', 'trust_5.0']

    # Create trust score column
    df['trust_score'] = 0
    for i, col in enumerate(trust_cols, 1):
        df.loc[df[col] == True, 'trust_score'] = i

    return df

def prepare_data(df):
    """Prepare data for analysis"""
    print("Processing data...")

    # Convert one-hot to numeric
    df = convert_onehot_to_trust_score(df)

    # Parse dates
    df['date'] = pd.to_datetime(df['date'], format='%d/%m/%Y')
    df['year'] = df['date'].dt.year
    df['quarter'] = df['date'].dt.quarter
    df['year_quarter'] = df['year'].astype(str) + '-Q' + df['quarter'].astype(str)

    print(f"Data shape: {df.shape}")
    print(f"Date range: {df['date'].min()} to {df['date'].max()}")
    print(f"Authorities: {df['label'].unique()}")
    print(f"Trust score distribution:\n{df['trust_score'].value_counts().sort_index()}")

    return df

def calculate_daily_metrics(df):
    """Calculate daily trust scores and tweet counts by authority"""
    daily_metrics = []

    for authority in df['label'].unique():
        auth_data = df[df['label'] == authority].copy()

        # Group by date
        daily_groups = auth_data.groupby('date')

        for date, group in daily_groups:
            tweet_count = len(group)
            avg_trust = group['trust_score'].mean()
            year = date.year
            quarter = date.quarter
            year_quarter = f"{year}-Q{quarter}"

            daily_metrics.append({
                'authority': authority,
                'date': date,
                'year': year,
                'quarter': quarter,
                'year_quarter': year_quarter,
                'tweet_count': tweet_count,
                'avg_trust_score': avg_trust
            })

    return pd.DataFrame(daily_metrics)

def cohens_d(group1, group2):
    """Calculate Cohen's d effect size

    Args:
        group1: 2019 baseline data
        group2: Quarter comparison data

    Returns:
        d: Cohen's d (positive = increase from baseline, negative = decrease from baseline)
        mean1: 2019 baseline mean
        mean2: Quarter mean
    """
    n1, n2 = len(group1), len(group2)
    if n1 == 0 or n2 == 0:
        return np.nan, np.nan, np.nan

    mean1, mean2 = np.mean(group1), np.mean(group2)
    std1, std2 = np.std(group1, ddof=1), np.std(group2, ddof=1)

    # Pooled standard deviation
    pooled_std = np.sqrt(((n1 - 1) * std1**2 + (n2 - 1) * std2**2) / (n1 + n2 - 2))

    if pooled_std == 0:
        return np.nan, np.nan, np.nan

    # Calculate d as (quarter - baseline) / pooled_std
    # Positive d = increase from baseline, Negative d = decrease from baseline
    d = (mean2 - mean1) / pooled_std

    return d, mean1, mean2

def interpret_effect_size(d):
    """Interpret Cohen's d effect size"""
    if pd.isna(d):
        return "N/A"
    abs_d = abs(d)
    if abs_d < 0.2:
        return "Negligible"
    elif abs_d < 0.5:
        return "Small"
    elif abs_d < 0.8:
        return "Medium"
    else:
        return "Large"

def run_cohens_d_analysis(daily_df):
    """Run Cohen's d analysis comparing 2019 to each quarter"""

    # Get 2019 baseline data
    baseline_2019 = daily_df[daily_df['year'] == 2019]

    # Define quarters to compare (2020 Q1 through 2023 Q1)
    quarters_to_compare = []
    for year in range(2020, 2024):
        for q in range(1, 5):
            if year == 2023 and q > 1:  # Only Q1 2023
                break
            quarters_to_compare.append(f"{year}-Q{q}")

    results = []

    for authority in daily_df['authority'].unique():
        print(f"\n=== {authority.upper()} Analysis ===")

        # Get baseline data for this authority
        auth_baseline = baseline_2019[baseline_2019['authority'] == authority]

        if len(auth_baseline) == 0:
            print(f"No 2019 data for {authority}")
            continue

        baseline_trust = auth_baseline['avg_trust_score'].values
        baseline_volume = auth_baseline['tweet_count'].values

        print(f"2019 baseline: {len(auth_baseline)} days")
        print(f"2019 trust score mean: {np.mean(baseline_trust):.3f}")
        print(f"2019 tweet volume mean: {np.mean(baseline_volume):.3f}")

        for quarter in quarters_to_compare:
            quarter_data = daily_df[
                (daily_df['authority'] == authority) &
                (daily_df['year_quarter'] == quarter)
            ]

            if len(quarter_data) == 0:
                continue

            quarter_trust = quarter_data['avg_trust_score'].values
            quarter_volume = quarter_data['tweet_count'].values

            # Cohen's d for trust scores
            d_trust, mean_trust_2019, mean_trust_quarter = cohens_d(baseline_trust, quarter_trust)

            # Cohen's d for tweet volumes
            d_volume, mean_volume_2019, mean_volume_quarter = cohens_d(baseline_volume, quarter_volume)

            results.append({
                'Authority': authority.upper(),
                'Quarter': quarter,
                'Metric': 'Trust Score',
                'n_2019': len(baseline_trust),
                'n_quarter': len(quarter_trust),
                'Mean_2019': mean_trust_2019,
                'Mean_Quarter': mean_trust_quarter,
                'Cohens_d': d_trust,
                'Effect_Size': interpret_effect_size(d_trust)
            })

            results.append({
                'Authority': authority.upper(),
                'Quarter': quarter,
                'Metric': 'Tweet Volume',
                'n_2019': len(baseline_volume),
                'n_quarter': len(quarter_volume),
                'Mean_2019': mean_volume_2019,
                'Mean_Quarter': mean_volume_quarter,
                'Cohens_d': d_volume,
                'Effect_Size': interpret_effect_size(d_volume)
            })

    return pd.DataFrame(results)

def display_results(results_df):
    """Display results in organized tables"""
    print("\n" + "="*80)
    print("COHEN'S D ANALYSIS RESULTS")
    print("Comparing 2019 baseline to each quarter")
    print("Cohen's d interpretation: Positive = increase from baseline, Negative = decrease from baseline")
    print("="*80)

    for authority in results_df['Authority'].unique():
        print(f"\n{authority} RESULTS:")
        print("-" * 60)

        auth_results = results_df[results_df['Authority'] == authority]

        # Trust scores
        trust_results = auth_results[auth_results['Metric'] == 'Trust Score']
        if not trust_results.empty:
            print("\nTRUST SCORES:")
            print(trust_results[['Quarter', 'n_2019', 'n_quarter', 'Mean_2019', 'Mean_Quarter', 'Cohens_d', 'Effect_Size']].round(3).to_string(index=False))

        # Tweet volumes
        volume_results = auth_results[auth_results['Metric'] == 'Tweet Volume']
        if not volume_results.empty:
            print("\nTWEET VOLUMES:")
            print(volume_results[['Quarter', 'n_2019', 'n_quarter', 'Mean_2019', 'Mean_Quarter', 'Cohens_d', 'Effect_Size']].round(3).to_string(index=False))

def main():
    """Main analysis function"""
    try:
        # Load data
        df = load_or_upload_data()

        # Prepare data
        df_processed = prepare_data(df)

        # Calculate daily metrics
        daily_df = calculate_daily_metrics(df_processed)

        print(f"\nDaily metrics calculated:")
        print(f"Total days with data: {len(daily_df)}")
        print(f"Date range: {daily_df['date'].min()} to {daily_df['date'].max()}")

        # Run Cohen's d analysis
        results = run_cohens_d_analysis(daily_df)

        # Display results
        display_results(results)

        print(f"\nInterpretation Guide:")
        print(f"• Positive Cohen's d = increase from 2019 baseline")
        print(f"• Negative Cohen's d = decrease from 2019 baseline")
        print(f"• Effect sizes: <0.2=Negligible, 0.2-0.5=Small, 0.5-0.8=Medium, >0.8=Large")

        # Save results
        results.to_csv('cohens_d_results.csv', index=False)
        print(f"\nResults saved to 'cohens_d_results.csv'")

        return results, daily_df

    except Exception as e:
        print(f"Error: {e}")
        return None, None

# Run the analysis
if __name__ == "__main__":
    results_df, daily_metrics_df = main()

# %% [markdown]
#Topic Modeling (Separate Graphs)

# %% [code]
import pandas as pd
import numpy as np
import matplotlib.pyplot as plt
from datetime import datetime
import os
import warnings
from google.colab import files
import io
warnings.filterwarnings('ignore')

# Set high DPI for publication quality
plt.rcParams['figure.dpi'] = 300
plt.rcParams['savefig.dpi'] = 300

print("🔍 TOPIC DISTRIBUTION PANEL CREATOR")
print("="*80)

# ===============================
# DATA LOADING FUNCTIONS
# ===============================

def load_topic_data():
    """Load topic data from Excel file using Google Colab file upload"""
    print("📁 UPLOAD TOPIC DATA FILE")
    print("="*50)
    print("Click 'Choose Files' below to select your Excel file:")
    print()

    # Google Colab interactive file upload
    uploaded = files.upload()

    if not uploaded:
        print("❌ No file uploaded. Exiting...")
        return None

    # Get the uploaded file (should be only one)
    filename = list(uploaded.keys())[0]

    # Check if it's an Excel file
    if not filename.lower().endswith(('.xlsx', '.xls')):
        print(f"❌ Please upload an Excel file (.xlsx or .xls). Got: {filename}")
        return None

    try:
        print(f"📖 Loading Excel file: {filename}")

        # Read the uploaded file from memory
        df = pd.read_excel(io.BytesIO(uploaded[filename]))

        print(f"✅ Successfully loaded Excel file: {filename}")
        print(f"✓ Data shape: {df.shape[0]} rows, {df.shape[1]} columns")
        return df

    except Exception as e:
        print(f"❌ Failed to load Excel file: {e}")
        return None

# ===============================
# DATA PREPROCESSING
# ===============================

def preprocess_topic_data(df):
    """Preprocess topic data"""
    print("🔄 Preprocessing topic data...")

    # Data preprocessing
    df['date'] = pd.to_datetime(df['date'])
    df['year'] = df['date'].dt.year
    df['quarter'] = df['date'].dt.quarter
    df['quarter_year'] = 'Q' + df['quarter'].astype(str) + '-' + df['year'].astype(str)
    df['sentiment'] = df['file'].map({'1_2': 'distrust', '4_5': 'trust'})

    # Filter out Q2-2023
    df = df[df['quarter_year'] != 'Q2-2023'].copy()
    print(f"✓ Filtered out Q2-2023 data, {len(df)} tweets remaining")

    return df

# ===============================
# CONSTANTS AND CONFIGURATIONS
# ===============================

# Topic mapping
TOPIC_MAPPING = {
    'institutional integrity concerns': 'integrity(-)',
    'institutional competency concerns': 'competency(-)',
    'institutional competency soundness': 'competency(+)',
    'beneficial health directives': 'directives(+)',
    'institutional integrity affirmation': 'integrity(+)',
    'unhelpful health directives': 'directives(-)',
    'medical innovation advances': 'innovation',
    'vaccine positive messaging': 'vaccines(+)',
    'vaccine controversy': 'vaccines(-)',
    'others': 'others',
    'health outreach activities': 'outreach activities',
    'global and environmental health': 'global health',
    'healthcare workforce development': 'workforce'
}

# Topic columns
TOPIC_COLUMNS = [
    'beneficial health directives', 'global and environmental health',
    'health outreach activities', 'healthcare safety resource improvements',
    'healthcare safety resource issues', 'healthcare workforce development',
    'institutional competency concerns', 'institutional competency soundness',
    'institutional integrity affirmation', 'institutional integrity concerns',
    'medical innovation advances', 'mental health concerns',
    'mental health support successes', 'others', 'unhelpful health directives',
    'vaccine controversy', 'vaccine positive messaging'
]

# Master color scheme for topics
MASTER_TOPIC_COLORS = {
    # High Trust topics
    'integrity(+)': '#00A651',      # Green
    'competency(+)': '#4E937A',     # Teal green
    'directives(+)': '#7209B7',     # Deep purple
    'vaccines(+)': '#1982C4',       # Bright blue
    'innovation': '#8AC926',        # Lime green
    'outreach activities': '#00A8CC', # Cyan
    'global health': '#0066CC',     # Strong blue
    'workforce': '#20B2AA',         # Turquoise

    # Low Trust topics
    'integrity(-)': '#DC143C',      # Blood red
    'competency(-)': '#FF8E53',     # Orange red
    'directives(-)': '#C44569',     # Deep pink
    'vaccines(-)': '#F8B500',       # Orange

    # Neutral
    'others': '#E8E8E8'             # Light gray
}

# Threshold for topic consolidation
THRESHOLD_PERCENT = 5.0

# ===============================
# UTILITY FUNCTIONS
# ===============================

def sort_quarters_chronologically(quarter_list):
    """Sort quarters chronologically"""
    quarter_tuples = []
    for q in quarter_list:
        parts = q.split('-')
        quarter_num = int(parts[0][1])
        year = int(parts[1])
        quarter_tuples.append((year, quarter_num, q))
    quarter_tuples.sort(key=lambda x: (x[0], x[1]))
    return [qt[2] for qt in quarter_tuples]

def convert_quarters_to_display_format(quarter_year_list):
    """Convert Q#-YYYY to display format"""
    quarters_display = []
    for q in quarter_year_list:
        if 'Q' in q and '-' in q:
            parts = q.split('-')
            quarter_part = parts[0]  # Q1, Q2, etc.
            year_part = parts[1]     # 2019, 2020, etc.
            quarters_display.append(f"{quarter_part}-{year_part}")
        else:
            quarters_display.append(q)
    return quarters_display

def sort_topics_for_stacking(topics_data, topics_labels, topics_colors):
    """Sort topics: 'others' closest to center, then smallest to largest moving outward"""
    topic_info = []
    others_topic = None

    for i, data in enumerate(topics_data):
        total = sum(abs(x) for x in data)
        topic_data = {
            'index': i,
            'total': total,
            'data': data,
            'label': topics_labels[i],
            'color': topics_colors[i]
        }

        if topics_labels[i] == 'others':
            others_topic = topic_data
        else:
            topic_info.append(topic_data)

    # Sort regular topics by frequency: smallest first (closest to center)
    topic_info.sort(key=lambda x: x['total'])

    # Put 'others' first (closest to center), then sorted topics
    final_order = []
    if others_topic:
        final_order.append(others_topic)
    final_order.extend(topic_info)

    # Extract sorted data
    sorted_data = [topic['data'] for topic in final_order]
    sorted_labels = [topic['label'] for topic in final_order]
    sorted_colors = [topic['color'] for topic in final_order]

    return sorted_data, sorted_labels, sorted_colors

def calculate_global_y_limits(tweet_df, authorities):
    """Calculate global Y-axis limits for topic distribution"""
    max_positive = 0
    max_negative = 0

    for authority in authorities:
        auth_data = tweet_df[tweet_df['label'] == authority.lower()]

        for quarter in auth_data['quarter_year'].unique():
            quarter_data = auth_data[auth_data['quarter_year'] == quarter]

            trust_quarter_data = quarter_data[quarter_data['sentiment'] == 'trust']
            distrust_quarter_data = quarter_data[quarter_data['sentiment'] == 'distrust']

            trust_total = sum(trust_quarter_data[topic].sum() for topic in TOPIC_COLUMNS)
            distrust_total = sum(distrust_quarter_data[topic].sum() for topic in TOPIC_COLUMNS)

            max_positive = max(max_positive, trust_total)
            max_negative = max(max_negative, distrust_total)

    max_limit = max(max_positive, max_negative) * 1.1
    return max_limit, -max_limit

# ===============================
# PANEL CREATION FUNCTION
# ===============================

def create_topic_only_panel(authority_name, tweet_df, y_max, y_min):
    """Create topic distribution-only panel"""

    print(f"\n🎨 Creating topic-only panel for {authority_name.upper()}...")

    # Prepare topic distribution data
    auth_tweet_data = tweet_df[tweet_df['label'] == authority_name.lower()].copy()

    # Calculate per-authority threshold for topic consolidation
    total_topic_units_auth = sum(auth_tweet_data[topic].sum() for topic in TOPIC_COLUMNS)

    topic_frequencies = []
    for topic in TOPIC_COLUMNS:
        count = auth_tweet_data[topic].sum()
        percentage = (count / total_topic_units_auth) * 100 if total_topic_units_auth > 0 else 0
        topic_frequencies.append({'topic': topic, 'percentage': percentage, 'count': count})

    topic_frequencies.sort(key=lambda x: x['percentage'], reverse=True)

    major_topics = [t['topic'] for t in topic_frequencies if t['percentage'] >= THRESHOLD_PERCENT]
    minor_topics = [t['topic'] for t in topic_frequencies if t['percentage'] < THRESHOLD_PERCENT]

    if 'others' in major_topics:
        major_topics.remove('others')
        minor_topics.append('others')

    # Process topic data
    processed_auth_data = auth_tweet_data.copy()

    for index, row in processed_auth_data.iterrows():
        minor_topic_sum = sum(row[topic] for topic in minor_topics)
        processed_auth_data.loc[index, 'others'] = minor_topic_sum

        for topic in minor_topics:
            if topic != 'others':
                processed_auth_data.loc[index, topic] = 0

    topic_quarters_unsorted = processed_auth_data['quarter_year'].unique()
    topic_quarters = sort_quarters_chronologically(topic_quarters_unsorted)
    topic_quarters_display = convert_quarters_to_display_format(topic_quarters)
    topic_x_pos = np.arange(len(topic_quarters))

    topics_with_data = [topic for topic in TOPIC_COLUMNS if processed_auth_data[topic].sum() > 0]

    trust_data = processed_auth_data[processed_auth_data['sentiment'] == 'trust']
    distrust_data = processed_auth_data[processed_auth_data['sentiment'] == 'distrust']

    # Determine topic assignments
    topic_assignments = {}
    trust_primary_topics = []
    distrust_primary_topics = []

    for topic in topics_with_data:
        trust_count = trust_data[topic].sum()
        distrust_count = distrust_data[topic].sum()

        if trust_count > distrust_count:
            topic_assignments[topic] = 'trust'
            trust_primary_topics.append(topic)
        elif distrust_count > trust_count:
            topic_assignments[topic] = 'distrust'
            distrust_primary_topics.append(topic)
        else:
            mapped_name = TOPIC_MAPPING.get(topic, topic)
            if '(-)' in mapped_name:
                topic_assignments[topic] = 'distrust'
                distrust_primary_topics.append(topic)
            else:
                topic_assignments[topic] = 'trust'
                trust_primary_topics.append(topic)

    # Build arrays
    trust_arrays = []
    trust_labels = []
    trust_colors = []

    for topic in trust_primary_topics:
        if topic == 'others':
            continue

        topic_by_quarter_count = []
        for quarter in topic_quarters:
            quarter_data = trust_data[trust_data['quarter_year'] == quarter]
            count = quarter_data[topic].sum()
            topic_by_quarter_count.append(count)

        mapped_name = TOPIC_MAPPING.get(topic, topic)
        trust_arrays.append(topic_by_quarter_count)
        trust_labels.append(mapped_name)
        trust_colors.append(MASTER_TOPIC_COLORS.get(mapped_name, '#888888'))

    # Add trust 'others'
    trust_others_by_quarter = []
    for quarter in topic_quarters:
        quarter_data = trust_data[trust_data['quarter_year'] == quarter]

        others_count = quarter_data['others'].sum() if 'others' in topics_with_data else 0

        for topic in distrust_primary_topics:
            if topic != 'others':
                others_count += quarter_data[topic].sum()

        trust_others_by_quarter.append(others_count)

    if any(x > 0 for x in trust_others_by_quarter):
        trust_arrays.append(trust_others_by_quarter)
        trust_labels.append("others")
        trust_colors.append(MASTER_TOPIC_COLORS['others'])

    # Build distrust arrays
    distrust_arrays = []
    distrust_labels = []
    distrust_colors = []

    for topic in distrust_primary_topics:
        if topic == 'others':
            continue

        topic_by_quarter_count = []
        for quarter in topic_quarters:
            quarter_data = distrust_data[distrust_data['quarter_year'] == quarter]
            count = quarter_data[topic].sum()
            topic_by_quarter_count.append(-count)

        mapped_name = TOPIC_MAPPING.get(topic, topic)
        distrust_arrays.append(topic_by_quarter_count)
        distrust_labels.append(mapped_name)
        distrust_colors.append(MASTER_TOPIC_COLORS.get(mapped_name, '#888888'))

    # Add distrust 'others'
    distrust_others_by_quarter = []
    for quarter in topic_quarters:
        quarter_data = distrust_data[distrust_data['quarter_year'] == quarter]

        others_count = quarter_data['others'].sum() if 'others' in topics_with_data else 0

        for topic in trust_primary_topics:
            if topic != 'others':
                others_count += quarter_data[topic].sum()

        distrust_others_by_quarter.append(-others_count)

    if any(x < 0 for x in distrust_others_by_quarter):
        distrust_arrays.append(distrust_others_by_quarter)
        distrust_labels.append("others")
        distrust_colors.append(MASTER_TOPIC_COLORS['others'])

    # Sort topics
    trust_arrays, trust_labels, trust_colors = sort_topics_for_stacking(trust_arrays, trust_labels, trust_colors)
    distrust_arrays, distrust_labels, distrust_colors = sort_topics_for_stacking(distrust_arrays, distrust_labels, distrust_colors)

    # Create figure
    fig, ax = plt.subplots(1, 1, figsize=(10, 4.8))

    # Stack trust topics above zero
    if trust_arrays:
        ax.stackplot(topic_x_pos, *trust_arrays, colors=trust_colors, alpha=1.0, baseline='zero')

    # Stack distrust topics below zero
    if distrust_arrays:
        distrust_bottom = np.zeros(len(topic_quarters))
        for i, distrust_array in enumerate(distrust_arrays):
            distrust_top = distrust_bottom + np.array(distrust_array)
            ax.fill_between(topic_x_pos, distrust_bottom, distrust_top,
                           color=distrust_colors[i], alpha=1.0)
            distrust_bottom = distrust_top

    # Add separation line at y=0
    ax.axhline(y=0, color='black', linewidth=3, alpha=0.8)

    # Formatting
    ax.set_title(f'{authority_name.upper()} - Topic Distribution', fontsize=14, fontweight='bold')
    ax.set_xlabel('Quarter', fontsize=12)
    ax.set_ylabel('Number of Tweets', fontsize=12)
    ax.set_xlim(0, len(topic_x_pos)-1)
    ax.set_ylim(y_min, y_max)

    ax.set_xticks(topic_x_pos)
    ax.set_xticklabels(topic_quarters_display, rotation=45, ha='right', fontsize=10)

    # Y-axis formatting
    max_abs_value = max(abs(y_min), abs(y_max))

    if max_abs_value <= 1000:
        interval = 250
    elif max_abs_value <= 2000:
        interval = 500
    elif max_abs_value <= 5000:
        interval = 1000
    else:
        interval = 1500

    max_ticks = int(max_abs_value / interval) + 1
    positive_tick_values = [i * interval for i in range(max_ticks + 1)]

    y_tick_positions = [-tick for tick in reversed(positive_tick_values[1:])] + positive_tick_values
    y_tick_labels = [f'{int(tick)}' for tick in reversed(positive_tick_values[1:])] + [f'{int(tick)}' for tick in positive_tick_values]

    filtered_positions = []
    filtered_labels = []
    for pos, label in zip(y_tick_positions, y_tick_labels):
        if y_min <= pos <= y_max:
            filtered_positions.append(pos)
            filtered_labels.append(label)

    ax.set_yticks(filtered_positions)
    ax.set_yticklabels(filtered_labels)

    ax.grid(True, alpha=0.3)

    # Legends
    if trust_labels:
        trust_legend_elements = [plt.Rectangle((0,0),1,1, fc=color, alpha=1.0) for color in trust_colors]
        trust_legend_elements.reverse()
        trust_labels_reversed = list(reversed(trust_labels))
        trust_legend = ax.legend(trust_legend_elements, trust_labels_reversed,
                               bbox_to_anchor=(1.02, 1), loc='upper left', fontsize=6,
                               title='High-Trust Topics', title_fontsize=7)

    if distrust_labels:
        distrust_legend_elements = [plt.Rectangle((0,0),1,1, fc=color, alpha=1.0) for color in distrust_colors]
        distrust_legend = ax.legend(distrust_legend_elements, distrust_labels,
                                  bbox_to_anchor=(1.02, 0), loc='lower left', fontsize=6,
                                  title='Low-Trust Topics', title_fontsize=7)

    if trust_labels and distrust_labels:
        ax.add_artist(trust_legend)

    plt.tight_layout()
    fig.subplots_adjust(right=0.75)

    # Save panel
    filename = f'{authority_name.lower()}_topics_only.png'
    plt.savefig(filename, dpi=300, bbox_inches='tight', facecolor='white')
    print(f"  ✓ Topic-only panel saved as '{filename}'")

    plt.show()
    return fig, ax

# ===============================
# MAIN EXECUTION
# ===============================

def main():
    """Main execution function"""

    print("🚀 Starting topic panel creation process...")

    # Load topic data
    print("\n" + "="*60)
    print("LOADING TOPIC DATA")
    print("="*60)

    df = load_topic_data()
    if df is None:
        return

    df = preprocess_topic_data(df)
    print(f"✓ Topic data loaded and preprocessed: {len(df)} records")

    # Calculate global Y-axis limits for topic distribution
    authorities = ['WHO', 'CDC', 'FDA']
    y_max, y_min = calculate_global_y_limits(df, authorities)
    print(f"✓ Global Y-axis limits calculated: {y_min} to {y_max}")

    # Create topic panels for all authorities
    print("\n" + "="*60)
    print("CREATING TOPIC PANELS")
    print("="*60)

    for authority in authorities:
        try:
            fig, ax = create_topic_only_panel(authority, df, y_max, y_min)
            print(f"✅ {authority} topic panel completed")

        except Exception as e:
            print(f"❌ Error creating {authority} panel: {e}")
            import traceback
            traceback.print_exc()

    # Final summary
    print("\n" + "="*80)
    print("🎯 TOPIC PANEL CREATION COMPLETE!")
    print("="*80)
    print("✅ Files created:")
    for authority in ['WHO', 'CDC', 'FDA']:
        print(f"   • {authority.lower()}_topics_only.png")
    print("="*80)

if __name__ == "__main__":
    main()

# %% [markdown]
#Topic Modeling (Combined Graph)

# %% [code]
import pandas as pd
import numpy as np
import matplotlib.pyplot as plt
from datetime import datetime
import os
import warnings
from google.colab import files
import io
warnings.filterwarnings('ignore')

# Set high DPI for publication quality
plt.rcParams['figure.dpi'] = 300
plt.rcParams['savefig.dpi'] = 300

print("🔍 TOPIC DISTRIBUTION PANEL CREATOR - COMBINED VIEW")
print("="*80)

# ===============================
# DATA LOADING FUNCTIONS
# ===============================

def load_topic_data():
    """Load topic data from Excel file using Google Colab file upload"""
    print("📁 UPLOAD TOPIC DATA FILE")
    print("="*50)
    print("Click 'Choose Files' below to select your Excel file:")
    print()

    # Google Colab interactive file upload
    uploaded = files.upload()

    if not uploaded:
        print("❌ No file uploaded. Exiting...")
        return None

    # Get the uploaded file (should be only one)
    filename = list(uploaded.keys())[0]

    # Check if it's an Excel file
    if not filename.lower().endswith(('.xlsx', '.xls')):
        print(f"❌ Please upload an Excel file (.xlsx or .xls). Got: {filename}")
        return None

    try:
        print(f"📖 Loading Excel file: {filename}")

        # Read the uploaded file from memory
        df = pd.read_excel(io.BytesIO(uploaded[filename]))

        print(f"✅ Successfully loaded Excel file: {filename}")
        print(f"✓ Data shape: {df.shape[0]} rows, {df.shape[1]} columns")
        return df

    except Exception as e:
        print(f"❌ Failed to load Excel file: {e}")
        return None

# ===============================
# DATA PREPROCESSING
# ===============================

def preprocess_topic_data(df):
    """Preprocess topic data"""
    print("🔄 Preprocessing topic data...")

    # Data preprocessing
    df['date'] = pd.to_datetime(df['date'])
    df['year'] = df['date'].dt.year
    df['quarter'] = df['date'].dt.quarter
    df['quarter_year'] = 'Q' + df['quarter'].astype(str) + '-' + df['year'].astype(str)
    df['sentiment'] = df['file'].map({'1_2': 'distrust', '4_5': 'trust'})

    # Filter out Q2-2023
    df = df[df['quarter_year'] != 'Q2-2023'].copy()
    print(f"✓ Filtered out Q2-2023 data, {len(df)} tweets remaining")

    return df

# ===============================
# CONSTANTS AND CONFIGURATIONS
# ===============================

# Topic mapping
TOPIC_MAPPING = {
    'institutional integrity concerns': 'integrity(-)',
    'institutional competency concerns': 'competency(-)',
    'institutional competency soundness': 'competency(+)',
    'beneficial health directives': 'directives(+)',
    'institutional integrity affirmation': 'integrity(+)',
    'unhelpful health directives': 'directives(-)',
    'medical innovation advances': 'innovation',
    'vaccine positive messaging': 'vaccines(+)',
    'vaccine controversy': 'vaccines(-)',
    'others': 'others',
    'health outreach activities': 'outreach activities',
    'global and environmental health': 'global health',
    'healthcare workforce development': 'workforce'
}

# Topic columns
TOPIC_COLUMNS = [
    'beneficial health directives', 'global and environmental health',
    'health outreach activities', 'healthcare safety resource improvements',
    'healthcare safety resource issues', 'healthcare workforce development',
    'institutional competency concerns', 'institutional competency soundness',
    'institutional integrity affirmation', 'institutional integrity concerns',
    'medical innovation advances', 'mental health concerns',
    'mental health support successes', 'others', 'unhelpful health directives',
    'vaccine controversy', 'vaccine positive messaging'
]

# Master color scheme for topics
MASTER_TOPIC_COLORS = {
    # High Trust topics
    'integrity(+)': '#00A651',      # Green
    'competency(+)': '#4E937A',     # Teal green
    'directives(+)': '#7209B7',     # Deep purple
    'vaccines(+)': '#1982C4',       # Bright blue
    'innovation': '#8AC926',        # Lime green
    'outreach activities': '#00A8CC', # Cyan
    'global health': '#0066CC',     # Strong blue
    'workforce': '#20B2AA',         # Turquoise

    # Low Trust topics
    'integrity(-)': '#DC143C',      # Blood red
    'competency(-)': '#FF8E53',     # Orange red
    'directives(-)': '#C44569',     # Deep pink
    'vaccines(-)': '#F8B500',       # Orange

    # Neutral
    'others': '#E8E8E8'             # Light gray
}

# Threshold for topic consolidation
THRESHOLD_PERCENT = 5.0

# ===============================
# UTILITY FUNCTIONS
# ===============================

def sort_quarters_chronologically(quarter_list):
    """Sort quarters chronologically"""
    quarter_tuples = []
    for q in quarter_list:
        parts = q.split('-')
        quarter_num = int(parts[0][1])
        year = int(parts[1])
        quarter_tuples.append((year, quarter_num, q))
    quarter_tuples.sort(key=lambda x: (x[0], x[1]))
    return [qt[2] for qt in quarter_tuples]

def convert_quarters_to_display_format(quarter_year_list):
    """Convert Q#-YYYY to display format"""
    quarters_display = []
    for q in quarter_year_list:
        if 'Q' in q and '-' in q:
            parts = q.split('-')
            quarter_part = parts[0]  # Q1, Q2, etc.
            year_part = parts[1]     # 2019, 2020, etc.
            quarters_display.append(f"{quarter_part}-{year_part}")
        else:
            quarters_display.append(q)
    return quarters_display

def sort_topics_for_stacking(topics_data, topics_labels, topics_colors):
    """Sort topics: 'others' closest to center, then smallest to largest moving outward"""
    topic_info = []
    others_topic = None

    for i, data in enumerate(topics_data):
        total = sum(abs(x) for x in data)
        topic_data = {
            'index': i,
            'total': total,
            'data': data,
            'label': topics_labels[i],
            'color': topics_colors[i]
        }

        if topics_labels[i] == 'others':
            others_topic = topic_data
        else:
            topic_info.append(topic_data)

    # Sort regular topics by frequency: smallest first (closest to center)
    topic_info.sort(key=lambda x: x['total'])

    # Put 'others' first (closest to center), then sorted topics
    final_order = []
    if others_topic:
        final_order.append(others_topic)
    final_order.extend(topic_info)

    # Extract sorted data
    sorted_data = [topic['data'] for topic in final_order]
    sorted_labels = [topic['label'] for topic in final_order]
    sorted_colors = [topic['color'] for topic in final_order]

    return sorted_data, sorted_labels, sorted_colors

def calculate_global_y_limits(tweet_df, authorities):
    """Calculate global Y-axis limits for topic distribution"""
    max_positive = 0
    max_negative = 0

    for authority in authorities:
        auth_data = tweet_df[tweet_df['label'] == authority.lower()]

        for quarter in auth_data['quarter_year'].unique():
            quarter_data = auth_data[auth_data['quarter_year'] == quarter]

            trust_quarter_data = quarter_data[quarter_data['sentiment'] == 'trust']
            distrust_quarter_data = quarter_data[quarter_data['sentiment'] == 'distrust']

            trust_total = sum(trust_quarter_data[topic].sum() for topic in TOPIC_COLUMNS)
            distrust_total = sum(distrust_quarter_data[topic].sum() for topic in TOPIC_COLUMNS)

            max_positive = max(max_positive, trust_total)
            max_negative = max(max_negative, distrust_total)

    max_limit = max(max_positive, max_negative) * 1.1
    return max_limit, -max_limit

def process_authority_topic_data(authority_name, tweet_df):
    """Process topic data for a single authority"""

    # Prepare topic distribution data
    auth_tweet_data = tweet_df[tweet_df['label'] == authority_name.lower()].copy()

    # Calculate per-authority threshold for topic consolidation
    total_topic_units_auth = sum(auth_tweet_data[topic].sum() for topic in TOPIC_COLUMNS)

    topic_frequencies = []
    for topic in TOPIC_COLUMNS:
        count = auth_tweet_data[topic].sum()
        percentage = (count / total_topic_units_auth) * 100 if total_topic_units_auth > 0 else 0
        topic_frequencies.append({'topic': topic, 'percentage': percentage, 'count': count})

    topic_frequencies.sort(key=lambda x: x['percentage'], reverse=True)

    major_topics = [t['topic'] for t in topic_frequencies if t['percentage'] >= THRESHOLD_PERCENT]
    minor_topics = [t['topic'] for t in topic_frequencies if t['percentage'] < THRESHOLD_PERCENT]

    if 'others' in major_topics:
        major_topics.remove('others')
        minor_topics.append('others')

    # Process topic data
    processed_auth_data = auth_tweet_data.copy()

    for index, row in processed_auth_data.iterrows():
        minor_topic_sum = sum(row[topic] for topic in minor_topics)
        processed_auth_data.loc[index, 'others'] = minor_topic_sum

        for topic in minor_topics:
            if topic != 'others':
                processed_auth_data.loc[index, topic] = 0

    topic_quarters_unsorted = processed_auth_data['quarter_year'].unique()
    topic_quarters = sort_quarters_chronologically(topic_quarters_unsorted)
    topic_quarters_display = convert_quarters_to_display_format(topic_quarters)
    topic_x_pos = np.arange(len(topic_quarters))

    topics_with_data = [topic for topic in TOPIC_COLUMNS if processed_auth_data[topic].sum() > 0]

    trust_data = processed_auth_data[processed_auth_data['sentiment'] == 'trust']
    distrust_data = processed_auth_data[processed_auth_data['sentiment'] == 'distrust']

    # Determine topic assignments
    topic_assignments = {}
    trust_primary_topics = []
    distrust_primary_topics = []

    for topic in topics_with_data:
        trust_count = trust_data[topic].sum()
        distrust_count = distrust_data[topic].sum()

        if trust_count > distrust_count:
            topic_assignments[topic] = 'trust'
            trust_primary_topics.append(topic)
        elif distrust_count > trust_count:
            topic_assignments[topic] = 'distrust'
            distrust_primary_topics.append(topic)
        else:
            mapped_name = TOPIC_MAPPING.get(topic, topic)
            if '(-)' in mapped_name:
                topic_assignments[topic] = 'distrust'
                distrust_primary_topics.append(topic)
            else:
                topic_assignments[topic] = 'trust'
                trust_primary_topics.append(topic)

    # Build arrays
    trust_arrays = []
    trust_labels = []
    trust_colors = []

    for topic in trust_primary_topics:
        if topic == 'others':
            continue

        topic_by_quarter_count = []
        for quarter in topic_quarters:
            quarter_data = trust_data[trust_data['quarter_year'] == quarter]
            count = quarter_data[topic].sum()
            topic_by_quarter_count.append(count)

        mapped_name = TOPIC_MAPPING.get(topic, topic)
        trust_arrays.append(topic_by_quarter_count)
        trust_labels.append(mapped_name)
        trust_colors.append(MASTER_TOPIC_COLORS.get(mapped_name, '#888888'))

    # Add trust 'others'
    trust_others_by_quarter = []
    for quarter in topic_quarters:
        quarter_data = trust_data[trust_data['quarter_year'] == quarter]

        others_count = quarter_data['others'].sum() if 'others' in topics_with_data else 0

        for topic in distrust_primary_topics:
            if topic != 'others':
                others_count += quarter_data[topic].sum()

        trust_others_by_quarter.append(others_count)

    if any(x > 0 for x in trust_others_by_quarter):
        trust_arrays.append(trust_others_by_quarter)
        trust_labels.append("others")
        trust_colors.append(MASTER_TOPIC_COLORS['others'])

    # Build distrust arrays
    distrust_arrays = []
    distrust_labels = []
    distrust_colors = []

    for topic in distrust_primary_topics:
        if topic == 'others':
            continue

        topic_by_quarter_count = []
        for quarter in topic_quarters:
            quarter_data = distrust_data[distrust_data['quarter_year'] == quarter]
            count = quarter_data[topic].sum()
            topic_by_quarter_count.append(-count)

        mapped_name = TOPIC_MAPPING.get(topic, topic)
        distrust_arrays.append(topic_by_quarter_count)
        distrust_labels.append(mapped_name)
        distrust_colors.append(MASTER_TOPIC_COLORS.get(mapped_name, '#888888'))

    # Add distrust 'others'
    distrust_others_by_quarter = []
    for quarter in topic_quarters:
        quarter_data = distrust_data[distrust_data['quarter_year'] == quarter]

        others_count = quarter_data['others'].sum() if 'others' in topics_with_data else 0

        for topic in trust_primary_topics:
            if topic != 'others':
                others_count += quarter_data[topic].sum()

        distrust_others_by_quarter.append(-others_count)

    if any(x < 0 for x in distrust_others_by_quarter):
        distrust_arrays.append(distrust_others_by_quarter)
        distrust_labels.append("others")
        distrust_colors.append(MASTER_TOPIC_COLORS['others'])

    # Sort topics
    trust_arrays, trust_labels, trust_colors = sort_topics_for_stacking(trust_arrays, trust_labels, trust_colors)
    distrust_arrays, distrust_labels, distrust_colors = sort_topics_for_stacking(distrust_arrays, distrust_labels, distrust_colors)

    return {
        'topic_quarters': topic_quarters,
        'topic_quarters_display': topic_quarters_display,
        'topic_x_pos': topic_x_pos,
        'trust_arrays': trust_arrays,
        'trust_labels': trust_labels,
        'trust_colors': trust_colors,
        'distrust_arrays': distrust_arrays,
        'distrust_labels': distrust_labels,
        'distrust_colors': distrust_colors
    }

# ===============================
# PANEL CREATION FUNCTION
# ===============================

def create_combined_panel(tweet_df, y_max, y_min):
    """Create combined panel with all three authorities"""

    print(f"\n🎨 Creating combined panel for all authorities...")

    authorities = ['WHO', 'CDC', 'FDA']

    # Create figure with 3 vertically stacked subplots
    fig, axes = plt.subplots(3, 1, figsize=(10, 14.4))

    # Set main title
    fig.suptitle('Topic Distribution - All Authorities', fontsize=16, fontweight='bold', y=0.98)

    for i, authority_name in enumerate(authorities):
        ax = axes[i]

        # Process topic data for this authority
        data = process_authority_topic_data(authority_name, tweet_df)

        # Stack trust topics above zero
        if data['trust_arrays']:
            ax.stackplot(data['topic_x_pos'], *data['trust_arrays'], colors=data['trust_colors'], alpha=1.0, baseline='zero')

        # Stack distrust topics below zero
        if data['distrust_arrays']:
            distrust_bottom = np.zeros(len(data['topic_quarters']))
            for j, distrust_array in enumerate(data['distrust_arrays']):
                distrust_top = distrust_bottom + np.array(distrust_array)
                ax.fill_between(data['topic_x_pos'], distrust_bottom, distrust_top,
                               color=data['distrust_colors'][j], alpha=1.0)
                distrust_bottom = distrust_top

        # Add separation line at y=0
        ax.axhline(y=0, color='black', linewidth=3, alpha=0.8)

        # NO SUBPLOT TITLES - Authority names will be added as centered text annotations
        ax.set_ylabel('Number of Tweets', fontsize=10)
        ax.set_xlim(0, len(data['topic_x_pos'])-1)
        ax.set_ylim(y_min, y_max)

        # X-axis labels only on bottom subplot
        if i == len(authorities) - 1:  # Bottom subplot (FDA)
            ax.set_xlabel('Quarter', fontsize=12)
            ax.set_xticks(data['topic_x_pos'])
            ax.set_xticklabels(data['topic_quarters_display'], rotation=45, ha='right', fontsize=10)
        else:
            ax.set_xticks(data['topic_x_pos'])
            ax.set_xticklabels([])  # Hide x-axis labels for top and middle subplots

        # Y-axis formatting
        max_abs_value = max(abs(y_min), abs(y_max))

        if max_abs_value <= 1000:
            interval = 250
        elif max_abs_value <= 2000:
            interval = 500
        elif max_abs_value <= 5000:
            interval = 1000
        else:
            interval = 1500

        max_ticks = int(max_abs_value / interval) + 1
        positive_tick_values = [i * interval for i in range(max_ticks + 1)]

        y_tick_positions = [-tick for tick in reversed(positive_tick_values[1:])] + positive_tick_values
        y_tick_labels = [f'{int(tick)}' for tick in reversed(positive_tick_values[1:])] + [f'{int(tick)}' for tick in positive_tick_values]

        filtered_positions = []
        filtered_labels = []
        for pos, label in zip(y_tick_positions, y_tick_labels):
            if y_min <= pos <= y_max:
                filtered_positions.append(pos)
                filtered_labels.append(label)

        ax.set_yticks(filtered_positions)
        ax.set_yticklabels(filtered_labels)

        ax.grid(True, alpha=0.3)

        # Authority names removed - to be added manually

        # Legends - positioned closer to the plots with larger font sizes
        if data['trust_labels']:
            trust_legend_elements = [plt.Rectangle((0,0),1,1, fc=color, alpha=1.0) for color in data['trust_colors']]
            trust_legend_elements.reverse()
            trust_labels_reversed = list(reversed(data['trust_labels']))
            trust_legend = ax.legend(trust_legend_elements, trust_labels_reversed,
                                   bbox_to_anchor=(1.02, 1), loc='upper left', fontsize=8,
                                   title='High-Trust Topics', title_fontsize=9)

        if data['distrust_labels']:
            distrust_legend_elements = [plt.Rectangle((0,0),1,1, fc=color, alpha=1.0) for color in data['distrust_colors']]
            distrust_legend = ax.legend(distrust_legend_elements, data['distrust_labels'],
                                      bbox_to_anchor=(1.02, 0), loc='lower left', fontsize=8,
                                      title='Low-Trust Topics', title_fontsize=9)

        if data['trust_labels'] and data['distrust_labels']:
            ax.add_artist(trust_legend)

    # Adjust layout with minimal vertical spacing and room for legends
    plt.tight_layout()
    fig.subplots_adjust(right=0.78, top=0.95, hspace=0.02)  # Adjusted right margin for closer legends

    # Save combined panel
    filename = 'topic_distribution_all_authorities.png'
    plt.savefig(filename, dpi=300, bbox_inches='tight', facecolor='white')
    print(f"  ✓ Combined panel saved as '{filename}'")

    plt.show()
    return fig, axes

# ===============================
# MAIN EXECUTION
# ===============================

def main():
    """Main execution function"""

    print("🚀 Starting topic panel creation process...")

    # Load topic data
    print("\n" + "="*60)
    print("LOADING TOPIC DATA")
    print("="*60)

    df = load_topic_data()
    if df is None:
        return

    df = preprocess_topic_data(df)
    print(f"✓ Topic data loaded and preprocessed: {len(df)} records")

    # Calculate global Y-axis limits for topic distribution
    authorities = ['WHO', 'CDC', 'FDA']
    y_max, y_min = calculate_global_y_limits(df, authorities)
    print(f"✓ Global Y-axis limits calculated: {y_min} to {y_max}")

    # Create combined panel only
    print("\n" + "="*60)
    print("CREATING COMBINED TOPIC PANEL")
    print("="*60)

    try:
        fig, axes = create_combined_panel(df, y_max, y_min)
        print("✅ Combined topic panel completed")

    except Exception as e:
        print(f"❌ Error creating combined panel: {e}")
        import traceback
        traceback.print_exc()

    # Final summary
    print("\n" + "="*80)
    print("🎯 TOPIC PANEL CREATION COMPLETE!")
    print("="*80)
    print("✅ File created:")
    print("   • topic_distribution_all_authorities.png")
    print("="*80)

if __name__ == "__main__":
    main()

# %% [markdown]
#Volume-Trust Analysis


# %% [code]
import pandas as pd
import numpy as np
import matplotlib.pyplot as plt
import seaborn as sns
from scipy.stats import spearmanr
from datetime import datetime
import os
from google.colab import files

# Set up plotting style
plt.style.use('default')
sns.set_palette("husl")

def check_existing_file():
    """Check if data file already exists in the environment"""
    excel_files = [f for f in os.listdir('.') if f.endswith('.xlsx')]
    if excel_files:
        print(f"Found existing Excel file: {excel_files[0]}")
        return excel_files[0]
    return None

def upload_data():
    """Handle data upload or use existing file"""
    existing_file = check_existing_file()

    if existing_file:
        use_existing = input(f"Use existing file '{existing_file}'? (y/n): ").lower()
        if use_existing == 'y':
            return existing_file

    print("Please upload your Excel file:")
    uploaded = files.upload()
    filename = list(uploaded.keys())[0]
    return filename

def load_and_validate_data(filename):
    """Load and validate the dataset"""
    try:
        df = pd.read_csv(filename) if filename.endswith('.csv') else pd.read_excel(filename)
        print(f"Data loaded successfully. Shape: {df.shape}")
        print(f"Columns: {list(df.columns)}")
        print(f"First few rows:\n{df.head()}")

        # Validate required columns
        required_cols = ['date', 'label', 'trust_1.0', 'trust_2.0', 'trust_3.0', 'trust_4.0', 'trust_5.0']
        missing_cols = [col for col in required_cols if col not in df.columns]

        if missing_cols:
            raise ValueError(f"Missing required columns: {missing_cols}")

        return df

    except Exception as e:
        print(f"Error loading data: {e}")
        return None

def convert_trust_scores(df):
    """Convert boolean trust columns to numerical trust scores"""
    trust_cols = ['trust_1.0', 'trust_2.0', 'trust_3.0', 'trust_4.0', 'trust_5.0']

    # Create numerical trust score
    def get_trust_score(row):
        for i, col in enumerate(trust_cols, 1):
            if row[col]:
                return i
        return np.nan  # If no trust score is marked

    df['trust_score'] = df[trust_cols].apply(get_trust_score, axis=1)

    # Quality check: ensure each row has exactly one TRUE value
    true_counts = df[trust_cols].sum(axis=1)
    problematic_rows = (true_counts != 1).sum()

    if problematic_rows > 0:
        print(f"WARNING: {problematic_rows} rows don't have exactly one trust score marked")
        print("Removing problematic rows...")
        df = df[true_counts == 1].copy()

    print(f"Trust score conversion completed. Valid rows: {len(df)}")
    print(f"Trust score distribution:\n{df['trust_score'].value_counts().sort_index()}")

    return df

def create_quarterly_data(df):
    """Create quarterly aggregated data for analysis"""
    # Parse dates and create quarter column
    df['date'] = pd.to_datetime(df['date'], dayfirst=True, errors='coerce')
    df['quarter'] = df['date'].dt.to_period('Q')

    # Remove rows with invalid dates
    df = df.dropna(subset=['date', 'quarter'])

    print(f"Date range: {df['date'].min()} to {df['date'].max()}")
    print(f"Quarters: {df['quarter'].min()} to {df['quarter'].max()}")

    quarterly_data = []

    for authority in df['label'].unique():
        auth_data = df[df['label'] == authority]

        for quarter in auth_data['quarter'].unique():
            quarter_data = auth_data[auth_data['quarter'] == quarter]

            # Calculate metrics
            volume = len(quarter_data)
            mean_trust = quarter_data['trust_score'].mean()
            trust_volatility = quarter_data['trust_score'].std()
            low_trust_prop = (quarter_data['trust_score'] <= 2).mean()

            quarterly_data.append({
                'authority': authority,
                'quarter': quarter,
                'volume': volume,
                'mean_trust': mean_trust,
                'trust_volatility': trust_volatility,
                'low_trust_proportion': low_trust_prop
            })

    quarterly_df = pd.DataFrame(quarterly_data)
    quarterly_df['quarter_str'] = quarterly_df['quarter'].astype(str)

    print(f"Quarterly data created: {len(quarterly_df)} quarters across {len(quarterly_df['authority'].unique())} authorities")

    return quarterly_df

def perform_correlation_analysis(quarterly_df):
    """Perform the two correlation analyses"""
    results = {}

    for authority in quarterly_df['authority'].unique():
        auth_quarterly = quarterly_df[quarterly_df['authority'] == authority]

        # Hypothesis 1: Volume-Volatility correlation
        vol_volatility_corr, vol_volatility_p = spearmanr(
            auth_quarterly['volume'],
            auth_quarterly['trust_volatility']
        )

        # Hypothesis 2: Volume-Negativity correlation
        vol_negativity_corr, vol_negativity_p = spearmanr(
            auth_quarterly['volume'],
            auth_quarterly['low_trust_proportion']
        )

        results[authority] = {
            'volume_volatility': {'correlation': vol_volatility_corr, 'p_value': vol_volatility_p},
            'volume_negativity': {'correlation': vol_negativity_corr, 'p_value': vol_negativity_p}
        }

    return results

def create_visualizations(quarterly_df, results):
    """Create visualizations for both hypotheses"""
    authorities = quarterly_df['authority'].unique()

    # Create subplots
    fig, axes = plt.subplots(2, len(authorities), figsize=(5*len(authorities), 10))
    if len(authorities) == 1:
        axes = axes.reshape(-1, 1)

    for i, authority in enumerate(authorities):
        auth_quarterly = quarterly_df[quarterly_df['authority'] == authority]

        # Plot 1: Volume vs Volatility
        axes[0, i].scatter(auth_quarterly['volume'], auth_quarterly['trust_volatility'], alpha=0.7)
        axes[0, i].set_xlabel('Tweet Volume')
        axes[0, i].set_ylabel('Trust Volatility (SD)')
        axes[0, i].set_title(f'{authority.upper()}: Volume vs Volatility\nr = {results[authority]["volume_volatility"]["correlation"]:.3f}, p = {results[authority]["volume_volatility"]["p_value"]:.3f}')

        # Add trend line
        z = np.polyfit(auth_quarterly['volume'], auth_quarterly['trust_volatility'], 1)
        p = np.poly1d(z)
        axes[0, i].plot(auth_quarterly['volume'], p(auth_quarterly['volume']), "r--", alpha=0.8)

        # Plot 2: Volume vs Negativity
        axes[1, i].scatter(auth_quarterly['volume'], auth_quarterly['low_trust_proportion'], alpha=0.7, color='orange')
        axes[1, i].set_xlabel('Tweet Volume')
        axes[1, i].set_ylabel('Low Trust Proportion')
        axes[1, i].set_title(f'{authority.upper()}: Volume vs Negativity\nr = {results[authority]["volume_negativity"]["correlation"]:.3f}, p = {results[authority]["volume_negativity"]["p_value"]:.3f}')

        # Add trend line
        z = np.polyfit(auth_quarterly['volume'], auth_quarterly['low_trust_proportion'], 1)
        p = np.poly1d(z)
        axes[1, i].plot(auth_quarterly['volume'], p(auth_quarterly['volume']), "r--", alpha=0.8)

    plt.tight_layout()
    plt.show()

def print_detailed_results(results, quarterly_df):
    """Print detailed statistical results"""
    print("=" * 80)
    print("VOLUME-TRUST RELATIONSHIP ANALYSIS RESULTS")
    print("=" * 80)

    for authority in results.keys():
        print(f"\n{authority.upper()} ANALYSIS:")
        print("-" * 50)

        # Sample sizes
        auth_quarterly = quarterly_df[quarterly_df['authority'] == authority]
        print(f"Quarterly observations: {len(auth_quarterly)}")

        # Hypothesis 1: Volume-Volatility
        vol_vol = results[authority]['volume_volatility']
        print(f"\n1. Volume-Volatility Hypothesis:")
        print(f"   Spearman correlation: r = {vol_vol['correlation']:.4f}")
        print(f"   p-value: {vol_vol['p_value']:.4f}")
        print(f"   Interpretation: {'Significant' if vol_vol['p_value'] < 0.05 else 'Not significant'} relationship")

        # Hypothesis 2: Volume-Negativity
        vol_neg = results[authority]['volume_negativity']
        print(f"\n2. Volume-Negativity Hypothesis:")
        print(f"   Spearman correlation: r = {vol_neg['correlation']:.4f}")
        print(f"   p-value: {vol_neg['p_value']:.4f}")
        print(f"   Interpretation: {'Significant' if vol_neg['p_value'] < 0.05 else 'Not significant'} relationship")

def quality_assurance_checks(df, quarterly_df):
    """Perform quality assurance checks"""
    print("\n" + "=" * 80)
    print("QUALITY ASSURANCE CHECKS")
    print("=" * 80)

    # Check 1: Data completeness
    print(f"1. Original dataset: {len(df)} tweets")
    print(f"   Missing trust scores: {df['trust_score'].isna().sum()}")
    print(f"   Missing dates: {df['date'].isna().sum()}")
    print(f"   Authorities: {df['label'].unique()}")

    # Check 2: Quarterly aggregation
    print(f"\n2. Quarterly aggregation: {len(quarterly_df)} quarter-authority combinations")
    for auth in quarterly_df['authority'].unique():
        auth_data = quarterly_df[quarterly_df['authority'] == auth]
        print(f"   {auth}: {len(auth_data)} quarters, volume range: {auth_data['volume'].min()}-{auth_data['volume'].max()}")

    # Check 3: Outlier detection
    print(f"\n3. Outlier detection:")
    for auth in quarterly_df['authority'].unique():
        auth_data = quarterly_df[quarterly_df['authority'] == auth]
        high_volume_threshold = auth_data['volume'].quantile(0.95)
        high_volume_quarters = auth_data[auth_data['volume'] > high_volume_threshold]
        print(f"   {auth}: {len(high_volume_quarters)} quarters with volume > 95th percentile ({high_volume_threshold:.0f})")

    print("\nQuality assurance completed successfully!")

def main():
    """Main analysis function"""
    print("Volume-Trust Relationship Analysis")
    print("=" * 50)

    # Load data
    filename = upload_data()
    df = load_and_validate_data(filename)

    if df is None:
        return

    # Process data
    df = convert_trust_scores(df)
    quarterly_df = create_quarterly_data(df)

    # Perform analysis
    results = perform_correlation_analysis(quarterly_df)

    # Quality assurance
    quality_assurance_checks(df, quarterly_df)

    # Results
    print_detailed_results(results, quarterly_df)

    # Visualizations
    create_visualizations(quarterly_df, results)

    return df, quarterly_df, results

# Run the analysis
if __name__ == "__main__":
    df, quarterly_df, results = main()
