# Supplementary material for: Healthcare professionals’ trust in health authorities throughout COVID-19: a social media analysis
Source: Sci Rep. 2026 Apr 30;16:20082. doi: 10.1038/s41598-026-50565-4 (PMC13324178; doi:10.1038/s41598-026-50565-4)
Supplement: Supplementary file 2 — Supplementary Information 2. [file 41598_2026_50565_MOESM2_ESM.xlsx]

## Sheet: trust score
date	label	trust_1.0	trust_2.0	trust_3.0	trust_4.0	trust_5.0
2020-12-04	cdc	FALSE	FALSE	TRUE	FALSE	FALSE
2020-03-19	cdc	FALSE	TRUE	FALSE	FALSE	FALSE
2020-03-05	cdc	FALSE	FALSE	TRUE	FALSE	FALSE
2020-03-05	cdc	FALSE	FALSE	TRUE	FALSE	FALSE
2020-02-28	cdc	FALSE	FALSE	FALSE	TRUE	FALSE
2020-02-02	cdc	FALSE	FALSE	TRUE	FALSE	FALSE
2020-03-12	cdc	FALSE	FALSE	FALSE	TRUE	FALSE
2020-03-29	cdc	TRUE	FALSE	FALSE	FALSE	FALSE
2020-04-13	cdc	FALSE	TRUE	FALSE	FALSE	FALSE
2020-07-31	cdc	FALSE	TRUE	FALSE	FALSE	FALSE
2020-05-23	cdc	FALSE	TRUE	FALSE	FALSE	FALSE
2020-11-23	cdc	FALSE	FALSE	TRUE	FALSE	FALSE
2020-11-13	cdc	TRUE	FALSE	FALSE	FALSE	FALSE
2020-09-29	cdc	TRUE	FALSE	FALSE	FALSE	FALSE
2020-09-21	cdc	FALSE	FALSE	TRUE	FALSE	FALSE
2020-07-25	cdc	FALSE	FALSE	TRUE	FALSE	FALSE
2020-07-25	cdc	FALSE	TRUE	FALSE	FALSE	FALSE
2020-05-23	cdc	FALSE	FALSE	TRUE	FALSE	FALSE
2020-04-04	cdc	FALSE	TRUE	FALSE	FALSE	FALSE
2020-03-28	cdc	FALSE	FALSE	TRUE	FALSE	FALSE
2020-03-22	cdc	TRUE	FALSE	FALSE	FALSE	FALSE
2020-03-18	cdc	FALSE	FALSE	TRUE	FALSE	FALSE
2020-03-14	cdc	FALSE	TRUE	FALSE	FALSE	FALSE
2020-03-10	cdc	FALSE	TRUE	FALSE	FALSE	FALSE
2020-06-24	cdc	FALSE	FALSE	FALSE	TRUE	FALSE
2020-04-12	cdc	FALSE	FALSE	FALSE	TRUE	FALSE
2020-04-12	cdc	FALSE	FALSE	TRUE	FALSE	FALSE
2020-04-05	cdc	FALSE	FALSE	FALSE	TRUE	FALSE
2020-02-26	cdc	FALSE	FALSE	TRUE	FALSE	FALSE
2020-01-31	cdc	FALSE	FALSE	TRUE	FALSE	FALSE
2020-03-13	cdc	FALSE	FALSE	TRUE	FALSE	FALSE
2020-03-13	cdc	FALSE	FALSE	TRUE	FALSE	FALSE
2020-03-13	cdc	FALSE	FALSE	TRUE	FALSE	FALSE
2020-03-02	cdc	FALSE	TRUE	FALSE	FALSE	FALSE
2020-03-02	cdc	FALSE	TRUE	FALSE	FALSE	FALSE
2020-02-22	cdc	FALSE	FALSE	FALSE	TRUE	FALSE
2020-01-24	cdc	FALSE	FALSE	FALSE	TRUE	FALSE
2020-01-24	cdc	FALSE	FALSE	TRUE	FALSE	FALSE
2020-01-24	cdc	FALSE	FALSE	TRUE	FALSE	FALSE
2020-01-24	cdc	FALSE	FALSE	FALSE	TRUE	FALSE
2020-05-06	cdc	TRUE	FALSE	FALSE	FALSE	FALSE
2020-04-14	cdc	FALSE	FALSE	TRUE	FALSE	FALSE
2020-03-13	cdc	FALSE	TRUE	FALSE	FALSE	FALSE
2020-08-31	cdc	FALSE	TRUE	FALSE	FALSE	FALSE
2020-02-27	cdc	FALSE	FALSE	TRUE	FALSE	FALSE
2020-04-02	cdc	FALSE	TRUE	FALSE	FALSE	FALSE
2020-04-01	cdc	TRUE	FALSE	FALSE	FALSE	FALSE
2019-09-07	cdc	FALSE	TRUE	FALSE	FALSE	FALSE
2019-12-05	cdc	FALSE	FALSE	TRUE	FALSE	FALSE
2020-08-14	cdc	FALSE	TRUE	FALSE	FALSE	FALSE
2020-07-06	cdc	FALSE	FALSE	TRUE	FALSE	FALSE
2019-05-06	cdc	FALSE	FALSE	TRUE	FALSE	FALSE
2020-03-22	cdc	FALSE	FALSE	FALSE	TRUE	FALSE
2020-03-20	cdc	FALSE	FALSE	TRUE	FALSE	FALSE
2019-10-26	cdc	FALSE	FALSE	TRUE	FALSE	FALSE
2019-10-24	cdc	FALSE	FALSE	TRUE	FALSE	FALSE
2020-09-28	cdc	FALSE	TRUE	FALSE	FALSE	FALSE
2020-03-16	cdc	FALSE	FALSE	FALSE	TRUE	FALSE
2020-07-25	cdc	FALSE	FALSE	TRUE	FALSE	FALSE
2020-08-03	cdc	FALSE	FALSE	TRUE	FALSE	FALSE
2020-04-02	cdc	FALSE	FALSE	TRUE	FALSE	FALSE
2020-05-11	cdc	FALSE	FALSE	TRUE	FALSE	FALSE
2020-10-12	cdc	FALSE	FALSE	TRUE	FALSE	FALSE
2020-09-23	cdc	FALSE	FALSE	TRUE	FALSE	FALSE
2020-03-28	cdc	FALSE	FALSE	TRUE	FALSE	FALSE
2020-03-27	cdc	FALSE	FALSE	FALSE	TRUE	FALSE
2020-03-27	cdc	FALSE	FALSE	TRUE	FALSE	FALSE
2020-03-23	cdc	FALSE	FALSE	TRUE	FALSE	FALSE
2020-03-23	cdc	FALSE	FALSE	FALSE	TRUE	FALSE
2020-03-23	cdc	FALSE	FALSE	TRUE	FALSE	FALSE
2020-03-18	cdc	FALSE	FALSE	TRUE	FALSE	FALSE
2020-03-17	cdc	FALSE	FALSE	TRUE	FALSE	FALSE
2020-03-02	cdc	FALSE	FALSE	TRUE	FALSE	FALSE
2019-08-03	cdc	FALSE	FALSE	FALSE	TRUE	FALSE
2019-10-15	cdc	FALSE	FALSE	TRUE	FALSE	FALSE
2020-03-12	cdc	FALSE	FALSE	TRUE	FALSE	FALSE
2020-03-11	cdc	FALSE	FALSE	FALSE	TRUE	FALSE
2020-11-15	cdc	FALSE	FALSE	FALSE	TRUE	FALSE
2020-03-14	cdc	FALSE	FALSE	TRUE	FALSE	FALSE
2020-10-15	cdc	FALSE	FALSE	TRUE	FALSE	FALSE
2020-05-13	cdc	TRUE	FALSE	FALSE	FALSE	FALSE
2020-05-13	cdc	FALSE	FALSE	TRUE	FALSE	FALSE
2020-04-23	cdc	FALSE	FALSE	TRUE	FALSE	FALSE
2020-04-21	cdc	FALSE	TRUE	FALSE	FALSE	FALSE
2020-04-20	cdc	FALSE	FALSE	FALSE	TRUE	FALSE
2020-04-20	cdc	FALSE	FALSE	FALSE	TRUE	FALSE
2020-04-20	cdc	FALSE	FALSE	FALSE	TRUE	FALSE
2020-04-18	cdc	FALSE	FALSE	TRUE	FALSE	FALSE
2020-04-12	cdc	FALSE	FALSE	TRUE	FALSE	FALSE
2020-04-08	cdc	FALSE	FALSE	TRUE	FALSE	FALSE
2020-04-02	cdc	FALSE	FALSE	TRUE	FALSE	FALSE
2020-03-29	cdc	FALSE	TRUE	FALSE	FALSE	FALSE
2020-03-26	cdc	FALSE	FALSE	TRUE	FALSE	FALSE
2020-03-22	cdc	FALSE	FALSE	TRUE	FALSE	FALSE
2020-03-15	cdc	FALSE	FALSE	TRUE	FALSE	FALSE
2020-03-13	cdc	FALSE	FALSE	FALSE	TRUE	FALSE
2020-03-05	cdc	FALSE	FALSE	FALSE	TRUE	FALSE
2020-03-19	cdc	FALSE	TRUE	FALSE	FALSE	FALSE
2020-01-21	cdc	FALSE	FALSE	FALSE	TRUE	FALSE
2020-01-21	cdc	FALSE	FALSE	TRUE	FALSE	FALSE
2020-01-21	cdc	FALSE	FALSE	FALSE	TRUE	FALSE
2020-03-16	cdc	FALSE	FALSE	TRUE	FALSE	FALSE
2020-03-14	cdc	FALSE	FALSE	TRUE	FALSE	FALSE
2020-03-11	cdc	FALSE	FALSE	TRUE	FALSE	FALSE
2020-03-11	cdc	FALSE	FALSE	TRUE	FALSE	FALSE
2020-03-11	cdc	FALSE	FALSE	TRUE	FALSE	FALSE
2020-03-11	cdc	FALSE	FALSE	TRUE	FALSE	FALSE
2019-01-17	cdc	FALSE	FALSE	FALSE	TRUE	FALSE
2020-12-03	cdc	FALSE	FALSE	TRUE	FALSE	FALSE
2020-06-20	cdc	FALSE	FALSE	FALSE	TRUE	FALSE
2019-02-15	cdc	FALSE	FALSE	TRUE	FALSE	FALSE
2020-03-16	cdc	FALSE	FALSE	TRUE	FALSE	FALSE
2020-03-18	cdc	FALSE	FALSE	FALSE	TRUE	FALSE
2020-03-14	cdc	FALSE	FALSE	TRUE	FALSE	FALSE
2020-12-02	cdc	FALSE	FALSE	TRUE	FALSE	FALSE
2019-08-17	cdc	FALSE	FALSE	TRUE	FALSE	FALSE
2020-05-10	cdc	FALSE	FALSE	TRUE	FALSE	FALSE
2020-03-17	cdc	FALSE	FALSE	FALSE	TRUE	FALSE
2020-09-26	cdc	FALSE	FALSE	TRUE	FALSE	FALSE
2020-05-27	cdc	FALSE	FALSE	FALSE	TRUE	FALSE
2020-07-26	cdc	FALSE	FALSE	TRUE	FALSE	FALSE
2020-05-21	cdc	FALSE	FALSE	TRUE	FALSE	FALSE
2020-03-16	cdc	FALSE	FALSE	TRUE	FALSE	FALSE
2020-10-03	cdc	FALSE	FALSE	FALSE	TRUE	FALSE
2020-03-19	cdc	FALSE	FALSE	TRUE	FALSE	FALSE
2020-11-25	cdc	FALSE	FALSE	TRUE	FALSE	FALSE
2020-04-15	cdc	TRUE	FALSE	FALSE	FALSE	FALSE
2020-03-15	cdc	FALSE	FALSE	FALSE	TRUE	FALSE
2020-10-22	cdc	FALSE	FALSE	TRUE	FALSE	FALSE
2020-03-21	cdc	FALSE	FALSE	TRUE	FALSE	FALSE
2020-03-03	cdc	FALSE	TRUE	FALSE	FALSE	FALSE
2020-06-21	cdc	FALSE	FALSE	FALSE	TRUE	FALSE
2020-03-14	cdc	FALSE	FALSE	TRUE	FALSE	FALSE
2020-03-10	cdc	FALSE	FALSE	TRUE	FALSE	FALSE
2020-11-22	cdc	FALSE	FALSE	TRUE	FALSE	FALSE
2020-10-07	cdc	FALSE	FALSE	FALSE	TRUE	FALSE
2020-04-10	cdc	FALSE	FALSE	TRUE	FALSE	FALSE
2020-03-16	cdc	FALSE	FALSE	FALSE	TRUE	FALSE
2020-01-30	cdc	FALSE	FALSE	FALSE	TRUE	FALSE
2020-08-17	cdc	FALSE	FALSE	FALSE	TRUE	FALSE
2020-08-08	cdc	FALSE	FALSE	FALSE	TRUE	FALSE
2020-07-15	cdc	FALSE	FALSE	TRUE	FALSE	FALSE
2020-04-15	cdc	FALSE	FALSE	FALSE	TRUE	FALSE
2020-04-10	cdc	FALSE	FALSE	TRUE	FALSE	FALSE
2020-03-19	cdc	FALSE	FALSE	FALSE	TRUE	FALSE
2020-02-23	cdc	FALSE	FALSE	TRUE	FALSE	FALSE
2020-02-06	cdc	FALSE	FALSE	FALSE	TRUE	FALSE
2020-02-04	cdc	FALSE	FALSE	FALSE	TRUE	FALSE
2020-02-04	cdc	FALSE	TRUE	FALSE	FALSE	FALSE
2020-02-04	cdc	FALSE	FALSE	TRUE	FALSE	FALSE
2020-02-04	cdc	FALSE	FALSE	TRUE	FALSE	FALSE
2020-02-05	cdc	FALSE	FALSE	FALSE	TRUE	FALSE
2020-08-22	cdc	FALSE	TRUE	FALSE	FALSE	FALSE
2020-03-22	cdc	FALSE	FALSE	TRUE	FALSE	FALSE
2020-10-16	cdc	FALSE	TRUE	FALSE	FALSE	FALSE
2020-09-23	cdc	FALSE	FALSE	TRUE	FALSE	FALSE
2020-03-27	cdc	FALSE	FALSE	TRUE	FALSE	FALSE
2020-03-16	cdc	FALSE	FALSE	TRUE	FALSE	FALSE
2019-12-15	cdc	FALSE	FALSE	FALSE	TRUE	FALSE
2020-03-15	cdc	FALSE	TRUE	FALSE	FALSE	FALSE
2020-03-15	cdc	FALSE	TRUE	FALSE	FALSE	FALSE
2020-03-15	cdc	FALSE	TRUE	FALSE	FALSE	FALSE
2020-03-15	cdc	FALSE	TRUE	FALSE	FALSE	FALSE
2020-02-27	cdc	FALSE	FALSE	FALSE	TRUE	FALSE
2020-10-17	cdc	FALSE	FALSE	TRUE	FALSE	FALSE
2020-01-20	cdc	FALSE	FALSE	FALSE	TRUE	FALSE
2020-06-21	cdc	FALSE	FALSE	FALSE	TRUE	FALSE
2020-12-02	cdc	FALSE	FALSE	TRUE	FALSE	FALSE
2020-11-29	cdc	TRUE	FALSE	FALSE	FALSE	FALSE
2020-05-12	cdc	FALSE	FALSE	TRUE	FALSE	FALSE
2020-05-29	cdc	FALSE	FALSE	FALSE	TRUE	FALSE
2020-06-12	cdc	FALSE	FALSE	FALSE	TRUE	FALSE
2020-05-05	cdc	FALSE	FALSE	FALSE	TRUE	FALSE
2020-04-24	cdc	FALSE	FALSE	FALSE	TRUE	FALSE
2020-04-11	cdc	FALSE	FALSE	TRUE	FALSE	FALSE
2020-04-10	cdc	FALSE	FALSE	FALSE	TRUE	FALSE
2020-04-08	cdc	FALSE	FALSE	FALSE	TRUE	FALSE
2020-04-08	cdc	FALSE	FALSE	TRUE	FALSE	FALSE
2020-04-07	cdc	FALSE	FALSE	TRUE	FALSE	FALSE
2020-04-07	cdc	FALSE	FALSE	TRUE	FALSE	FALSE
2020-04-07	cdc	FALSE	FALSE	TRUE	FALSE	FALSE
2020-03-28	cdc	FALSE	FALSE	TRUE	FALSE	FALSE
2020-03-28	cdc	FALSE	FALSE	FALSE	TRUE	FALSE
2020-03-25	cdc	FALSE	FALSE	TRUE	FALSE	FALSE
2020-03-18	cdc	FALSE	FALSE	TRUE	FALSE	FALSE
2019-01-04	cdc	FALSE	FALSE	FALSE	TRUE	FALSE
2020-09-12	cdc	FALSE	FALSE	TRUE	FALSE	FALSE
2020-09-12	cdc	FALSE	FALSE	FALSE	TRUE	FALSE
2020-04-30	cdc	FALSE	FALSE	TRUE	FALSE	FALSE
2020-04-22	cdc	FALSE	FALSE	TRUE	FALSE	FALSE
2020-04-04	cdc	FALSE	FALSE	TRUE	FALSE	FALSE
2020-04-01	cdc	FALSE	FALSE	TRUE	FALSE	FALSE
2020-03-14	cdc	FALSE	TRUE	FALSE	FALSE	FALSE
2020-03-12	cdc	FALSE	FALSE	TRUE	FALSE	FALSE
2020-02-12	cdc	FALSE	FALSE	TRUE	FALSE	FALSE
2019-11-07	cdc	FALSE	FALSE	TRUE	FALSE	FALSE
2019-04-20	cdc	FALSE	FALSE	TRUE	FALSE	FALSE
2019-01-29	cdc	FALSE	TRUE	FALSE	FALSE	FALSE
2020-03-24	cdc	FALSE	TRUE	FALSE	FALSE	FALSE
2020-08-14	cdc	FALSE	FALSE	FALSE	TRUE	FALSE
2020-08-07	cdc	FALSE	FALSE	FALSE	TRUE	FALSE
2020-05-29	cdc	FALSE	FALSE	TRUE	FALSE	FALSE
2020-04-23	cdc	FALSE	FALSE	FALSE	TRUE	FALSE
2020-04-02	cdc	FALSE	FALSE	TRUE	FALSE	FALSE
2020-04-02	cdc	FALSE	FALSE	TRUE	FALSE	FALSE
2019-08-02	cdc	FALSE	FALSE	TRUE	FALSE	FALSE
2019-06-07	cdc	FALSE	FALSE	TRUE	FALSE	FALSE
2019-04-12	cdc	FALSE	FALSE	TRUE	FALSE	FALSE
2019-01-11	cdc	FALSE	FALSE	FALSE	TRUE	FALSE
2020-04-02	cdc	FALSE	TRUE	FALSE	FALSE	FALSE
2020-01-29	cdc	FALSE	FALSE	TRUE	FALSE	FALSE
2020-07-13	cdc	FALSE	FALSE	TRUE	FALSE	FALSE
2020-04-05	cdc	FALSE	FALSE	FALSE	TRUE	FALSE
2019-02-10	cdc	FALSE	FALSE	FALSE	TRUE	FALSE
2020-10-05	cdc	FALSE	FALSE	TRUE	FALSE	FALSE
2020-10-02	cdc	FALSE	FALSE	TRUE	FALSE	FALSE
2020-03-21	cdc	FALSE	FALSE	TRUE	FALSE	FALSE
2020-04-10	cdc	FALSE	FALSE	TRUE	FALSE	FALSE
2020-03-19	cdc	FALSE	FALSE	TRUE	FALSE	FALSE
2020-10-26	cdc	TRUE	FALSE	FALSE	FALSE	FALSE
2020-10-25	cdc	TRUE	FALSE	FALSE	FALSE	FALSE
2020-09-01	cdc	TRUE	FALSE	FALSE	FALSE	FALSE
2020-07-25	cdc	TRUE	FALSE	FALSE	FALSE	FALSE
2020-07-08	cdc	FALSE	FALSE	FALSE	TRUE	FALSE
2020-06-27	cdc	FALSE	TRUE	FALSE	FALSE	FALSE
2020-06-26	cdc	TRUE	FALSE	FALSE	FALSE	FALSE
2020-06-26	cdc	FALSE	TRUE	FALSE	FALSE	FALSE
2020-06-26	cdc	FALSE	TRUE	FALSE	FALSE	FALSE
2020-06-26	cdc	FALSE	TRUE	FALSE	FALSE	FALSE
2020-05-24	cdc	TRUE	FALSE	FALSE	FALSE	FALSE
2020-05-22	cdc	FALSE	FALSE	TRUE	FALSE	FALSE
2020-05-22	cdc	FALSE	TRUE	FALSE	FALSE	FALSE
2020-05-21	cdc	FALSE	FALSE	TRUE	FALSE	FALSE
2020-05-15	cdc	FALSE	FALSE	TRUE	FALSE	FALSE
2020-05-11	cdc	FALSE	FALSE	FALSE	TRUE	FALSE
2020-05-08	cdc	FALSE	FALSE	FALSE	TRUE	FALSE
2020-05-08	cdc	FALSE	TRUE	FALSE	FALSE	FALSE
2020-05-03	cdc	FALSE	TRUE	FALSE	FALSE	FALSE
2020-05-02	cdc	FALSE	TRUE	FALSE	FALSE	FALSE
2020-04-01	cdc	FALSE	TRUE	FALSE	FALSE	FALSE
2020-04-01	cdc	FALSE	FALSE	FALSE	TRUE	FALSE
2020-03-31	cdc	TRUE	FALSE	FALSE	FALSE	FALSE
2020-03-29	cdc	FALSE	TRUE	FALSE	FALSE	FALSE
2020-03-29	cdc	FALSE	TRUE	FALSE	FALSE	FALSE
2020-03-29	cdc	FALSE	FALSE	TRUE	FALSE	FALSE
2020-03-29	cdc	FALSE	TRUE	FALSE	FALSE	FALSE
2020-03-21	cdc	FALSE	TRUE	FALSE	FALSE	FALSE
2020-03-10	cdc	FALSE	TRUE	FALSE	FALSE	FALSE
2020-03-07	cdc	FALSE	TRUE	FALSE	FALSE	FALSE
2020-03-07	cdc	TRUE	FALSE	FALSE	FALSE	FALSE
2020-03-01	cdc	FALSE	FALSE	TRUE	FALSE	FALSE
2020-02-25	cdc	FALSE	FALSE	TRUE	FALSE	FALSE
2020-10-16	cdc	FALSE	FALSE	FALSE	TRUE	FALSE
2020-10-22	cdc	FALSE	FALSE	TRUE	FALSE	FALSE
2020-10-16	cdc	FALSE	TRUE	FALSE	FALSE	FALSE
2020-04-18	cdc	FALSE	FALSE	TRUE	FALSE	FALSE
2020-04-03	cdc	FALSE	TRUE	FALSE	FALSE	FALSE
2020-03-28	cdc	FALSE	TRUE	FALSE	FALSE	FALSE
2020-03-11	cdc	FALSE	FALSE	TRUE	FALSE	FALSE
2020-02-28	cdc	FALSE	TRUE	FALSE	FALSE	FALSE
2020-04-19	cdc	FALSE	FALSE	TRUE	FALSE	FALSE
2020-03-15	cdc	FALSE	FALSE	TRUE	FALSE	FALSE
2020-03-22	cdc	FALSE	TRUE	FALSE	FALSE	FALSE
2020-03-31	cdc	FALSE	FALSE	TRUE	FALSE	FALSE
2020-03-15	cdc	FALSE	FALSE	TRUE	FALSE	FALSE
2020-03-04	cdc	FALSE	FALSE	TRUE	FALSE	FALSE
2020-07-27	cdc	FALSE	FALSE	TRUE	FALSE	FALSE
2019-09-11	cdc	FALSE	TRUE	FALSE	FALSE	FALSE
2019-04-20	cdc	FALSE	TRUE	FALSE	FALSE	FALSE
2020-04-25	cdc	FALSE	FALSE	TRUE	FALSE	FALSE
2020-09-21	cdc	FALSE	TRUE	FALSE	FALSE	FALSE
2020-07-15	cdc	FALSE	FALSE	FALSE	TRUE	FALSE
2020-05-02	cdc	FALSE	TRUE	FALSE	FALSE	FALSE
2019-09-10	cdc	FALSE	FALSE	TRUE	FALSE	FALSE
2020-03-29	cdc	FALSE	TRUE	FALSE	FALSE	FALSE
2020-10-19	cdc	FALSE	FALSE	FALSE	TRUE	FALSE
2020-10-10	cdc	FALSE	FALSE	TRUE	FALSE	FALSE
2020-02-10	cdc	FALSE	FALSE	FALSE	TRUE	FALSE
2020-10-09	cdc	FALSE	FALSE	TRUE	FALSE	FALSE
2020-03-21	cdc	FALSE	FALSE	TRUE	FALSE	FALSE
2020-05-01	cdc	FALSE	TRUE	FALSE	FALSE	FALSE
2020-04-10	cdc	FALSE	FALSE	TRUE	FALSE	FALSE
2020-04-04	cdc	FALSE	FALSE	TRUE	FALSE	FALSE
2020-04-04	cdc	FALSE	FALSE	FALSE	TRUE	FALSE
2020-04-01	cdc	FALSE	FALSE	FALSE	TRUE	FALSE
2020-03-24	cdc	FALSE	FALSE	TRUE	FALSE	FALSE
2020-02-29	cdc	FALSE	FALSE	TRUE	FALSE	FALSE
2020-01-25	cdc	FALSE	FALSE	FALSE	TRUE	FALSE
2020-05-25	cdc	FALSE	FALSE	TRUE	FALSE	FALSE
2020-05-03	cdc	FALSE	TRUE	FALSE	FALSE	FALSE
2020-03-29	cdc	TRUE	FALSE	FALSE	FALSE	FALSE
2020-05-10	cdc	FALSE	FALSE	TRUE	FALSE	FALSE
2020-05-17	cdc	TRUE	FALSE	FALSE	FALSE	FALSE
2020-03-31	cdc	FALSE	FALSE	TRUE	FALSE	FALSE
2020-08-27	cdc	FALSE	FALSE	FALSE	TRUE	FALSE
2020-04-24	cdc	FALSE	FALSE	FALSE	TRUE	FALSE
2020-07-31	cdc	FALSE	FALSE	TRUE	FALSE	FALSE
2020-06-30	cdc	FALSE	FALSE	TRUE	FALSE	FALSE
2020-04-01	cdc	FALSE	FALSE	TRUE	FALSE	FALSE
2020-03-15	cdc	FALSE	FALSE	TRUE	FALSE	FALSE
2020-03-15	cdc	FALSE	FALSE	TRUE	FALSE	FALSE
2020-03-11	cdc	FALSE	FALSE	FALSE	TRUE	FALSE
2020-03-08	cdc	FALSE	TRUE	FALSE	FALSE	FALSE
2020-03-08	cdc	FALSE	FALSE	TRUE	FALSE	FALSE
2020-03-08	cdc	FALSE	FALSE	FALSE	TRUE	FALSE
2019-07-31	cdc	FALSE	FALSE	FALSE	TRUE	FALSE
2019-02-13	cdc	FALSE	FALSE	TRUE	FALSE	FALSE
2020-10-02	cdc	TRUE	FALSE	FALSE	FALSE	FALSE
2020-04-04	cdc	FALSE	TRUE	FALSE	FALSE	FALSE
2020-03-08	cdc	FALSE	FALSE	TRUE	FALSE	FALSE
2020-11-28	cdc	FALSE	FALSE	TRUE	FALSE	FALSE
2019-09-28	cdc	FALSE	FALSE	TRUE	FALSE	FALSE
2020-03-05	cdc	FALSE	FALSE	FALSE	TRUE	FALSE
2020-02-27	cdc	FALSE	FALSE	TRUE	FALSE	FALSE
2020-03-31	cdc	FALSE	FALSE	TRUE	FALSE	FALSE
2020-03-10	cdc	FALSE	FALSE	FALSE	TRUE	FALSE
2019-12-24	cdc	FALSE	FALSE	FALSE	TRUE	FALSE
2019-07-17	cdc	FALSE	FALSE	FALSE	TRUE	FALSE
2019-02-05	cdc	FALSE	FALSE	FALSE	TRUE	FALSE
2020-03-15	cdc	FALSE	FALSE	TRUE	FALSE	FALSE
2020-03-18	cdc	FALSE	FALSE	TRUE	FALSE	FALSE
2020-10-05	cdc	FALSE	TRUE	FALSE	FALSE	FALSE
2020-03-22	cdc	FALSE	TRUE	FALSE	FALSE	FALSE
2020-07-24	cdc	FALSE	FALSE	TRUE	FALSE	FALSE
2020-08-06	cdc	TRUE	FALSE	FALSE	FALSE	FALSE
2020-05-24	cdc	FALSE	FALSE	TRUE	FALSE	FALSE
2020-06-17	cdc	FALSE	TRUE	FALSE	FALSE	FALSE
2020-07-08	cdc	FALSE	FALSE	FALSE	TRUE	FALSE
2019-07-13	cdc	FALSE	FALSE	TRUE	FALSE	FALSE
2019-04-21	cdc	FALSE	FALSE	TRUE	FALSE	FALSE
2020-10-06	cdc	FALSE	FALSE	TRUE	FALSE	FALSE
2020-12-04	cdc	FALSE	FALSE	TRUE	FALSE	FALSE
2020-10-11	cdc	FALSE	FALSE	TRUE	FALSE	FALSE
2020-10-11	cdc	FALSE	FALSE	TRUE	FALSE	FALSE
2020-04-07	cdc	FALSE	FALSE	TRUE	FALSE	FALSE
2020-03-23	cdc	FALSE	FALSE	TRUE	FALSE	FALSE
2020-03-04	cdc	FALSE	FALSE	TRUE	FALSE	FALSE
2020-07-09	cdc	FALSE	FALSE	FALSE	TRUE	FALSE
2020-03-16	cdc	FALSE	FALSE	TRUE	FALSE	FALSE
2020-03-12	cdc	FALSE	FALSE	TRUE	FALSE	FALSE
2020-07-15	cdc	TRUE	FALSE	FALSE	FALSE	FALSE
2020-04-18	cdc	TRUE	FALSE	FALSE	FALSE	FALSE
2020-04-16	cdc	TRUE	FALSE	FALSE	FALSE	FALSE
2020-04-11	cdc	TRUE	FALSE	FALSE	FALSE	FALSE
2020-04-09	cdc	TRUE	FALSE	FALSE	FALSE	FALSE
2020-04-01	cdc	FALSE	TRUE	FALSE	FALSE	FALSE
2020-03-25	cdc	TRUE	FALSE	FALSE	FALSE	FALSE
2020-03-19	cdc	FALSE	TRUE	FALSE	FALSE	FALSE
2020-12-03	cdc	FALSE	FALSE	FALSE	TRUE	FALSE
2020-09-18	cdc	FALSE	TRUE	FALSE	FALSE	FALSE
2020-07-25	cdc	FALSE	TRUE	FALSE	FALSE	FALSE
2020-07-20	cdc	FALSE	FALSE	FALSE	TRUE	FALSE
2020-07-17	cdc	FALSE	FALSE	TRUE	FALSE	FALSE
2020-05-08	cdc	FALSE	TRUE	FALSE	FALSE	FALSE
2020-04-29	cdc	FALSE	FALSE	TRUE	FALSE	FALSE
2020-04-06	cdc	FALSE	TRUE	FALSE	FALSE	FALSE
2020-04-01	cdc	FALSE	TRUE	FALSE	FALSE	FALSE
2020-02-27	cdc	FALSE	TRUE	FALSE	FALSE	FALSE
2019-10-09	cdc	FALSE	FALSE	FALSE	TRUE	FALSE
2019-07-05	cdc	FALSE	FALSE	FALSE	TRUE	FALSE
2020-07-14	cdc	FALSE	FALSE	FALSE	TRUE	FALSE
2020-07-14	cdc	FALSE	FALSE	TRUE	FALSE	FALSE
2020-06-09	cdc	FALSE	FALSE	FALSE	TRUE	FALSE
2020-06-08	cdc	FALSE	FALSE	FALSE	TRUE	FALSE
2020-06-05	cdc	FALSE	FALSE	FALSE	TRUE	FALSE
2020-02-14	cdc	FALSE	FALSE	TRUE	FALSE	FALSE
2020-02-14	cdc	FALSE	FALSE	TRUE	FALSE	FALSE
2020-02-10	cdc	FALSE	FALSE	FALSE	TRUE	FALSE
2020-01-23	cdc	FALSE	FALSE	FALSE	TRUE	FALSE
2020-01-21	cdc	FALSE	FALSE	TRUE	FALSE	FALSE
2019-08-15	cdc	FALSE	FALSE	FALSE	TRUE	FALSE
2019-06-13	cdc	FALSE	FALSE	FALSE	TRUE	FALSE
2019-06-03	cdc	FALSE	FALSE	FALSE	TRUE	FALSE
2019-04-22	cdc	FALSE	FALSE	FALSE	TRUE	FALSE
2020-10-13	cdc	FALSE	FALSE	FALSE	TRUE	FALSE
2020-03-13	cdc	TRUE	FALSE	FALSE	FALSE	FALSE
2020-03-14	cdc	FALSE	FALSE	FALSE	TRUE	FALSE
2020-03-14	cdc	FALSE	FALSE	FALSE	TRUE	FALSE
2020-05-15	cdc	FALSE	FALSE	TRUE	FALSE	FALSE
2020-04-18	cdc	FALSE	TRUE	FALSE	FALSE	FALSE
2020-03-18	cdc	FALSE	TRUE	FALSE	FALSE	FALSE
2020-03-18	cdc	FALSE	TRUE	FALSE	FALSE	FALSE
2020-03-18	cdc	FALSE	FALSE	TRUE	FALSE	FALSE
2020-03-16	cdc	FALSE	FALSE	TRUE	FALSE	FALSE
2020-03-13	cdc	FALSE	TRUE	FALSE	FALSE	FALSE
2020-03-13	cdc	TRUE	FALSE	FALSE	FALSE	FALSE
2020-03-07	cdc	FALSE	FALSE	TRUE	FALSE	FALSE
2020-02-28	cdc	FALSE	FALSE	TRUE	FALSE	FALSE
2020-02-27	cdc	FALSE	FALSE	FALSE	TRUE	FALSE
2020-02-27	cdc	TRUE	FALSE	FALSE	FALSE	FALSE
2020-02-27	cdc	FALSE	FALSE	TRUE	FALSE	FALSE
2020-02-27	cdc	FALSE	FALSE	FALSE	TRUE	FALSE
2020-10-08	cdc	FALSE	FALSE	TRUE	FALSE	FALSE
2020-10-06	cdc	FALSE	FALSE	FALSE	TRUE	FALSE
2020-08-21	cdc	FALSE	FALSE	TRUE	FALSE	FALSE
2020-05-05	cdc	FALSE	FALSE	TRUE	FALSE	FALSE
2020-09-10	cdc	FALSE	FALSE	TRUE	FALSE	FALSE
2020-05-24	cdc	FALSE	TRUE	FALSE	FALSE	FALSE
2020-04-27	cdc	FALSE	FALSE	TRUE	FALSE	FALSE
2020-08-09	cdc	FALSE	FALSE	TRUE	FALSE	FALSE
2020-04-02	cdc	FALSE	FALSE	TRUE	FALSE	FALSE
2020-10-28	cdc	FALSE	FALSE	TRUE	FALSE	FALSE
2020-03-12	cdc	FALSE	FALSE	TRUE	FALSE	FALSE
2020-03-03	cdc	FALSE	FALSE	FALSE	TRUE	FALSE
2020-01-26	cdc	FALSE	FALSE	TRUE	FALSE	FALSE
2020-07-09	cdc	FALSE	TRUE	FALSE	FALSE	FALSE
2019-06-02	cdc	FALSE	FALSE	TRUE	FALSE	FALSE
2019-05-31	cdc	FALSE	FALSE	FALSE	TRUE	FALSE
2020-06-25	cdc	FALSE	FALSE	TRUE	FALSE	FALSE
2020-06-25	cdc	FALSE	FALSE	TRUE	FALSE	FALSE
2020-07-13	cdc	FALSE	FALSE	FALSE	TRUE	FALSE
2020-11-09	cdc	FALSE	FALSE	FALSE	TRUE	FALSE
2020-10-08	cdc	FALSE	TRUE	FALSE	FALSE	FALSE
2020-08-05	cdc	FALSE	FALSE	FALSE	TRUE	FALSE
2020-05-23	cdc	FALSE	TRUE	FALSE	FALSE	FALSE
2020-03-29	cdc	FALSE	FALSE	TRUE	FALSE	FALSE
2020-03-29	cdc	FALSE	FALSE	TRUE	FALSE	FALSE
2020-03-06	cdc	FALSE	FALSE	TRUE	FALSE	FALSE
2020-02-25	cdc	FALSE	FALSE	TRUE	FALSE	FALSE
2020-02-25	cdc	FALSE	FALSE	FALSE	TRUE	FALSE
2020-02-21	cdc	FALSE	FALSE	TRUE	FALSE	FALSE
2020-02-21	cdc	FALSE	FALSE	FALSE	TRUE	FALSE
2020-02-21	cdc	FALSE	FALSE	TRUE	FALSE	FALSE
2020-02-18	cdc	FALSE	FALSE	FALSE	TRUE	FALSE
2020-02-12	cdc	FALSE	FALSE	TRUE	FALSE	FALSE
2020-02-12	cdc	FALSE	FALSE	TRUE	FALSE	FALSE
2020-02-05	cdc	FALSE	FALSE	TRUE	FALSE	FALSE
2020-02-05	cdc	FALSE	FALSE	TRUE	FALSE	FALSE
2020-02-05	cdc	FALSE	FALSE	FALSE	TRUE	FALSE
2020-02-05	cdc	FALSE	FALSE	FALSE	TRUE	FALSE
2020-02-05	cdc	FALSE	FALSE	FALSE	TRUE	FALSE
2020-02-05	cdc	FALSE	FALSE	TRUE	FALSE	FALSE
2020-01-31	cdc	FALSE	FALSE	TRUE	FALSE	FALSE
2020-01-30	cdc	FALSE	FALSE	TRUE	FALSE	FALSE
2020-01-30	cdc	FALSE	FALSE	FALSE	TRUE	FALSE
2020-01-28	cdc	FALSE	FALSE	TRUE	FALSE	FALSE
2020-01-28	cdc	FALSE	FALSE	FALSE	TRUE	FALSE
2020-01-28	cdc	FALSE	FALSE	TRUE	FALSE	FALSE
2020-01-27	cdc	FALSE	FALSE	TRUE	FALSE	FALSE
2020-01-27	cdc	FALSE	FALSE	TRUE	FALSE	FALSE
2020-01-27	cdc	FALSE	FALSE	TRUE	FALSE	FALSE
2020-01-27	cdc	FALSE	FALSE	TRUE	FALSE	FALSE
2020-01-27	cdc	FALSE	FALSE	TRUE	FALSE	FALSE
2020-01-27	cdc	FALSE	FALSE	TRUE	FALSE	FALSE
2020-01-25	cdc	FALSE	FALSE	TRUE	FALSE	FALSE
2020-01-25	cdc	FALSE	FALSE	FALSE	TRUE	FALSE
2020-01-21	cdc	FALSE	FALSE	TRUE	FALSE	FALSE
2020-01-21	cdc	FALSE	FALSE	FALSE	TRUE	FALSE
2020-01-21	cdc	FALSE	FALSE	FALSE	TRUE	FALSE
2020-01-21	cdc	FALSE	FALSE	FALSE	TRUE	FALSE
2020-07-16	cdc	FALSE	TRUE	FALSE	FALSE	FALSE
2020-05-18	cdc	FALSE	FALSE	TRUE	FALSE	FALSE
2020-03-31	cdc	FALSE	TRUE	FALSE	FALSE	FALSE
2020-03-28	cdc	FALSE	FALSE	TRUE	FALSE	FALSE
2020-03-28	cdc	FALSE	FALSE	TRUE	FALSE	FALSE
2020-03-13	cdc	FALSE	FALSE	TRUE	FALSE	FALSE
2020-03-07	cdc	FALSE	TRUE	FALSE	FALSE	FALSE
2020-04-12	cdc	FALSE	FALSE	FALSE	TRUE	FALSE
2020-10-14	cdc	FALSE	FALSE	TRUE	FALSE	FALSE
2020-03-20	cdc	FALSE	FALSE	TRUE	FALSE	FALSE
2020-03-19	cdc	FALSE	FALSE	TRUE	FALSE	FALSE
2020-02-11	cdc	FALSE	TRUE	FALSE	FALSE	FALSE
2020-03-21	cdc	FALSE	FALSE	TRUE	FALSE	FALSE
2019-06-01	cdc	FALSE	FALSE	TRUE	FALSE	FALSE
2019-12-23	cdc	FALSE	FALSE	TRUE	FALSE	FALSE
2019-12-23	cdc	FALSE	TRUE	FALSE	FALSE	FALSE
2019-12-23	cdc	FALSE	FALSE	TRUE	FALSE	FALSE
2019-10-21	cdc	FALSE	FALSE	TRUE	FALSE	FALSE
2020-04-05	cdc	FALSE	FALSE	FALSE	TRUE	FALSE
2019-05-09	cdc	FALSE	FALSE	TRUE	FALSE	FALSE
2020-10-20	cdc	FALSE	FALSE	FALSE	TRUE	FALSE
2020-03-19	cdc	FALSE	FALSE	FALSE	TRUE	FALSE
2020-12-04	cdc	TRUE	FALSE	FALSE	FALSE	FALSE
2020-09-17	cdc	TRUE	FALSE	FALSE	FALSE	FALSE
2020-07-08	cdc	FALSE	TRUE	FALSE	FALSE	FALSE
2020-09-17	cdc	FALSE	TRUE	FALSE	FALSE	FALSE
2020-09-09	cdc	FALSE	FALSE	TRUE	FALSE	FALSE
2020-08-21	cdc	FALSE	FALSE	FALSE	TRUE	FALSE
2020-05-29	cdc	FALSE	FALSE	FALSE	TRUE	FALSE
2020-04-18	cdc	FALSE	TRUE	FALSE	FALSE	FALSE
2019-12-14	cdc	FALSE	TRUE	FALSE	FALSE	FALSE
2019-12-01	cdc	FALSE	FALSE	TRUE	FALSE	FALSE
2020-11-22	cdc	FALSE	FALSE	TRUE	FALSE	FALSE
2019-09-01	cdc	FALSE	FALSE	TRUE	FALSE	FALSE
2020-11-27	cdc	FALSE	FALSE	FALSE	TRUE	FALSE
2020-01-31	cdc	FALSE	FALSE	TRUE	FALSE	FALSE
2020-07-18	cdc	FALSE	FALSE	TRUE	FALSE	FALSE
2020-08-01	cdc	FALSE	FALSE	TRUE	FALSE	FALSE
2020-01-29	cdc	FALSE	TRUE	FALSE	FALSE	FALSE
2020-03-22	cdc	FALSE	TRUE	FALSE	FALSE	FALSE
2020-04-04	cdc	FALSE	FALSE	FALSE	TRUE	FALSE
2020-11-25	cdc	FALSE	FALSE	TRUE	FALSE	FALSE
2020-11-20	cdc	FALSE	FALSE	FALSE	FALSE	TRUE
2020-09-23	cdc	FALSE	FALSE	FALSE	TRUE	FALSE
2020-08-06	cdc	FALSE	FALSE	TRUE	FALSE	FALSE
2020-07-18	cdc	FALSE	FALSE	TRUE	FALSE	FALSE
2020-07-17	cdc	FALSE	FALSE	TRUE	FALSE	FALSE
2020-07-16	cdc	FALSE	FALSE	TRUE	FALSE	FALSE
2020-07-08	cdc	TRUE	FALSE	FALSE	FALSE	FALSE
2020-07-08	cdc	FALSE	TRUE	FALSE	FALSE	FALSE
2020-05-12	cdc	FALSE	FALSE	TRUE	FALSE	FALSE
2020-04-16	cdc	FALSE	FALSE	TRUE	FALSE	FALSE
2020-04-16	cdc	FALSE	TRUE	FALSE	FALSE	FALSE
2020-04-15	cdc	FALSE	TRUE	FALSE	FALSE	FALSE
2020-04-15	cdc	FALSE	FALSE	TRUE	FALSE	FALSE
2020-09-21	cdc	FALSE	TRUE	FALSE	FALSE	FALSE
2020-04-06	cdc	FALSE	TRUE	FALSE	FALSE	FALSE
2020-04-04	cdc	FALSE	FALSE	TRUE	FALSE	FALSE
2020-11-20	cdc	TRUE	FALSE	FALSE	FALSE	FALSE
2020-07-26	cdc	FALSE	TRUE	FALSE	FALSE	FALSE
2020-04-18	cdc	TRUE	FALSE	FALSE	FALSE	FALSE
2019-04-27	cdc	FALSE	TRUE	FALSE	FALSE	FALSE
2020-04-13	cdc	FALSE	TRUE	FALSE	FALSE	FALSE
2020-06-11	cdc	FALSE	FALSE	TRUE	FALSE	FALSE
2020-09-27	cdc	FALSE	FALSE	TRUE	FALSE	FALSE
2020-05-21	cdc	FALSE	FALSE	TRUE	FALSE	FALSE
2020-03-28	cdc	FALSE	TRUE	FALSE	FALSE	FALSE
2020-02-25	cdc	FALSE	FALSE	TRUE	FALSE	FALSE
2020-03-23	cdc	FALSE	TRUE	FALSE	FALSE	FALSE
2020-03-14	cdc	FALSE	FALSE	FALSE	TRUE	FALSE
2020-03-10	cdc	FALSE	FALSE	FALSE	TRUE	FALSE
2020-03-02	cdc	FALSE	FALSE	TRUE	FALSE	FALSE
2020-02-18	cdc	FALSE	FALSE	FALSE	TRUE	FALSE
2020-02-05	cdc	FALSE	FALSE	TRUE	FALSE	FALSE
2020-01-22	cdc	FALSE	FALSE	TRUE	FALSE	FALSE
2020-04-30	cdc	FALSE	FALSE	TRUE	FALSE	FALSE
2020-03-19	cdc	TRUE	FALSE	FALSE	FALSE	FALSE
2020-03-02	cdc	FALSE	FALSE	FALSE	TRUE	FALSE
2020-10-02	cdc	FALSE	TRUE	FALSE	FALSE	FALSE
2020-07-16	cdc	FALSE	TRUE	FALSE	FALSE	FALSE
2020-11-07	cdc	FALSE	TRUE	FALSE	FALSE	FALSE
2020-09-25	cdc	FALSE	TRUE	FALSE	FALSE	FALSE
2020-09-01	cdc	FALSE	FALSE	TRUE	FALSE	FALSE
2020-08-15	cdc	FALSE	FALSE	TRUE	FALSE	FALSE
2020-01-28	cdc	FALSE	FALSE	FALSE	TRUE	FALSE
2020-01-25	cdc	FALSE	FALSE	TRUE	FALSE	FALSE
2019-11-19	cdc	FALSE	FALSE	TRUE	FALSE	FALSE
2020-09-19	cdc	FALSE	FALSE	FALSE	TRUE	FALSE
2020-10-03	cdc	FALSE	FALSE	FALSE	TRUE	FALSE
2020-07-18	cdc	TRUE	FALSE	FALSE	FALSE	FALSE
2020-03-13	cdc	FALSE	TRUE	FALSE	FALSE	FALSE
2020-11-16	cdc	FALSE	FALSE	TRUE	FALSE	FALSE
2020-07-28	cdc	FALSE	FALSE	TRUE	FALSE	FALSE
2020-07-04	cdc	FALSE	TRUE	FALSE	FALSE	FALSE
2020-12-05	cdc	FALSE	FALSE	TRUE	FALSE	FALSE
2020-11-15	cdc	FALSE	TRUE	FALSE	FALSE	FALSE
2020-10-09	cdc	FALSE	TRUE	FALSE	FALSE	FALSE
2020-10-08	cdc	FALSE	TRUE	FALSE	FALSE	FALSE
2020-10-02	cdc	FALSE	TRUE	FALSE	FALSE	FALSE
2020-09-22	cdc	FALSE	TRUE	FALSE	FALSE	FALSE
2020-09-18	cdc	TRUE	FALSE	FALSE	FALSE	FALSE
2020-09-10	cdc	TRUE	FALSE	FALSE	FALSE	FALSE
2020-09-10	cdc	FALSE	FALSE	TRUE	FALSE	FALSE
2020-09-10	cdc	FALSE	TRUE	FALSE	FALSE	FALSE
2020-09-05	cdc	FALSE	FALSE	TRUE	FALSE	FALSE
2020-09-03	cdc	FALSE	TRUE	FALSE	FALSE	FALSE
2020-08-27	cdc	FALSE	FALSE	FALSE	TRUE	FALSE
2020-07-19	cdc	FALSE	TRUE	FALSE	FALSE	FALSE
2020-04-14	cdc	FALSE	TRUE	FALSE	FALSE	FALSE
2020-03-29	cdc	FALSE	FALSE	TRUE	FALSE	FALSE
2020-03-23	cdc	TRUE	FALSE	FALSE	FALSE	FALSE
2020-03-20	cdc	TRUE	FALSE	FALSE	FALSE	FALSE
2020-03-16	cdc	FALSE	TRUE	FALSE	FALSE	FALSE
2020-03-08	cdc	FALSE	FALSE	FALSE	TRUE	FALSE
2020-02-26	cdc	FALSE	TRUE	FALSE	FALSE	FALSE
2020-02-26	cdc	FALSE	FALSE	TRUE	FALSE	FALSE
2020-02-22	cdc	FALSE	FALSE	FALSE	TRUE	FALSE
2020-02-21	cdc	FALSE	TRUE	FALSE	FALSE	FALSE
2020-02-18	cdc	FALSE	FALSE	TRUE	FALSE	FALSE
2020-02-18	cdc	FALSE	FALSE	FALSE	TRUE	FALSE
2020-02-18	cdc	FALSE	TRUE	FALSE	FALSE	FALSE
2020-02-18	cdc	FALSE	FALSE	TRUE	FALSE	FALSE
2020-02-16	cdc	FALSE	FALSE	TRUE	FALSE	FALSE
2020-02-13	cdc	FALSE	TRUE	FALSE	FALSE	FALSE
2020-02-08	cdc	FALSE	FALSE	FALSE	TRUE	FALSE
2020-01-28	cdc	FALSE	FALSE	TRUE	FALSE	FALSE
2020-03-15	cdc	FALSE	FALSE	TRUE	FALSE	FALSE
2020-03-19	cdc	TRUE	FALSE	FALSE	FALSE	FALSE
2020-03-30	cdc	FALSE	FALSE	TRUE	FALSE	FALSE
2020-03-16	cdc	FALSE	FALSE	TRUE	FALSE	FALSE
2020-03-15	cdc	FALSE	TRUE	FALSE	FALSE	FALSE
2020-05-27	cdc	FALSE	TRUE	FALSE	FALSE	FALSE
2020-04-24	cdc	FALSE	FALSE	TRUE	FALSE	FALSE
2020-05-14	cdc	FALSE	FALSE	FALSE	TRUE	FALSE
2020-05-02	cdc	FALSE	FALSE	TRUE	FALSE	FALSE
2020-05-02	cdc	FALSE	FALSE	TRUE	FALSE	FALSE
2020-04-21	cdc	FALSE	FALSE	FALSE	TRUE	FALSE
2020-04-12	cdc	FALSE	FALSE	TRUE	FALSE	FALSE
2019-08-06	cdc	FALSE	FALSE	TRUE	FALSE	FALSE
2020-05-07	cdc	FALSE	FALSE	TRUE	FALSE	FALSE
2020-08-29	cdc	FALSE	FALSE	TRUE	FALSE	FALSE
2020-04-06	cdc	TRUE	FALSE	FALSE	FALSE	FALSE
2020-04-06	cdc	TRUE	FALSE	FALSE	FALSE	FALSE
2019-09-16	cdc	FALSE	FALSE	TRUE	FALSE	FALSE
2020-04-04	cdc	FALSE	FALSE	FALSE	TRUE	FALSE
2020-03-20	cdc	FALSE	FALSE	TRUE	FALSE	FALSE
2020-03-04	cdc	FALSE	FALSE	TRUE	FALSE	FALSE
2020-03-28	cdc	FALSE	FALSE	FALSE	TRUE	FALSE
2020-05-06	cdc	FALSE	TRUE	FALSE	FALSE	FALSE
2020-04-20	cdc	FALSE	FALSE	FALSE	TRUE	FALSE
2020-05-29	cdc	FALSE	FALSE	TRUE	FALSE	FALSE
2020-03-29	cdc	FALSE	TRUE	FALSE	FALSE	FALSE
2020-03-17	cdc	FALSE	TRUE	FALSE	FALSE	FALSE
2020-03-21	cdc	FALSE	TRUE	FALSE	FALSE	FALSE
2020-03-20	cdc	TRUE	FALSE	FALSE	FALSE	FALSE
2019-11-08	cdc	FALSE	FALSE	FALSE	TRUE	FALSE
2019-11-08	cdc	FALSE	FALSE	FALSE	TRUE	FALSE
2020-03-14	cdc	FALSE	TRUE	FALSE	FALSE	FALSE
2020-07-18	cdc	FALSE	FALSE	FALSE	TRUE	FALSE
2020-06-26	cdc	FALSE	FALSE	FALSE	TRUE	FALSE
2020-04-18	cdc	FALSE	FALSE	TRUE	FALSE	FALSE
2020-04-14	cdc	FALSE	FALSE	TRUE	FALSE	FALSE
2020-04-14	cdc	FALSE	FALSE	TRUE	FALSE	FALSE
2020-03-31	cdc	FALSE	FALSE	TRUE	FALSE	FALSE
2020-03-27	cdc	FALSE	FALSE	TRUE	FALSE	FALSE
2020-03-24	cdc	FALSE	FALSE	FALSE	TRUE	FALSE
2020-03-23	cdc	FALSE	FALSE	FALSE	TRUE	FALSE
2019-10-19	cdc	FALSE	FALSE	TRUE	FALSE	FALSE
2020-05-08	cdc	FALSE	FALSE	TRUE	FALSE	FALSE
2019-03-08	cdc	FALSE	FALSE	FALSE	TRUE	FALSE
2020-03-15	cdc	FALSE	FALSE	TRUE	FALSE	FALSE
2020-03-06	cdc	FALSE	FALSE	FALSE	TRUE	FALSE
2020-09-26	cdc	FALSE	FALSE	TRUE	FALSE	FALSE
2020-09-26	cdc	FALSE	FALSE	TRUE	FALSE	FALSE
2020-08-27	cdc	FALSE	TRUE	FALSE	FALSE	FALSE
2020-03-15	cdc	FALSE	TRUE	FALSE	FALSE	FALSE
2020-03-11	cdc	FALSE	FALSE	FALSE	TRUE	FALSE
2020-10-02	cdc	FALSE	FALSE	TRUE	FALSE	FALSE
2020-04-08	cdc	FALSE	TRUE	FALSE	FALSE	FALSE
2020-03-21	cdc	FALSE	TRUE	FALSE	FALSE	FALSE
2020-10-22	cdc	FALSE	FALSE	TRUE	FALSE	FALSE
2020-09-21	cdc	FALSE	FALSE	TRUE	FALSE	FALSE
2020-09-04	cdc	FALSE	FALSE	TRUE	FALSE	FALSE
2020-09-04	cdc	FALSE	TRUE	FALSE	FALSE	FALSE
2020-07-15	cdc	FALSE	FALSE	TRUE	FALSE	FALSE
2020-04-23	cdc	FALSE	FALSE	TRUE	FALSE	FALSE
2020-04-10	cdc	FALSE	FALSE	TRUE	FALSE	FALSE
2020-04-10	cdc	FALSE	FALSE	FALSE	TRUE	FALSE
2019-09-09	cdc	FALSE	FALSE	TRUE	FALSE	FALSE
2019-09-07	cdc	FALSE	FALSE	TRUE	FALSE	FALSE
2019-03-02	cdc	FALSE	FALSE	TRUE	FALSE	FALSE
2020-03-12	cdc	FALSE	FALSE	TRUE	FALSE	FALSE
2020-03-16	cdc	FALSE	FALSE	TRUE	FALSE	FALSE
2020-03-04	cdc	FALSE	FALSE	TRUE	FALSE	FALSE
2020-02-29	cdc	FALSE	FALSE	FALSE	TRUE	FALSE
2020-02-10	cdc	FALSE	FALSE	TRUE	FALSE	FALSE
2019-11-19	cdc	FALSE	FALSE	FALSE	TRUE	FALSE
2020-12-03	cdc	FALSE	FALSE	FALSE	TRUE	FALSE
2020-12-03	cdc	FALSE	FALSE	TRUE	FALSE	FALSE
2020-07-18	cdc	FALSE	FALSE	TRUE	FALSE	FALSE
2020-03-13	cdc	FALSE	FALSE	FALSE	TRUE	FALSE
2020-03-13	cdc	FALSE	FALSE	TRUE	FALSE	FALSE
2020-08-04	cdc	FALSE	FALSE	TRUE	FALSE	FALSE
2020-05-24	cdc	FALSE	FALSE	TRUE	FALSE	FALSE
2020-01-14	cdc	FALSE	FALSE	FALSE	TRUE	FALSE
2019-12-27	cdc	FALSE	FALSE	FALSE	TRUE	FALSE
2019-12-20	cdc	FALSE	FALSE	FALSE	TRUE	FALSE
2019-12-16	cdc	FALSE	FALSE	FALSE	TRUE	FALSE
2019-11-20	cdc	FALSE	FALSE	FALSE	TRUE	FALSE
2019-11-18	cdc	FALSE	FALSE	FALSE	TRUE	FALSE
2019-11-10	cdc	FALSE	FALSE	FALSE	TRUE	FALSE
2019-11-02	cdc	FALSE	FALSE	TRUE	FALSE	FALSE
2019-10-17	cdc	FALSE	FALSE	FALSE	TRUE	FALSE
2019-08-26	cdc	FALSE	FALSE	FALSE	TRUE	FALSE
2020-08-26	cdc	TRUE	FALSE	FALSE	FALSE	FALSE
2020-07-08	cdc	FALSE	FALSE	TRUE	FALSE	FALSE
2020-03-27	cdc	FALSE	FALSE	TRUE	FALSE	FALSE
2020-03-16	cdc	FALSE	TRUE	FALSE	FALSE	FALSE
2020-03-16	cdc	FALSE	TRUE	FALSE	FALSE	FALSE
2020-03-13	cdc	FALSE	FALSE	TRUE	FALSE	FALSE
2020-03-13	cdc	FALSE	FALSE	FALSE	TRUE	FALSE
2020-03-07	cdc	FALSE	TRUE	FALSE	FALSE	FALSE
2020-03-07	cdc	TRUE	FALSE	FALSE	FALSE	FALSE
2020-02-27	cdc	FALSE	FALSE	FALSE	TRUE	FALSE
2020-02-27	cdc	FALSE	TRUE	FALSE	FALSE	FALSE
2020-02-26	cdc	TRUE	FALSE	FALSE	FALSE	FALSE
2020-08-27	cdc	FALSE	TRUE	FALSE	FALSE	FALSE
2020-07-15	cdc	FALSE	FALSE	TRUE	FALSE	FALSE
2020-05-25	cdc	FALSE	FALSE	TRUE	FALSE	FALSE
2020-03-21	cdc	FALSE	TRUE	FALSE	FALSE	FALSE
2020-02-28	cdc	FALSE	FALSE	FALSE	TRUE	FALSE
2019-04-30	cdc	FALSE	FALSE	FALSE	TRUE	FALSE
2020-09-24	cdc	FALSE	FALSE	FALSE	TRUE	FALSE
2020-08-14	cdc	FALSE	FALSE	FALSE	TRUE	FALSE
2020-06-27	cdc	FALSE	FALSE	TRUE	FALSE	FALSE
2020-06-22	cdc	FALSE	FALSE	FALSE	TRUE	FALSE
2020-06-22	cdc	FALSE	FALSE	FALSE	TRUE	FALSE
2020-03-28	cdc	FALSE	FALSE	TRUE	FALSE	FALSE
2020-03-05	cdc	FALSE	FALSE	FALSE	TRUE	FALSE
2019-11-15	cdc	FALSE	FALSE	TRUE	FALSE	FALSE
2019-11-15	cdc	FALSE	FALSE	TRUE	FALSE	FALSE
2019-11-15	cdc	FALSE	FALSE	TRUE	FALSE	FALSE
2019-11-15	cdc	FALSE	FALSE	TRUE	FALSE	FALSE
2019-11-15	cdc	FALSE	FALSE	TRUE	FALSE	FALSE
2019-11-15	cdc	FALSE	FALSE	TRUE	FALSE	FALSE
2019-11-15	cdc	FALSE	TRUE	FALSE	FALSE	FALSE
2019-11-15	cdc	FALSE	FALSE	TRUE	FALSE	FALSE
2019-11-15	cdc	FALSE	FALSE	FALSE	TRUE	FALSE
2019-06-16	cdc	FALSE	FALSE	TRUE	FALSE	FALSE
2019-05-24	cdc	FALSE	FALSE	FALSE	TRUE	FALSE
2019-04-05	cdc	FALSE	FALSE	FALSE	TRUE	FALSE
2019-03-07	cdc	FALSE	FALSE	TRUE	FALSE	FALSE
2019-02-02	cdc	FALSE	FALSE	TRUE	FALSE	FALSE
2019-01-18	cdc	FALSE	FALSE	TRUE	FALSE	FALSE
2020-03-15	cdc	FALSE	FALSE	TRUE	FALSE	FALSE
2020-03-04	cdc	FALSE	FALSE	TRUE	FALSE	FALSE
2020-04-11	cdc	FALSE	FALSE	FALSE	TRUE	FALSE
2020-03-27	cdc	TRUE	FALSE	FALSE	FALSE	FALSE
2020-12-05	cdc	FALSE	FALSE	TRUE	FALSE	FALSE
2020-11-01	cdc	FALSE	FALSE	TRUE	FALSE	FALSE
2020-10-17	cdc	FALSE	FALSE	TRUE	FALSE	FALSE
2020-08-26	cdc	FALSE	FALSE	FALSE	TRUE	FALSE
2020-06-30	cdc	FALSE	FALSE	TRUE	FALSE	FALSE
2020-06-30	cdc	FALSE	FALSE	TRUE	FALSE	FALSE
2020-06-30	cdc	FALSE	TRUE	FALSE	FALSE	FALSE
2020-05-06	cdc	FALSE	TRUE	FALSE	FALSE	FALSE
2020-09-16	cdc	FALSE	FALSE	TRUE	FALSE	FALSE
2020-07-22	cdc	FALSE	FALSE	TRUE	FALSE	FALSE
2020-07-18	cdc	FALSE	FALSE	FALSE	TRUE	FALSE
2020-03-31	cdc	FALSE	TRUE	FALSE	FALSE	FALSE
2020-03-19	cdc	FALSE	FALSE	TRUE	FALSE	FALSE
2019-08-19	cdc	FALSE	FALSE	TRUE	FALSE	FALSE
2019-06-26	cdc	FALSE	FALSE	FALSE	TRUE	FALSE
2020-08-13	cdc	FALSE	FALSE	TRUE	FALSE	FALSE
2020-05-04	cdc	FALSE	TRUE	FALSE	FALSE	FALSE
2020-05-04	cdc	FALSE	TRUE	FALSE	FALSE	FALSE
2020-03-11	cdc	FALSE	FALSE	FALSE	TRUE	FALSE
2020-09-01	cdc	FALSE	FALSE	TRUE	FALSE	FALSE
2020-08-27	cdc	TRUE	FALSE	FALSE	FALSE	FALSE
2020-07-17	cdc	FALSE	FALSE	TRUE	FALSE	FALSE
2019-04-16	cdc	FALSE	FALSE	FALSE	TRUE	FALSE
2019-04-16	cdc	FALSE	FALSE	FALSE	TRUE	FALSE
2020-03-22	cdc	FALSE	FALSE	TRUE	FALSE	FALSE
2020-03-23	cdc	FALSE	TRUE	FALSE	FALSE	FALSE
2020-03-20	cdc	FALSE	TRUE	FALSE	FALSE	FALSE
2020-09-30	cdc	FALSE	FALSE	FALSE	TRUE	FALSE
2020-09-21	cdc	FALSE	TRUE	FALSE	FALSE	FALSE
2020-07-21	cdc	TRUE	FALSE	FALSE	FALSE	FALSE
2020-07-17	cdc	FALSE	TRUE	FALSE	FALSE	FALSE
2020-04-04	cdc	FALSE	FALSE	TRUE	FALSE	FALSE
2020-03-22	cdc	FALSE	FALSE	FALSE	TRUE	FALSE
2019-11-15	cdc	FALSE	FALSE	FALSE	TRUE	FALSE
2020-03-18	cdc	FALSE	FALSE	FALSE	TRUE	FALSE
2020-05-17	cdc	FALSE	FALSE	FALSE	TRUE	FALSE
2020-06-17	cdc	FALSE	FALSE	FALSE	TRUE	FALSE
2020-03-10	cdc	FALSE	FALSE	TRUE	FALSE	FALSE
2020-02-26	cdc	FALSE	FALSE	TRUE	FALSE	FALSE
2020-01-08	cdc	FALSE	FALSE	FALSE	TRUE	FALSE
2019-10-04	cdc	FALSE	FALSE	TRUE	FALSE	FALSE
2019-09-30	cdc	FALSE	FALSE	TRUE	FALSE	FALSE
2019-08-26	cdc	FALSE	FALSE	FALSE	TRUE	FALSE
2020-07-08	cdc	FALSE	FALSE	TRUE	FALSE	FALSE
2020-02-26	cdc	FALSE	FALSE	TRUE	FALSE	FALSE
2020-12-04	cdc	FALSE	FALSE	TRUE	FALSE	FALSE
2020-10-17	cdc	FALSE	TRUE	FALSE	FALSE	FALSE
2020-08-26	cdc	FALSE	FALSE	FALSE	FALSE	TRUE
2020-08-01	cdc	FALSE	FALSE	TRUE	FALSE	FALSE
2020-07-26	cdc	FALSE	FALSE	FALSE	TRUE	FALSE
2020-07-19	cdc	FALSE	FALSE	TRUE	FALSE	FALSE
2020-07-19	cdc	FALSE	FALSE	TRUE	FALSE	FALSE
2020-07-18	cdc	FALSE	FALSE	FALSE	TRUE	FALSE
2020-07-18	cdc	FALSE	FALSE	TRUE	FALSE	FALSE
2020-07-18	cdc	FALSE	FALSE	TRUE	FALSE	FALSE
2020-07-18	cdc	FALSE	TRUE	FALSE	FALSE	FALSE
2020-07-15	cdc	FALSE	FALSE	TRUE	FALSE	FALSE
2020-07-14	cdc	FALSE	FALSE	TRUE	FALSE	FALSE
2020-07-14	cdc	FALSE	FALSE	FALSE	TRUE	FALSE
2020-07-09	cdc	FALSE	FALSE	TRUE	FALSE	FALSE
2020-06-24	cdc	FALSE	FALSE	TRUE	FALSE	FALSE
2020-06-13	cdc	FALSE	FALSE	TRUE	FALSE	FALSE
2020-06-13	cdc	FALSE	FALSE	FALSE	TRUE	FALSE
2020-03-30	cdc	FALSE	FALSE	TRUE	FALSE	FALSE
2020-03-08	cdc	FALSE	FALSE	TRUE	FALSE	FALSE
2020-03-01	cdc	FALSE	FALSE	TRUE	FALSE	FALSE
2020-03-01	cdc	FALSE	FALSE	TRUE	FALSE	FALSE
2020-02-27	cdc	FALSE	TRUE	FALSE	FALSE	FALSE
2020-02-27	cdc	FALSE	FALSE	TRUE	FALSE	FALSE
2020-02-24	cdc	FALSE	FALSE	TRUE	FALSE	FALSE
2020-02-04	cdc	FALSE	FALSE	FALSE	TRUE	FALSE
2020-01-21	cdc	FALSE	FALSE	TRUE	FALSE	FALSE
2020-01-21	cdc	FALSE	FALSE	TRUE	FALSE	FALSE
2019-10-04	cdc	FALSE	FALSE	TRUE	FALSE	FALSE
2019-10-04	cdc	FALSE	FALSE	TRUE	FALSE	FALSE
2019-04-29	cdc	FALSE	FALSE	FALSE	TRUE	FALSE
2019-03-30	cdc	FALSE	FALSE	TRUE	FALSE	FALSE
2019-03-25	cdc	FALSE	FALSE	FALSE	TRUE	FALSE
2019-03-16	cdc	FALSE	FALSE	FALSE	TRUE	FALSE
2019-01-19	cdc	FALSE	TRUE	FALSE	FALSE	FALSE
2019-01-08	cdc	FALSE	FALSE	TRUE	FALSE	FALSE
2019-01-08	cdc	FALSE	TRUE	FALSE	FALSE	FALSE
2019-01-07	cdc	FALSE	FALSE	TRUE	FALSE	FALSE
2019-01-04	cdc	FALSE	FALSE	TRUE	FALSE	FALSE
2020-04-09	cdc	TRUE	FALSE	FALSE	FALSE	FALSE
2020-01-09	cdc	FALSE	FALSE	FALSE	FALSE	TRUE
2020-03-07	cdc	FALSE	FALSE	TRUE	FALSE	FALSE
2020-11-07	cdc	FALSE	FALSE	FALSE	TRUE	FALSE
2020-10-31	cdc	FALSE	FALSE	TRUE	FALSE	FALSE
2020-05-11	cdc	FALSE	FALSE	TRUE	FALSE	FALSE
2020-03-14	cdc	FALSE	FALSE	TRUE	FALSE	FALSE
2020-03-12	cdc	FALSE	FALSE	TRUE	FALSE	FALSE
2020-03-11	cdc	FALSE	TRUE	FALSE	FALSE	FALSE
2020-03-11	cdc	FALSE	TRUE	FALSE	FALSE	FALSE
2020-03-10	cdc	FALSE	FALSE	TRUE	FALSE	FALSE
2020-03-10	cdc	FALSE	FALSE	TRUE	FALSE	FALSE
2020-03-07	cdc	FALSE	FALSE	TRUE	FALSE	FALSE
2020-07-07	cdc	FALSE	FALSE	FALSE	TRUE	FALSE
2020-07-30	cdc	FALSE	FALSE	TRUE	FALSE	FALSE
2020-07-20	cdc	FALSE	TRUE	FALSE	FALSE	FALSE
2020-07-09	cdc	TRUE	FALSE	FALSE	FALSE	FALSE
2020-06-20	cdc	FALSE	FALSE	TRUE	FALSE	FALSE
2020-03-18	cdc	FALSE	FALSE	FALSE	TRUE	FALSE
2020-10-21	cdc	FALSE	FALSE	FALSE	TRUE	FALSE
2020-09-01	cdc	TRUE	FALSE	FALSE	FALSE	FALSE
2020-09-01	cdc	TRUE	FALSE	FALSE	FALSE	FALSE
2020-02-29	cdc	TRUE	FALSE	FALSE	FALSE	FALSE
2020-10-17	cdc	FALSE	FALSE	TRUE	FALSE	FALSE
2020-10-17	cdc	FALSE	FALSE	FALSE	TRUE	FALSE
2020-05-03	cdc	FALSE	FALSE	FALSE	TRUE	FALSE
2020-04-04	cdc	FALSE	FALSE	TRUE	FALSE	FALSE
2020-01-07	cdc	FALSE	FALSE	FALSE	TRUE	FALSE
2020-04-02	cdc	FALSE	FALSE	TRUE	FALSE	FALSE
2020-05-02	cdc	FALSE	FALSE	FALSE	TRUE	FALSE
2020-05-02	cdc	FALSE	FALSE	FALSE	TRUE	FALSE
2020-10-17	cdc	FALSE	FALSE	FALSE	TRUE	FALSE
2020-03-27	cdc	FALSE	FALSE	TRUE	FALSE	FALSE
2020-09-21	cdc	FALSE	FALSE	TRUE	FALSE	FALSE
2020-08-26	cdc	FALSE	TRUE	FALSE	FALSE	FALSE
2020-06-17	cdc	FALSE	FALSE	TRUE	FALSE	FALSE
2020-05-15	cdc	FALSE	FALSE	TRUE	FALSE	FALSE
2020-04-04	cdc	FALSE	FALSE	FALSE	TRUE	FALSE
2020-03-21	cdc	FALSE	FALSE	TRUE	FALSE	FALSE
2020-03-05	cdc	FALSE	FALSE	TRUE	FALSE	FALSE
2020-02-26	cdc	FALSE	FALSE	TRUE	FALSE	FALSE
2019-09-13	cdc	FALSE	FALSE	FALSE	TRUE	FALSE
2019-05-07	cdc	FALSE	FALSE	TRUE	FALSE	FALSE
2019-04-19	cdc	FALSE	FALSE	FALSE	TRUE	FALSE
2019-03-18	cdc	FALSE	FALSE	TRUE	FALSE	FALSE
2020-07-17	cdc	FALSE	TRUE	FALSE	FALSE	FALSE
2020-05-28	cdc	FALSE	TRUE	FALSE	FALSE	FALSE
2020-05-28	cdc	FALSE	FALSE	TRUE	FALSE	FALSE
2020-05-26	cdc	FALSE	TRUE	FALSE	FALSE	FALSE
2020-05-26	cdc	FALSE	TRUE	FALSE	FALSE	FALSE
2020-05-26	cdc	FALSE	TRUE	FALSE	FALSE	FALSE
2020-04-02	cdc	FALSE	TRUE	FALSE	FALSE	FALSE
2020-03-24	cdc	FALSE	FALSE	TRUE	FALSE	FALSE
2020-03-23	cdc	TRUE	FALSE	FALSE	FALSE	FALSE
2020-03-23	cdc	TRUE	FALSE	FALSE	FALSE	FALSE
2020-03-22	cdc	FALSE	FALSE	FALSE	TRUE	FALSE
2020-03-22	cdc	FALSE	FALSE	TRUE	FALSE	FALSE
2020-03-13	cdc	FALSE	FALSE	TRUE	FALSE	FALSE
2020-03-13	cdc	FALSE	FALSE	FALSE	TRUE	FALSE
2020-03-11	cdc	FALSE	TRUE	FALSE	FALSE	FALSE
2020-03-11	cdc	FALSE	FALSE	TRUE	FALSE	FALSE
2020-03-10	cdc	FALSE	TRUE	FALSE	FALSE	FALSE
2020-03-09	cdc	FALSE	FALSE	TRUE	FALSE	FALSE
2020-02-25	cdc	FALSE	FALSE	TRUE	FALSE	FALSE
2020-02-25	cdc	FALSE	FALSE	TRUE	FALSE	FALSE
2019-09-18	cdc	FALSE	FALSE	FALSE	TRUE	FALSE
2019-03-09	cdc	FALSE	FALSE	TRUE	FALSE	FALSE
2020-09-29	cdc	FALSE	FALSE	FALSE	TRUE	FALSE
2020-03-20	cdc	FALSE	FALSE	TRUE	FALSE	FALSE
2020-03-21	cdc	FALSE	FALSE	TRUE	FALSE	FALSE
2020-03-17	cdc	FALSE	FALSE	FALSE	FALSE	TRUE
2020-03-15	cdc	FALSE	FALSE	FALSE	TRUE	FALSE
2020-03-14	cdc	FALSE	FALSE	FALSE	TRUE	FALSE
2020-03-12	cdc	FALSE	FALSE	FALSE	TRUE	FALSE
2020-03-03	cdc	FALSE	FALSE	FALSE	TRUE	FALSE
2019-02-24	cdc	FALSE	FALSE	TRUE	FALSE	FALSE
2020-05-25	cdc	FALSE	FALSE	TRUE	FALSE	FALSE
2020-03-11	cdc	FALSE	TRUE	FALSE	FALSE	FALSE
2019-03-28	cdc	FALSE	FALSE	FALSE	TRUE	FALSE
2020-01-29	cdc	FALSE	FALSE	TRUE	FALSE	FALSE
2020-07-30	cdc	FALSE	TRUE	FALSE	FALSE	FALSE
2020-01-16	cdc	FALSE	FALSE	TRUE	FALSE	FALSE
2020-03-10	cdc	FALSE	FALSE	FALSE	TRUE	FALSE
2020-03-06	cdc	FALSE	FALSE	TRUE	FALSE	FALSE
2020-02-28	cdc	FALSE	FALSE	TRUE	FALSE	FALSE
2020-11-10	cdc	FALSE	FALSE	FALSE	TRUE	FALSE
2020-09-14	cdc	FALSE	FALSE	TRUE	FALSE	FALSE
2020-03-24	cdc	FALSE	FALSE	TRUE	FALSE	FALSE
2020-03-21	cdc	FALSE	TRUE	FALSE	FALSE	FALSE
2020-04-01	cdc	FALSE	FALSE	FALSE	TRUE	FALSE
2020-07-18	cdc	FALSE	TRUE	FALSE	FALSE	FALSE
2020-12-03	cdc	FALSE	FALSE	FALSE	TRUE	FALSE
2020-12-02	cdc	FALSE	FALSE	TRUE	FALSE	FALSE
2020-11-19	cdc	FALSE	FALSE	TRUE	FALSE	FALSE
2020-11-07	cdc	FALSE	FALSE	TRUE	FALSE	FALSE
2020-10-23	cdc	FALSE	FALSE	FALSE	TRUE	FALSE
2020-10-06	cdc	FALSE	FALSE	TRUE	FALSE	FALSE
2020-09-22	cdc	FALSE	TRUE	FALSE	FALSE	FALSE
2020-09-16	cdc	FALSE	TRUE	FALSE	FALSE	FALSE
2020-09-01	cdc	FALSE	TRUE	FALSE	FALSE	FALSE
2020-08-30	cdc	FALSE	FALSE	TRUE	FALSE	FALSE
2020-07-19	cdc	FALSE	FALSE	TRUE	FALSE	FALSE
2020-07-15	cdc	TRUE	FALSE	FALSE	FALSE	FALSE
2020-07-06	cdc	TRUE	FALSE	FALSE	FALSE	FALSE
2020-06-25	cdc	FALSE	TRUE	FALSE	FALSE	FALSE
2020-06-16	cdc	FALSE	FALSE	TRUE	FALSE	FALSE
2020-06-14	cdc	FALSE	FALSE	TRUE	FALSE	FALSE
2020-06-06	cdc	FALSE	FALSE	TRUE	FALSE	FALSE
2020-06-06	cdc	FALSE	FALSE	FALSE	TRUE	FALSE
2020-06-04	cdc	TRUE	FALSE	FALSE	FALSE	FALSE
2020-05-17	cdc	FALSE	FALSE	FALSE	TRUE	FALSE
2020-05-16	cdc	FALSE	TRUE	FALSE	FALSE	FALSE
2020-05-10	cdc	FALSE	FALSE	TRUE	FALSE	FALSE
2020-04-30	cdc	FALSE	FALSE	TRUE	FALSE	FALSE
2020-03-12	cdc	FALSE	FALSE	TRUE	FALSE	FALSE
2020-03-09	cdc	FALSE	FALSE	TRUE	FALSE	FALSE
2020-03-08	cdc	FALSE	FALSE	TRUE	FALSE	FALSE
2020-03-07	cdc	FALSE	FALSE	FALSE	TRUE	FALSE
2020-03-04	cdc	FALSE	FALSE	TRUE	FALSE	FALSE
2020-02-28	cdc	FALSE	FALSE	TRUE	FALSE	FALSE
2020-02-25	cdc	FALSE	FALSE	TRUE	FALSE	FALSE
2020-03-13	cdc	FALSE	FALSE	TRUE	FALSE	FALSE
2020-03-26	cdc	FALSE	FALSE	TRUE	FALSE	FALSE
2020-10-07	cdc	FALSE	FALSE	TRUE	FALSE	FALSE
2020-10-07	cdc	FALSE	TRUE	FALSE	FALSE	FALSE
2020-09-15	cdc	FALSE	FALSE	FALSE	TRUE	FALSE
2020-09-14	cdc	FALSE	FALSE	TRUE	FALSE	FALSE
2020-07-10	cdc	TRUE	FALSE	FALSE	FALSE	FALSE
2020-04-24	cdc	FALSE	TRUE	FALSE	FALSE	FALSE
2020-04-15	cdc	FALSE	TRUE	FALSE	FALSE	FALSE
2020-03-10	cdc	FALSE	TRUE	FALSE	FALSE	FALSE
2020-03-06	cdc	FALSE	FALSE	FALSE	TRUE	FALSE
2020-03-01	cdc	FALSE	FALSE	TRUE	FALSE	FALSE
2020-02-25	cdc	FALSE	FALSE	TRUE	FALSE	FALSE
2020-02-25	cdc	FALSE	FALSE	FALSE	TRUE	FALSE
2020-09-04	cdc	FALSE	TRUE	FALSE	FALSE	FALSE
2020-02-26	cdc	FALSE	FALSE	TRUE	FALSE	FALSE
2020-12-01	cdc	FALSE	FALSE	TRUE	FALSE	FALSE
2020-11-26	cdc	FALSE	FALSE	FALSE	TRUE	FALSE
2020-11-25	cdc	FALSE	FALSE	TRUE	FALSE	FALSE
2020-10-12	cdc	FALSE	FALSE	TRUE	FALSE	FALSE
2020-10-11	cdc	FALSE	TRUE	FALSE	FALSE	FALSE
2020-10-07	cdc	FALSE	FALSE	TRUE	FALSE	FALSE
2020-10-07	cdc	FALSE	FALSE	TRUE	FALSE	FALSE
2020-10-03	cdc	FALSE	FALSE	FALSE	TRUE	FALSE
2020-10-02	cdc	FALSE	FALSE	TRUE	FALSE	FALSE
2020-10-02	cdc	FALSE	FALSE	FALSE	TRUE	FALSE
2020-09-22	cdc	FALSE	TRUE	FALSE	FALSE	FALSE
2020-09-22	cdc	TRUE	FALSE	FALSE	FALSE	FALSE
2020-09-15	cdc	FALSE	FALSE	TRUE	FALSE	FALSE
2020-09-14	cdc	FALSE	TRUE	FALSE	FALSE	FALSE
2020-09-12	cdc	FALSE	TRUE	FALSE	FALSE	FALSE
2020-09-07	cdc	FALSE	TRUE	FALSE	FALSE	FALSE
2020-09-07	cdc	FALSE	FALSE	TRUE	FALSE	FALSE
2020-09-02	cdc	TRUE	FALSE	FALSE	FALSE	FALSE
2020-08-31	cdc	FALSE	FALSE	TRUE	FALSE	FALSE
2020-08-29	cdc	FALSE	TRUE	FALSE	FALSE	FALSE
2020-08-22	cdc	FALSE	FALSE	TRUE	FALSE	FALSE
2020-08-09	cdc	FALSE	FALSE	FALSE	TRUE	FALSE
2020-08-09	cdc	FALSE	FALSE	FALSE	TRUE	FALSE
2020-08-09	cdc	FALSE	FALSE	FALSE	TRUE	FALSE
2020-07-25	cdc	FALSE	TRUE	FALSE	FALSE	FALSE
2020-07-24	cdc	TRUE	FALSE	FALSE	FALSE	FALSE
2020-07-21	cdc	FALSE	TRUE	FALSE	FALSE	FALSE
2020-07-21	cdc	FALSE	FALSE	TRUE	FALSE	FALSE
2020-07-21	cdc	FALSE	FALSE	TRUE	FALSE	FALSE
2020-07-20	cdc	FALSE	FALSE	TRUE	FALSE	FALSE
2020-07-20	cdc	FALSE	FALSE	FALSE	TRUE	FALSE
2020-07-20	cdc	FALSE	FALSE	TRUE	FALSE	FALSE
2020-07-20	cdc	FALSE	FALSE	TRUE	FALSE	FALSE
2020-07-15	cdc	FALSE	FALSE	TRUE	FALSE	FALSE
2020-07-08	cdc	FALSE	FALSE	TRUE	FALSE	FALSE
2020-05-27	cdc	FALSE	FALSE	TRUE	FALSE	FALSE
2020-05-26	cdc	FALSE	FALSE	TRUE	FALSE	FALSE
2020-05-22	cdc	FALSE	FALSE	TRUE	FALSE	FALSE
2020-05-20	cdc	FALSE	FALSE	TRUE	FALSE	FALSE
2020-05-20	cdc	FALSE	FALSE	FALSE	TRUE	FALSE
2020-05-19	cdc	FALSE	TRUE	FALSE	FALSE	FALSE
2020-05-15	cdc	FALSE	TRUE	FALSE	FALSE	FALSE
2020-05-15	cdc	FALSE	FALSE	TRUE	FALSE	FALSE
2020-05-15	cdc	FALSE	FALSE	FALSE	TRUE	FALSE
2020-05-14	cdc	FALSE	FALSE	TRUE	FALSE	FALSE
2020-03-18	cdc	FALSE	FALSE	TRUE	FALSE	FALSE
2020-03-14	cdc	FALSE	FALSE	FALSE	TRUE	FALSE
2020-03-14	cdc	FALSE	FALSE	TRUE	FALSE	FALSE
2020-03-14	cdc	FALSE	FALSE	TRUE	FALSE	FALSE
2020-03-13	cdc	FALSE	FALSE	TRUE	FALSE	FALSE
2020-03-12	cdc	FALSE	FALSE	FALSE	TRUE	FALSE
2020-03-11	cdc	FALSE	TRUE	FALSE	FALSE	FALSE
2020-03-05	cdc	FALSE	FALSE	FALSE	TRUE	FALSE
2019-05-01	cdc	FALSE	TRUE	FALSE	FALSE	FALSE
2019-05-01	cdc	FALSE	FALSE	TRUE	FALSE	FALSE
2019-05-01	cdc	FALSE	FALSE	TRUE	FALSE	FALSE
2019-05-01	cdc	FALSE	FALSE	TRUE	FALSE	FALSE
2019-05-01	cdc	FALSE	FALSE	TRUE	FALSE	FALSE
2019-05-01	cdc	FALSE	FALSE	TRUE	FALSE	FALSE
2019-05-01	cdc	FALSE	FALSE	TRUE	FALSE	FALSE
2019-05-01	cdc	FALSE	FALSE	FALSE	TRUE	FALSE
2019-05-01	cdc	FALSE	FALSE	TRUE	FALSE	FALSE
2019-05-01	cdc	FALSE	FALSE	FALSE	TRUE	FALSE
2019-05-01	cdc	FALSE	FALSE	TRUE	FALSE	FALSE
2019-02-11	cdc	FALSE	TRUE	FALSE	FALSE	FALSE
2019-02-11	cdc	FALSE	TRUE	FALSE	FALSE	FALSE
2020-04-05	cdc	FALSE	TRUE	FALSE	FALSE	FALSE
2020-04-09	cdc	FALSE	FALSE	TRUE	FALSE	FALSE
2020-03-24	cdc	FALSE	FALSE	TRUE	FALSE	FALSE
2020-05-26	cdc	FALSE	FALSE	FALSE	TRUE	FALSE
2020-04-12	cdc	TRUE	FALSE	FALSE	FALSE	FALSE
2020-10-02	cdc	FALSE	TRUE	FALSE	FALSE	FALSE
2020-08-30	cdc	FALSE	FALSE	FALSE	TRUE	FALSE
2020-03-22	cdc	FALSE	FALSE	FALSE	TRUE	FALSE
2020-03-22	cdc	FALSE	FALSE	FALSE	TRUE	FALSE
2020-01-27	cdc	FALSE	FALSE	TRUE	FALSE	FALSE
2019-12-14	cdc	FALSE	FALSE	FALSE	TRUE	FALSE
2019-07-05	cdc	FALSE	FALSE	FALSE	TRUE	FALSE
2019-11-19	cdc	FALSE	FALSE	TRUE	FALSE	FALSE
2020-11-25	cdc	FALSE	FALSE	FALSE	TRUE	FALSE
2020-03-20	cdc	FALSE	FALSE	TRUE	FALSE	FALSE
2020-03-18	cdc	FALSE	FALSE	TRUE	FALSE	FALSE
2020-08-20	cdc	FALSE	FALSE	TRUE	FALSE	FALSE
2019-08-26	cdc	FALSE	FALSE	TRUE	FALSE	FALSE
2020-07-10	cdc	FALSE	FALSE	FALSE	TRUE	FALSE
2020-05-10	cdc	FALSE	TRUE	FALSE	FALSE	FALSE
2020-10-13	cdc	TRUE	FALSE	FALSE	FALSE	FALSE
2019-04-13	cdc	FALSE	FALSE	TRUE	FALSE	FALSE
2020-05-23	cdc	FALSE	FALSE	TRUE	FALSE	FALSE
2020-12-03	cdc	FALSE	FALSE	TRUE	FALSE	FALSE
2020-11-24	cdc	FALSE	FALSE	FALSE	TRUE	FALSE
2020-11-20	cdc	FALSE	FALSE	TRUE	FALSE	FALSE
2020-11-19	cdc	FALSE	FALSE	FALSE	TRUE	FALSE
2020-11-16	cdc	FALSE	FALSE	FALSE	TRUE	FALSE
2020-11-06	cdc	FALSE	FALSE	FALSE	TRUE	FALSE
2020-10-29	cdc	FALSE	FALSE	FALSE	FALSE	TRUE
2020-10-22	cdc	FALSE	FALSE	TRUE	FALSE	FALSE
2020-10-07	cdc	FALSE	FALSE	FALSE	TRUE	FALSE
2020-10-06	cdc	FALSE	FALSE	TRUE	FALSE	FALSE
2020-09-26	cdc	FALSE	FALSE	FALSE	TRUE	FALSE
2020-09-13	cdc	FALSE	FALSE	TRUE	FALSE	FALSE
2020-08-20	cdc	FALSE	FALSE	TRUE	FALSE	FALSE
2020-08-06	cdc	FALSE	FALSE	TRUE	FALSE	FALSE
2020-07-20	cdc	FALSE	FALSE	TRUE	FALSE	FALSE
2020-07-18	cdc	FALSE	FALSE	FALSE	TRUE	FALSE
2020-07-18	cdc	FALSE	FALSE	FALSE	TRUE	FALSE
2020-07-14	cdc	FALSE	FALSE	TRUE	FALSE	FALSE
2020-07-07	cdc	FALSE	FALSE	FALSE	TRUE	FALSE
2020-06-16	cdc	FALSE	FALSE	TRUE	FALSE	FALSE
2020-06-12	cdc	FALSE	FALSE	TRUE	FALSE	FALSE
2020-06-06	cdc	FALSE	FALSE	FALSE	TRUE	FALSE
2020-06-06	cdc	FALSE	FALSE	FALSE	TRUE	FALSE
2020-06-06	cdc	FALSE	FALSE	FALSE	TRUE	FALSE
2020-06-03	cdc	FALSE	FALSE	TRUE	FALSE	FALSE
2020-05-26	cdc	FALSE	FALSE	TRUE	FALSE	FALSE
2020-05-05	cdc	FALSE	FALSE	FALSE	TRUE	FALSE
2020-05-01	cdc	FALSE	TRUE	FALSE	FALSE	FALSE
2020-04-30	cdc	FALSE	FALSE	FALSE	TRUE	FALSE
2020-04-27	cdc	FALSE	FALSE	TRUE	FALSE	FALSE
2020-04-17	cdc	FALSE	FALSE	TRUE	FALSE	FALSE
2020-03-18	cdc	FALSE	FALSE	FALSE	TRUE	FALSE
2020-03-18	cdc	FALSE	FALSE	FALSE	TRUE	FALSE
2020-03-16	cdc	FALSE	FALSE	FALSE	TRUE	FALSE
2020-03-16	cdc	FALSE	FALSE	FALSE	TRUE	FALSE
2020-03-04	cdc	FALSE	FALSE	TRUE	FALSE	FALSE
2020-02-27	cdc	FALSE	FALSE	FALSE	TRUE	FALSE
2020-02-25	cdc	FALSE	FALSE	TRUE	FALSE	FALSE
2020-02-15	cdc	FALSE	FALSE	TRUE	FALSE	FALSE
2020-02-12	cdc	FALSE	FALSE	TRUE	FALSE	FALSE
2020-02-05	cdc	FALSE	FALSE	TRUE	FALSE	FALSE
2020-02-03	cdc	FALSE	FALSE	FALSE	FALSE	TRUE
2020-02-03	cdc	FALSE	FALSE	FALSE	TRUE	FALSE
2020-01-31	cdc	FALSE	FALSE	FALSE	TRUE	FALSE
2020-01-30	cdc	FALSE	FALSE	TRUE	FALSE	FALSE
2020-01-26	cdc	FALSE	FALSE	FALSE	TRUE	FALSE
2020-01-10	cdc	FALSE	FALSE	FALSE	TRUE	FALSE
2019-11-19	cdc	FALSE	FALSE	TRUE	FALSE	FALSE
2019-09-06	cdc	FALSE	FALSE	TRUE	FALSE	FALSE
2019-09-06	cdc	FALSE	FALSE	FALSE	TRUE	FALSE
2019-03-07	cdc	FALSE	FALSE	TRUE	FALSE	FALSE
2019-01-24	cdc	FALSE	FALSE	TRUE	FALSE	FALSE
2019-07-31	cdc	FALSE	FALSE	TRUE	FALSE	FALSE
2019-03-08	cdc	FALSE	FALSE	TRUE	FALSE	FALSE
2019-02-12	cdc	FALSE	FALSE	FALSE	TRUE	FALSE
2020-03-15	cdc	FALSE	FALSE	TRUE	FALSE	FALSE
2020-12-05	cdc	FALSE	FALSE	FALSE	TRUE	FALSE
2020-10-07	cdc	FALSE	FALSE	FALSE	TRUE	FALSE
2020-03-04	cdc	FALSE	FALSE	TRUE	FALSE	FALSE
2019-09-14	cdc	FALSE	FALSE	TRUE	FALSE	FALSE
2020-04-09	cdc	FALSE	FALSE	TRUE	FALSE	FALSE
2020-10-18	cdc	FALSE	FALSE	TRUE	FALSE	FALSE
2020-05-22	cdc	FALSE	TRUE	FALSE	FALSE	FALSE
2020-05-22	cdc	FALSE	TRUE	FALSE	FALSE	FALSE
2020-04-12	cdc	FALSE	TRUE	FALSE	FALSE	FALSE
2020-04-09	cdc	FALSE	FALSE	TRUE	FALSE	FALSE
2020-04-04	cdc	FALSE	FALSE	TRUE	FALSE	FALSE
2020-03-25	cdc	FALSE	TRUE	FALSE	FALSE	FALSE
2020-03-24	cdc	FALSE	FALSE	TRUE	FALSE	FALSE
2020-03-24	cdc	FALSE	FALSE	TRUE	FALSE	FALSE
2020-03-23	cdc	FALSE	FALSE	TRUE	FALSE	FALSE
2020-03-22	cdc	FALSE	FALSE	TRUE	FALSE	FALSE
2020-03-22	cdc	FALSE	TRUE	FALSE	FALSE	FALSE
2020-03-22	cdc	FALSE	FALSE	FALSE	TRUE	FALSE
2020-03-22	cdc	FALSE	FALSE	TRUE	FALSE	FALSE
2020-03-20	cdc	FALSE	FALSE	TRUE	FALSE	FALSE
2020-03-19	cdc	FALSE	FALSE	TRUE	FALSE	FALSE
2020-03-19	cdc	FALSE	TRUE	FALSE	FALSE	FALSE
2020-03-19	cdc	FALSE	FALSE	TRUE	FALSE	FALSE
2020-04-04	cdc	FALSE	TRUE	FALSE	FALSE	FALSE
2020-03-17	cdc	FALSE	FALSE	TRUE	FALSE	FALSE
2020-03-17	cdc	FALSE	FALSE	FALSE	TRUE	FALSE
2020-03-17	cdc	FALSE	FALSE	TRUE	FALSE	FALSE
2020-03-12	cdc	FALSE	FALSE	FALSE	TRUE	FALSE
2020-11-12	cdc	FALSE	FALSE	FALSE	TRUE	FALSE
2020-07-24	cdc	FALSE	FALSE	TRUE	FALSE	FALSE
2020-03-12	cdc	FALSE	TRUE	FALSE	FALSE	FALSE
2020-01-14	cdc	FALSE	FALSE	TRUE	FALSE	FALSE
2020-01-21	cdc	FALSE	FALSE	TRUE	FALSE	FALSE
2020-08-19	cdc	FALSE	FALSE	TRUE	FALSE	FALSE
2020-07-02	cdc	FALSE	FALSE	TRUE	FALSE	FALSE
2020-07-02	cdc	FALSE	FALSE	TRUE	FALSE	FALSE
2020-06-25	cdc	FALSE	FALSE	TRUE	FALSE	FALSE
2020-05-08	cdc	FALSE	FALSE	FALSE	TRUE	FALSE
2020-03-10	cdc	FALSE	FALSE	TRUE	FALSE	FALSE
2020-03-04	cdc	FALSE	FALSE	TRUE	FALSE	FALSE
2019-10-17	cdc	FALSE	FALSE	TRUE	FALSE	FALSE
2020-12-02	cdc	TRUE	FALSE	FALSE	FALSE	FALSE
2020-11-19	cdc	TRUE	FALSE	FALSE	FALSE	FALSE
2020-10-22	cdc	FALSE	TRUE	FALSE	FALSE	FALSE
2020-10-09	cdc	FALSE	FALSE	TRUE	FALSE	FALSE
2020-08-15	cdc	FALSE	TRUE	FALSE	FALSE	FALSE
2020-08-08	cdc	FALSE	FALSE	TRUE	FALSE	FALSE
2020-07-30	cdc	FALSE	TRUE	FALSE	FALSE	FALSE
2020-07-29	cdc	FALSE	FALSE	TRUE	FALSE	FALSE
2020-06-07	cdc	TRUE	FALSE	FALSE	FALSE	FALSE
2019-11-02	cdc	FALSE	TRUE	FALSE	FALSE	FALSE
2019-10-26	cdc	FALSE	TRUE	FALSE	FALSE	FALSE
2019-07-03	cdc	FALSE	FALSE	TRUE	FALSE	FALSE
2019-06-30	cdc	FALSE	TRUE	FALSE	FALSE	FALSE
2019-06-27	cdc	FALSE	TRUE	FALSE	FALSE	FALSE
2019-06-27	cdc	FALSE	TRUE	FALSE	FALSE	FALSE
2019-06-26	cdc	FALSE	TRUE	FALSE	FALSE	FALSE
2019-05-20	cdc	FALSE	FALSE	TRUE	FALSE	FALSE
2019-04-14	cdc	FALSE	TRUE	FALSE	FALSE	FALSE
2019-03-23	cdc	FALSE	TRUE	FALSE	FALSE	FALSE
2019-02-25	cdc	FALSE	TRUE	FALSE	FALSE	FALSE
2019-02-15	cdc	FALSE	TRUE	FALSE	FALSE	FALSE
2019-01-24	cdc	FALSE	TRUE	FALSE	FALSE	FALSE
2019-01-23	cdc	FALSE	FALSE	FALSE	TRUE	FALSE
2019-01-05	cdc	FALSE	FALSE	TRUE	FALSE	FALSE
2020-03-27	cdc	FALSE	TRUE	FALSE	FALSE	FALSE
2020-03-22	cdc	FALSE	FALSE	TRUE	FALSE	FALSE
2020-09-16	cdc	FALSE	FALSE	TRUE	FALSE	FALSE
2020-09-10	cdc	FALSE	FALSE	FALSE	TRUE	FALSE
2020-09-09	cdc	FALSE	FALSE	TRUE	FALSE	FALSE
2020-06-01	cdc	FALSE	TRUE	FALSE	FALSE	FALSE
2019-11-10	cdc	FALSE	TRUE	FALSE	FALSE	FALSE
2019-11-05	cdc	FALSE	FALSE	TRUE	FALSE	FALSE
2019-11-05	cdc	FALSE	FALSE	TRUE	FALSE	FALSE
2019-11-05	cdc	FALSE	TRUE	FALSE	FALSE	FALSE
2020-08-14	cdc	FALSE	FALSE	FALSE	FALSE	TRUE
2019-12-07	cdc	FALSE	FALSE	TRUE	FALSE	FALSE
2020-07-07	cdc	FALSE	FALSE	TRUE	FALSE	FALSE
2020-08-14	cdc	FALSE	FALSE	FALSE	TRUE	FALSE
2020-08-14	cdc	FALSE	FALSE	TRUE	FALSE	FALSE
2020-08-10	cdc	FALSE	FALSE	TRUE	FALSE	FALSE
2020-08-08	cdc	FALSE	FALSE	FALSE	TRUE	FALSE
2020-08-05	cdc	FALSE	FALSE	TRUE	FALSE	FALSE
2020-07-27	cdc	FALSE	FALSE	FALSE	TRUE	FALSE
2020-07-24	cdc	FALSE	FALSE	FALSE	TRUE	FALSE
2020-07-23	cdc	FALSE	FALSE	TRUE	FALSE	FALSE
2020-07-16	cdc	FALSE	FALSE	TRUE	FALSE	FALSE
2020-07-16	cdc	FALSE	TRUE	FALSE	FALSE	FALSE
2020-07-15	cdc	FALSE	FALSE	TRUE	FALSE	FALSE
2020-07-15	cdc	TRUE	FALSE	FALSE	FALSE	FALSE
2020-06-30	cdc	FALSE	FALSE	FALSE	TRUE	FALSE
2020-05-23	cdc	FALSE	FALSE	TRUE	FALSE	FALSE
2020-05-22	cdc	FALSE	FALSE	FALSE	TRUE	FALSE
2020-05-20	cdc	FALSE	FALSE	TRUE	FALSE	FALSE
2020-05-20	cdc	FALSE	TRUE	FALSE	FALSE	FALSE
2020-05-20	cdc	FALSE	FALSE	TRUE	FALSE	FALSE
2020-04-24	cdc	FALSE	FALSE	FALSE	TRUE	FALSE
2020-04-08	cdc	TRUE	FALSE	FALSE	FALSE	FALSE
2020-04-07	cdc	FALSE	TRUE	FALSE	FALSE	FALSE
2020-04-05	cdc	TRUE	FALSE	FALSE	FALSE	FALSE
2020-03-28	cdc	TRUE	FALSE	FALSE	FALSE	FALSE
2020-03-28	cdc	TRUE	FALSE	FALSE	FALSE	FALSE
2020-03-20	cdc	FALSE	TRUE	FALSE	FALSE	FALSE
2020-03-20	cdc	FALSE	TRUE	FALSE	FALSE	FALSE
2020-03-20	cdc	FALSE	TRUE	FALSE	FALSE	FALSE
2020-03-20	cdc	FALSE	FALSE	TRUE	FALSE	FALSE
2020-03-14	cdc	FALSE	TRUE	FALSE	FALSE	FALSE
2019-11-19	cdc	FALSE	FALSE	FALSE	TRUE	FALSE
2019-10-26	cdc	FALSE	FALSE	TRUE	FALSE	FALSE
2019-01-18	cdc	FALSE	FALSE	TRUE	FALSE	FALSE
2020-10-22	cdc	FALSE	TRUE	FALSE	FALSE	FALSE
2020-10-22	cdc	FALSE	TRUE	FALSE	FALSE	FALSE
2020-10-19	cdc	FALSE	TRUE	FALSE	FALSE	FALSE
2020-10-12	cdc	FALSE	FALSE	TRUE	FALSE	FALSE
2020-10-03	cdc	FALSE	FALSE	TRUE	FALSE	FALSE
2020-09-25	cdc	FALSE	TRUE	FALSE	FALSE	FALSE
2020-09-20	cdc	FALSE	FALSE	TRUE	FALSE	FALSE
2020-09-20	cdc	FALSE	TRUE	FALSE	FALSE	FALSE
2020-09-19	cdc	FALSE	FALSE	TRUE	FALSE	FALSE
2020-06-29	cdc	FALSE	FALSE	TRUE	FALSE	FALSE
2020-06-19	cdc	FALSE	FALSE	TRUE	FALSE	FALSE
2020-05-29	cdc	FALSE	FALSE	TRUE	FALSE	FALSE
2020-05-26	cdc	FALSE	FALSE	TRUE	FALSE	FALSE
2020-05-25	cdc	FALSE	FALSE	FALSE	TRUE	FALSE
2020-05-24	cdc	FALSE	TRUE	FALSE	FALSE	FALSE
2020-05-12	cdc	FALSE	FALSE	FALSE	TRUE	FALSE
2020-04-06	cdc	FALSE	TRUE	FALSE	FALSE	FALSE
2020-04-06	cdc	FALSE	TRUE	FALSE	FALSE	FALSE
2020-03-19	cdc	FALSE	TRUE	FALSE	FALSE	FALSE
2020-01-18	cdc	FALSE	TRUE	FALSE	FALSE	FALSE
2020-01-17	cdc	FALSE	FALSE	TRUE	FALSE	FALSE
2019-12-08	cdc	FALSE	FALSE	FALSE	TRUE	FALSE
2019-11-08	cdc	FALSE	FALSE	TRUE	FALSE	FALSE
2019-09-15	cdc	FALSE	FALSE	TRUE	FALSE	FALSE
2019-09-15	cdc	FALSE	FALSE	FALSE	TRUE	FALSE
2019-09-08	cdc	FALSE	FALSE	FALSE	TRUE	FALSE
2019-09-05	cdc	FALSE	TRUE	FALSE	FALSE	FALSE
2019-08-17	cdc	FALSE	FALSE	TRUE	FALSE	FALSE
2019-07-19	cdc	FALSE	FALSE	TRUE	FALSE	FALSE
2019-07-01	cdc	FALSE	TRUE	FALSE	FALSE	FALSE
2019-06-21	cdc	FALSE	FALSE	TRUE	FALSE	FALSE
2019-05-13	cdc	FALSE	TRUE	FALSE	FALSE	FALSE
2019-04-26	cdc	FALSE	FALSE	FALSE	TRUE	FALSE
2019-03-22	cdc	FALSE	TRUE	FALSE	FALSE	FALSE
2019-03-22	cdc	FALSE	TRUE	FALSE	FALSE	FALSE
2019-03-22	cdc	FALSE	FALSE	TRUE	FALSE	FALSE
2019-03-22	cdc	FALSE	FALSE	TRUE	FALSE	FALSE
2019-03-20	cdc	FALSE	FALSE	FALSE	TRUE	FALSE
2019-03-20	cdc	FALSE	FALSE	TRUE	FALSE	FALSE
2019-03-11	cdc	FALSE	FALSE	TRUE	FALSE	FALSE
2019-03-11	cdc	FALSE	FALSE	TRUE	FALSE	FALSE
2019-03-11	cdc	FALSE	FALSE	TRUE	FALSE	FALSE
2019-02-11	cdc	FALSE	FALSE	TRUE	FALSE	FALSE
2020-07-14	cdc	FALSE	FALSE	TRUE	FALSE	FALSE
2020-04-07	cdc	FALSE	FALSE	TRUE	FALSE	FALSE
2020-03-05	cdc	FALSE	FALSE	TRUE	FALSE	FALSE
2020-03-05	cdc	FALSE	FALSE	TRUE	FALSE	FALSE
2020-04-05	cdc	FALSE	FALSE	TRUE	FALSE	FALSE
2020-10-09	cdc	FALSE	FALSE	TRUE	FALSE	FALSE
2020-10-09	cdc	FALSE	FALSE	FALSE	TRUE	FALSE
2020-10-09	cdc	FALSE	FALSE	TRUE	FALSE	FALSE
2020-10-09	cdc	FALSE	FALSE	FALSE	TRUE	FALSE
2020-10-09	cdc	FALSE	FALSE	TRUE	FALSE	FALSE
2020-10-05	cdc	FALSE	FALSE	FALSE	TRUE	FALSE
2020-10-04	cdc	FALSE	FALSE	FALSE	TRUE	FALSE
2020-10-03	cdc	FALSE	FALSE	TRUE	FALSE	FALSE
2020-08-10	cdc	FALSE	FALSE	TRUE	FALSE	FALSE
2020-08-10	cdc	FALSE	FALSE	FALSE	TRUE	FALSE
2020-08-03	cdc	FALSE	FALSE	FALSE	TRUE	FALSE
2020-07-19	cdc	FALSE	FALSE	TRUE	FALSE	FALSE
2020-07-19	cdc	FALSE	FALSE	TRUE	FALSE	FALSE
2020-07-19	cdc	FALSE	FALSE	TRUE	FALSE	FALSE
2020-07-19	cdc	FALSE	TRUE	FALSE	FALSE	FALSE
2020-07-19	cdc	FALSE	TRUE	FALSE	FALSE	FALSE
2020-07-19	cdc	FALSE	FALSE	TRUE	FALSE	FALSE
2020-07-19	cdc	FALSE	TRUE	FALSE	FALSE	FALSE
2020-07-19	cdc	FALSE	TRUE	FALSE	FALSE	FALSE
2020-07-19	cdc	FALSE	FALSE	TRUE	FALSE	FALSE
2020-07-19	cdc	FALSE	FALSE	FALSE	TRUE	FALSE
2020-07-17	cdc	FALSE	FALSE	TRUE	FALSE	FALSE
2020-07-17	cdc	FALSE	FALSE	TRUE	FALSE	FALSE
2020-07-15	cdc	FALSE	FALSE	TRUE	FALSE	FALSE
2020-07-14	cdc	FALSE	TRUE	FALSE	FALSE	FALSE
2020-07-14	cdc	FALSE	FALSE	TRUE	FALSE	FALSE
2020-07-14	cdc	FALSE	FALSE	TRUE	FALSE	FALSE
2020-07-14	cdc	FALSE	FALSE	TRUE	FALSE	FALSE
2020-07-13	cdc	FALSE	FALSE	FALSE	TRUE	FALSE
2020-06-30	cdc	FALSE	FALSE	TRUE	FALSE	FALSE
2020-05-29	cdc	FALSE	TRUE	FALSE	FALSE	FALSE
2020-03-15	cdc	FALSE	FALSE	TRUE	FALSE	FALSE
2020-07-08	cdc	FALSE	TRUE	FALSE	FALSE	FALSE
2020-11-24	cdc	FALSE	TRUE	FALSE	FALSE	FALSE
2020-08-27	cdc	FALSE	FALSE	TRUE	FALSE	FALSE
2020-10-16	cdc	FALSE	TRUE	FALSE	FALSE	FALSE
2020-05-27	cdc	FALSE	FALSE	TRUE	FALSE	FALSE
2020-05-03	cdc	FALSE	TRUE	FALSE	FALSE	FALSE
2020-05-03	cdc	FALSE	FALSE	TRUE	FALSE	FALSE
2019-12-04	cdc	FALSE	FALSE	TRUE	FALSE	FALSE
2020-05-30	cdc	FALSE	FALSE	FALSE	TRUE	FALSE
2020-04-27	cdc	FALSE	FALSE	FALSE	TRUE	FALSE
2020-04-18	cdc	FALSE	FALSE	TRUE	FALSE	FALSE
2020-04-18	cdc	FALSE	TRUE	FALSE	FALSE	FALSE
2020-04-18	cdc	FALSE	FALSE	FALSE	TRUE	FALSE
2020-03-21	cdc	FALSE	TRUE	FALSE	FALSE	FALSE
2020-03-04	cdc	FALSE	FALSE	TRUE	FALSE	FALSE
2020-08-28	cdc	FALSE	FALSE	FALSE	TRUE	FALSE
2020-04-04	cdc	FALSE	FALSE	TRUE	FALSE	FALSE
2020-03-20	cdc	FALSE	FALSE	TRUE	FALSE	FALSE
2020-01-30	cdc	FALSE	FALSE	TRUE	FALSE	FALSE
2019-11-15	cdc	FALSE	FALSE	TRUE	FALSE	FALSE
2019-01-29	cdc	FALSE	FALSE	TRUE	FALSE	FALSE
2020-04-06	cdc	FALSE	FALSE	TRUE	FALSE	FALSE
2020-04-02	cdc	FALSE	FALSE	FALSE	TRUE	FALSE
2020-03-23	cdc	FALSE	FALSE	TRUE	FALSE	FALSE
2020-03-19	cdc	TRUE	FALSE	FALSE	FALSE	FALSE
2020-03-17	cdc	FALSE	FALSE	FALSE	TRUE	FALSE
2020-03-16	cdc	TRUE	FALSE	FALSE	FALSE	FALSE
2020-03-13	cdc	FALSE	TRUE	FALSE	FALSE	FALSE
2020-10-02	cdc	FALSE	FALSE	FALSE	TRUE	FALSE
2020-07-18	cdc	FALSE	FALSE	TRUE	FALSE	FALSE
2020-07-16	cdc	FALSE	FALSE	TRUE	FALSE	FALSE
2020-05-20	cdc	FALSE	FALSE	TRUE	FALSE	FALSE
2020-04-03	cdc	FALSE	TRUE	FALSE	FALSE	FALSE
2019-12-18	cdc	FALSE	FALSE	TRUE	FALSE	FALSE
2019-09-20	cdc	FALSE	FALSE	TRUE	FALSE	FALSE
2019-08-20	cdc	FALSE	FALSE	TRUE	FALSE	FALSE
2020-07-31	cdc	FALSE	FALSE	TRUE	FALSE	FALSE
2020-04-21	cdc	FALSE	FALSE	TRUE	FALSE	FALSE
2020-11-11	cdc	FALSE	FALSE	TRUE	FALSE	FALSE
2020-03-13	cdc	FALSE	FALSE	TRUE	FALSE	FALSE
2020-03-11	cdc	FALSE	FALSE	TRUE	FALSE	FALSE
2020-03-11	cdc	FALSE	FALSE	FALSE	TRUE	FALSE
2020-03-11	cdc	FALSE	FALSE	TRUE	FALSE	FALSE
2020-04-04	cdc	FALSE	FALSE	FALSE	TRUE	FALSE
2020-02-28	cdc	FALSE	FALSE	FALSE	TRUE	FALSE
2020-02-27	cdc	FALSE	FALSE	TRUE	FALSE	FALSE
2020-03-28	cdc	FALSE	FALSE	TRUE	FALSE	FALSE
2020-03-16	cdc	FALSE	FALSE	TRUE	FALSE	FALSE
2020-03-10	cdc	FALSE	FALSE	TRUE	FALSE	FALSE
2020-03-10	cdc	FALSE	FALSE	TRUE	FALSE	FALSE
2020-03-05	cdc	FALSE	FALSE	TRUE	FALSE	FALSE
2020-01-31	cdc	FALSE	FALSE	TRUE	FALSE	FALSE
2020-03-10	cdc	FALSE	FALSE	TRUE	FALSE	FALSE
2020-03-17	cdc	TRUE	FALSE	FALSE	FALSE	FALSE
2020-03-16	cdc	FALSE	FALSE	FALSE	TRUE	FALSE
2020-05-16	cdc	TRUE	FALSE	FALSE	FALSE	FALSE
2020-04-14	cdc	TRUE	FALSE	FALSE	FALSE	FALSE
2020-04-14	cdc	TRUE	FALSE	FALSE	FALSE	FALSE
2020-03-17	cdc	FALSE	FALSE	FALSE	TRUE	FALSE
2020-03-17	cdc	TRUE	FALSE	FALSE	FALSE	FALSE
2020-03-06	cdc	FALSE	TRUE	FALSE	FALSE	FALSE
2020-02-23	cdc	FALSE	FALSE	TRUE	FALSE	FALSE
2020-02-22	cdc	FALSE	FALSE	TRUE	FALSE	FALSE
2020-02-22	cdc	FALSE	FALSE	FALSE	TRUE	FALSE
2020-02-22	cdc	FALSE	FALSE	FALSE	TRUE	FALSE
2020-02-22	cdc	FALSE	FALSE	TRUE	FALSE	FALSE
2020-02-22	cdc	FALSE	FALSE	TRUE	FALSE	FALSE
2020-02-22	cdc	FALSE	TRUE	FALSE	FALSE	FALSE
2020-02-22	cdc	FALSE	FALSE	FALSE	TRUE	FALSE
2020-02-22	cdc	FALSE	FALSE	TRUE	FALSE	FALSE
2020-02-21	cdc	FALSE	FALSE	TRUE	FALSE	FALSE
2020-02-21	cdc	FALSE	TRUE	FALSE	FALSE	FALSE
2020-02-15	cdc	FALSE	TRUE	FALSE	FALSE	FALSE
2020-02-15	cdc	FALSE	FALSE	TRUE	FALSE	FALSE
2020-02-05	cdc	FALSE	FALSE	TRUE	FALSE	FALSE
2020-02-05	cdc	FALSE	FALSE	TRUE	FALSE	FALSE
2020-02-03	cdc	FALSE	FALSE	TRUE	FALSE	FALSE
2020-02-01	cdc	FALSE	TRUE	FALSE	FALSE	FALSE
2020-02-01	cdc	FALSE	FALSE	TRUE	FALSE	FALSE
2020-01-22	cdc	FALSE	TRUE	FALSE	FALSE	FALSE
2020-01-20	cdc	FALSE	FALSE	TRUE	FALSE	FALSE
2020-01-20	cdc	FALSE	FALSE	TRUE	FALSE	FALSE
2020-01-13	cdc	TRUE	FALSE	FALSE	FALSE	FALSE
2019-06-22	cdc	FALSE	TRUE	FALSE	FALSE	FALSE
2020-03-02	cdc	FALSE	FALSE	TRUE	FALSE	FALSE
2020-09-22	cdc	FALSE	FALSE	TRUE	FALSE	FALSE
2020-09-16	cdc	TRUE	FALSE	FALSE	FALSE	FALSE
2020-07-15	cdc	TRUE	FALSE	FALSE	FALSE	FALSE
2020-07-15	cdc	FALSE	FALSE	TRUE	FALSE	FALSE
2020-07-15	cdc	FALSE	FALSE	TRUE	FALSE	FALSE
2020-07-15	cdc	FALSE	FALSE	TRUE	FALSE	FALSE
2020-01-29	cdc	FALSE	FALSE	TRUE	FALSE	FALSE
2020-07-15	cdc	FALSE	FALSE	FALSE	TRUE	FALSE
2020-03-15	cdc	TRUE	FALSE	FALSE	FALSE	FALSE
2020-03-12	cdc	FALSE	FALSE	TRUE	FALSE	FALSE
2020-05-27	cdc	FALSE	FALSE	FALSE	TRUE	FALSE
2020-12-03	cdc	FALSE	TRUE	FALSE	FALSE	FALSE
2020-02-29	cdc	FALSE	FALSE	FALSE	TRUE	FALSE
2020-03-08	cdc	FALSE	FALSE	TRUE	FALSE	FALSE
2020-06-23	cdc	FALSE	FALSE	TRUE	FALSE	FALSE
2020-06-04	cdc	FALSE	TRUE	FALSE	FALSE	FALSE
2020-07-02	cdc	FALSE	FALSE	TRUE	FALSE	FALSE
2020-05-15	cdc	FALSE	FALSE	TRUE	FALSE	FALSE
2020-04-28	cdc	FALSE	FALSE	TRUE	FALSE	FALSE
2019-03-14	cdc	FALSE	FALSE	TRUE	FALSE	FALSE
2020-03-15	cdc	TRUE	FALSE	FALSE	FALSE	FALSE
2020-04-08	cdc	TRUE	FALSE	FALSE	FALSE	FALSE
2020-02-26	cdc	FALSE	FALSE	FALSE	TRUE	FALSE
2020-05-16	cdc	FALSE	FALSE	FALSE	TRUE	FALSE
2020-05-21	cdc	FALSE	FALSE	TRUE	FALSE	FALSE
2020-05-19	cdc	FALSE	FALSE	TRUE	FALSE	FALSE
2020-04-08	cdc	FALSE	FALSE	FALSE	TRUE	FALSE
2020-04-06	cdc	FALSE	FALSE	FALSE	TRUE	FALSE
2020-03-29	cdc	FALSE	FALSE	FALSE	TRUE	FALSE
2020-03-22	cdc	FALSE	FALSE	FALSE	TRUE	FALSE
2020-02-12	cdc	FALSE	FALSE	TRUE	FALSE	FALSE
2020-01-08	cdc	FALSE	FALSE	FALSE	TRUE	FALSE
2019-06-25	cdc	FALSE	FALSE	TRUE	FALSE	FALSE
2020-04-06	cdc	FALSE	FALSE	FALSE	TRUE	FALSE
2020-04-03	cdc	FALSE	TRUE	FALSE	FALSE	FALSE
2020-04-02	cdc	FALSE	FALSE	TRUE	FALSE	FALSE
2020-03-14	cdc	FALSE	FALSE	FALSE	TRUE	FALSE
2019-06-05	cdc	FALSE	FALSE	TRUE	FALSE	FALSE
2019-06-04	cdc	FALSE	FALSE	FALSE	TRUE	FALSE
2019-06-03	cdc	FALSE	FALSE	TRUE	FALSE	FALSE
2019-05-07	cdc	FALSE	FALSE	FALSE	TRUE	FALSE
2019-04-12	cdc	FALSE	FALSE	FALSE	TRUE	FALSE
2019-04-11	cdc	FALSE	FALSE	FALSE	TRUE	FALSE
2019-03-15	cdc	FALSE	FALSE	FALSE	TRUE	FALSE
2019-02-04	cdc	FALSE	FALSE	FALSE	TRUE	FALSE
2019-01-19	cdc	FALSE	FALSE	TRUE	FALSE	FALSE
2019-01-19	cdc	FALSE	FALSE	FALSE	TRUE	FALSE
2020-05-28	cdc	FALSE	TRUE	FALSE	FALSE	FALSE
2020-05-22	cdc	FALSE	FALSE	TRUE	FALSE	FALSE
2020-03-14	cdc	FALSE	FALSE	TRUE	FALSE	FALSE
2020-03-14	cdc	FALSE	FALSE	TRUE	FALSE	FALSE
2020-03-12	cdc	FALSE	FALSE	TRUE	FALSE	FALSE
2020-03-03	cdc	FALSE	FALSE	TRUE	FALSE	FALSE
2020-11-22	cdc	FALSE	FALSE	TRUE	FALSE	FALSE
2020-10-10	cdc	FALSE	FALSE	TRUE	FALSE	FALSE
2020-08-30	cdc	FALSE	TRUE	FALSE	FALSE	FALSE
2020-04-29	cdc	FALSE	FALSE	TRUE	FALSE	FALSE
2020-04-18	cdc	FALSE	TRUE	FALSE	FALSE	FALSE
2020-03-09	cdc	FALSE	TRUE	FALSE	FALSE	FALSE
2020-03-07	cdc	FALSE	FALSE	FALSE	TRUE	FALSE
2020-02-27	cdc	FALSE	FALSE	TRUE	FALSE	FALSE
2020-02-25	cdc	FALSE	TRUE	FALSE	FALSE	FALSE
2019-11-27	cdc	FALSE	FALSE	FALSE	TRUE	FALSE
2019-11-27	cdc	FALSE	FALSE	TRUE	FALSE	FALSE
2020-03-16	cdc	FALSE	FALSE	TRUE	FALSE	FALSE
2020-10-09	cdc	FALSE	FALSE	FALSE	TRUE	FALSE
2020-10-09	cdc	FALSE	FALSE	TRUE	FALSE	FALSE
2020-09-01	cdc	FALSE	TRUE	FALSE	FALSE	FALSE
2020-08-27	cdc	FALSE	TRUE	FALSE	FALSE	FALSE
2020-10-30	cdc	FALSE	FALSE	TRUE	FALSE	FALSE
2019-06-30	cdc	FALSE	FALSE	TRUE	FALSE	FALSE
2020-09-21	cdc	FALSE	FALSE	TRUE	FALSE	FALSE
2020-03-08	cdc	FALSE	TRUE	FALSE	FALSE	FALSE
2020-02-26	cdc	FALSE	TRUE	FALSE	FALSE	FALSE
2020-02-26	cdc	FALSE	FALSE	TRUE	FALSE	FALSE
2019-12-17	cdc	FALSE	FALSE	FALSE	TRUE	FALSE
2020-05-23	cdc	FALSE	FALSE	TRUE	FALSE	FALSE
2020-04-19	cdc	FALSE	FALSE	TRUE	FALSE	FALSE
2020-01-26	cdc	FALSE	FALSE	TRUE	FALSE	FALSE
2020-03-17	cdc	FALSE	FALSE	TRUE	FALSE	FALSE
2020-09-19	cdc	FALSE	FALSE	TRUE	FALSE	FALSE
2020-04-06	cdc	FALSE	FALSE	TRUE	FALSE	FALSE
2020-11-24	cdc	FALSE	FALSE	TRUE	FALSE	FALSE
2020-11-21	cdc	FALSE	FALSE	TRUE	FALSE	FALSE
2020-10-17	cdc	FALSE	TRUE	FALSE	FALSE	FALSE
2020-10-17	cdc	FALSE	TRUE	FALSE	FALSE	FALSE
2020-08-24	cdc	FALSE	FALSE	TRUE	FALSE	FALSE
2020-05-01	cdc	FALSE	TRUE	FALSE	FALSE	FALSE
2020-05-01	cdc	FALSE	FALSE	TRUE	FALSE	FALSE
2020-05-01	cdc	FALSE	FALSE	TRUE	FALSE	FALSE
2020-05-01	cdc	FALSE	FALSE	FALSE	TRUE	FALSE
2020-05-01	cdc	FALSE	FALSE	TRUE	FALSE	FALSE
2020-04-26	cdc	FALSE	FALSE	TRUE	FALSE	FALSE
2020-04-07	cdc	FALSE	FALSE	TRUE	FALSE	FALSE
2020-04-07	cdc	FALSE	FALSE	TRUE	FALSE	FALSE
2020-04-06	cdc	FALSE	FALSE	TRUE	FALSE	FALSE
2020-03-20	cdc	FALSE	FALSE	TRUE	FALSE	FALSE
2020-03-19	cdc	FALSE	FALSE	FALSE	TRUE	FALSE
2020-03-19	cdc	FALSE	FALSE	FALSE	TRUE	FALSE
2020-03-19	cdc	FALSE	FALSE	TRUE	FALSE	FALSE
2020-03-18	cdc	FALSE	FALSE	FALSE	TRUE	FALSE
2020-03-12	cdc	TRUE	FALSE	FALSE	FALSE	FALSE
2020-03-10	cdc	FALSE	FALSE	TRUE	FALSE	FALSE
2020-02-28	cdc	FALSE	FALSE	TRUE	FALSE	FALSE
2020-02-12	cdc	FALSE	FALSE	TRUE	FALSE	FALSE
2019-12-31	cdc	FALSE	FALSE	FALSE	TRUE	FALSE
2019-12-31	cdc	FALSE	FALSE	TRUE	FALSE	FALSE
2019-09-29	cdc	FALSE	FALSE	FALSE	TRUE	FALSE
2019-09-06	cdc	FALSE	FALSE	TRUE	FALSE	FALSE
2019-07-22	cdc	FALSE	FALSE	TRUE	FALSE	FALSE
2019-07-10	cdc	FALSE	FALSE	TRUE	FALSE	FALSE
2019-06-28	cdc	FALSE	FALSE	TRUE	FALSE	FALSE
2019-06-28	cdc	FALSE	TRUE	FALSE	FALSE	FALSE
2019-05-01	cdc	TRUE	FALSE	FALSE	FALSE	FALSE
2019-02-13	cdc	FALSE	FALSE	TRUE	FALSE	FALSE
2019-02-13	cdc	FALSE	FALSE	FALSE	TRUE	FALSE
2019-02-13	cdc	FALSE	FALSE	TRUE	FALSE	FALSE
2019-02-13	cdc	FALSE	FALSE	TRUE	FALSE	FALSE
2019-02-13	cdc	FALSE	FALSE	FALSE	TRUE	FALSE
2019-02-13	cdc	FALSE	FALSE	FALSE	TRUE	FALSE
2019-02-13	cdc	FALSE	FALSE	TRUE	FALSE	FALSE
2019-02-13	cdc	FALSE	FALSE	TRUE	FALSE	FALSE
2019-02-13	cdc	FALSE	FALSE	TRUE	FALSE	FALSE
2019-02-05	cdc	FALSE	FALSE	FALSE	TRUE	FALSE
2020-03-31	cdc	FALSE	TRUE	FALSE	FALSE	FALSE
2020-03-04	cdc	FALSE	FALSE	FALSE	TRUE	FALSE
2020-11-28	cdc	FALSE	FALSE	TRUE	FALSE	FALSE
2020-11-27	cdc	FALSE	FALSE	TRUE	FALSE	FALSE
2020-11-27	cdc	FALSE	FALSE	TRUE	FALSE	FALSE
2020-11-27	cdc	FALSE	FALSE	TRUE	FALSE	FALSE
2020-11-27	cdc	FALSE	FALSE	TRUE	FALSE	FALSE
2020-11-24	cdc	FALSE	FALSE	TRUE	FALSE	FALSE
2020-11-21	cdc	FALSE	FALSE	FALSE	TRUE	FALSE
2020-11-19	cdc	FALSE	FALSE	TRUE	FALSE	FALSE
2020-11-01	cdc	FALSE	FALSE	TRUE	FALSE	FALSE
2020-10-27	cdc	FALSE	FALSE	TRUE	FALSE	FALSE
2020-10-27	cdc	FALSE	FALSE	FALSE	TRUE	FALSE
2020-10-19	cdc	FALSE	TRUE	FALSE	FALSE	FALSE
2020-10-18	cdc	FALSE	FALSE	FALSE	TRUE	FALSE
2020-10-08	cdc	FALSE	FALSE	FALSE	TRUE	FALSE
2020-10-08	cdc	FALSE	FALSE	FALSE	TRUE	FALSE
2020-10-08	cdc	FALSE	FALSE	TRUE	FALSE	FALSE
2020-10-08	cdc	FALSE	FALSE	TRUE	FALSE	FALSE
2020-10-08	cdc	FALSE	FALSE	FALSE	TRUE	FALSE
2020-10-08	cdc	FALSE	FALSE	TRUE	FALSE	FALSE
2020-10-08	cdc	FALSE	FALSE	FALSE	TRUE	FALSE
2020-10-08	cdc	FALSE	FALSE	FALSE	TRUE	FALSE
2020-10-08	cdc	FALSE	FALSE	FALSE	TRUE	FALSE
2020-10-08	cdc	FALSE	FALSE	FALSE	TRUE	FALSE
2020-10-08	cdc	FALSE	FALSE	FALSE	TRUE	FALSE
2020-10-07	cdc	FALSE	FALSE	FALSE	TRUE	FALSE
2020-09-27	cdc	FALSE	TRUE	FALSE	FALSE	FALSE
2020-09-24	cdc	FALSE	FALSE	FALSE	TRUE	FALSE
2020-09-21	cdc	FALSE	TRUE	FALSE	FALSE	FALSE
2020-09-21	cdc	FALSE	TRUE	FALSE	FALSE	FALSE
2020-09-21	cdc	FALSE	TRUE	FALSE	FALSE	FALSE
2020-09-21	cdc	FALSE	TRUE	FALSE	FALSE	FALSE
2020-09-21	cdc	FALSE	TRUE	FALSE	FALSE	FALSE
2020-09-21	cdc	FALSE	FALSE	TRUE	FALSE	FALSE
2020-09-21	cdc	FALSE	FALSE	FALSE	TRUE	FALSE
2020-09-19	cdc	FALSE	TRUE	FALSE	FALSE	FALSE
2020-09-19	cdc	FALSE	TRUE	FALSE	FALSE	FALSE
2020-09-19	cdc	FALSE	TRUE	FALSE	FALSE	FALSE
2020-09-18	cdc	FALSE	TRUE	FALSE	FALSE	FALSE
2020-09-17	cdc	FALSE	TRUE	FALSE	FALSE	FALSE
2020-09-17	cdc	FALSE	TRUE	FALSE	FALSE	FALSE
2020-09-17	cdc	FALSE	FALSE	FALSE	TRUE	FALSE
2020-09-16	cdc	FALSE	FALSE	FALSE	TRUE	FALSE
2020-09-16	cdc	FALSE	FALSE	FALSE	TRUE	FALSE
2020-09-16	cdc	FALSE	FALSE	TRUE	FALSE	FALSE
2020-09-16	cdc	FALSE	FALSE	TRUE	FALSE	FALSE
2020-09-16	cdc	FALSE	FALSE	TRUE	FALSE	FALSE
2020-09-16	cdc	FALSE	FALSE	FALSE	TRUE	FALSE
2020-09-16	cdc	FALSE	FALSE	TRUE	FALSE	FALSE
2020-09-16	cdc	FALSE	FALSE	TRUE	FALSE	FALSE
2020-09-14	cdc	FALSE	FALSE	TRUE	FALSE	FALSE
2020-09-13	cdc	FALSE	FALSE	TRUE	FALSE	FALSE
2020-09-05	cdc	FALSE	TRUE	FALSE	FALSE	FALSE
2020-09-05	cdc	FALSE	TRUE	FALSE	FALSE	FALSE
2020-09-02	cdc	FALSE	FALSE	TRUE	FALSE	FALSE
2020-09-02	cdc	FALSE	FALSE	TRUE	FALSE	FALSE
2020-08-31	cdc	FALSE	FALSE	TRUE	FALSE	FALSE
2020-08-31	cdc	FALSE	FALSE	TRUE	FALSE	FALSE
2020-08-29	cdc	FALSE	FALSE	TRUE	FALSE	FALSE
2020-08-26	cdc	FALSE	FALSE	FALSE	TRUE	FALSE
2020-08-09	cdc	FALSE	FALSE	TRUE	FALSE	FALSE
2020-07-30	cdc	FALSE	TRUE	FALSE	FALSE	FALSE
2020-07-15	cdc	TRUE	FALSE	FALSE	FALSE	FALSE
2020-07-08	cdc	FALSE	FALSE	TRUE	FALSE	FALSE
2020-07-02	cdc	TRUE	FALSE	FALSE	FALSE	FALSE
2020-05-27	cdc	FALSE	FALSE	FALSE	TRUE	FALSE
2020-05-23	cdc	TRUE	FALSE	FALSE	FALSE	FALSE
2020-05-21	cdc	FALSE	FALSE	TRUE	FALSE	FALSE
2020-05-21	cdc	FALSE	FALSE	TRUE	FALSE	FALSE
2020-05-18	cdc	FALSE	TRUE	FALSE	FALSE	FALSE
2020-05-09	cdc	FALSE	FALSE	TRUE	FALSE	FALSE
2020-04-28	cdc	FALSE	FALSE	FALSE	TRUE	FALSE
2020-04-28	cdc	FALSE	FALSE	TRUE	FALSE	FALSE
2020-04-26	cdc	TRUE	FALSE	FALSE	FALSE	FALSE
2020-04-26	cdc	TRUE	FALSE	FALSE	FALSE	FALSE
2020-04-24	cdc	FALSE	FALSE	TRUE	FALSE	FALSE
2020-04-23	cdc	FALSE	FALSE	TRUE	FALSE	FALSE
2020-04-21	cdc	FALSE	FALSE	TRUE	FALSE	FALSE
2020-04-18	cdc	TRUE	FALSE	FALSE	FALSE	FALSE
2020-04-18	cdc	TRUE	FALSE	FALSE	FALSE	FALSE
2020-04-15	cdc	FALSE	FALSE	TRUE	FALSE	FALSE
2020-04-15	cdc	FALSE	FALSE	TRUE	FALSE	FALSE
2020-04-15	cdc	FALSE	FALSE	TRUE	FALSE	FALSE
2020-04-15	cdc	FALSE	FALSE	TRUE	FALSE	FALSE
2020-04-15	cdc	FALSE	FALSE	FALSE	TRUE	FALSE
2020-04-15	cdc	FALSE	FALSE	FALSE	TRUE	FALSE
2020-04-15	cdc	FALSE	FALSE	TRUE	FALSE	FALSE
2020-04-15	cdc	FALSE	FALSE	TRUE	FALSE	FALSE
2020-04-15	cdc	FALSE	FALSE	TRUE	FALSE	FALSE
2020-04-15	cdc	FALSE	FALSE	TRUE	FALSE	FALSE
2020-04-15	cdc	FALSE	FALSE	FALSE	TRUE	FALSE
2020-04-15	cdc	FALSE	FALSE	FALSE	TRUE	FALSE
2020-04-15	cdc	FALSE	FALSE	FALSE	TRUE	FALSE
2020-04-15	cdc	FALSE	FALSE	FALSE	TRUE	FALSE
2020-04-14	cdc	FALSE	TRUE	FALSE	FALSE	FALSE
2020-04-14	cdc	FALSE	FALSE	TRUE	FALSE	FALSE
2020-04-14	cdc	FALSE	FALSE	TRUE	FALSE	FALSE
2020-04-14	cdc	FALSE	FALSE	TRUE	FALSE	FALSE
2020-04-13	cdc	FALSE	TRUE	FALSE	FALSE	FALSE
2020-04-13	cdc	TRUE	FALSE	FALSE	FALSE	FALSE
2020-04-12	cdc	FALSE	FALSE	TRUE	FALSE	FALSE
2020-04-11	cdc	FALSE	FALSE	TRUE	FALSE	FALSE
2020-04-10	cdc	FALSE	TRUE	FALSE	FALSE	FALSE
2020-04-10	cdc	FALSE	FALSE	TRUE	FALSE	FALSE
2020-04-10	cdc	FALSE	FALSE	TRUE	FALSE	FALSE
2020-04-10	cdc	FALSE	FALSE	TRUE	FALSE	FALSE
2020-04-09	cdc	FALSE	FALSE	TRUE	FALSE	FALSE
2020-04-09	cdc	FALSE	FALSE	FALSE	TRUE	FALSE
2020-04-09	cdc	FALSE	FALSE	TRUE	FALSE	FALSE
2020-04-08	cdc	FALSE	FALSE	TRUE	FALSE	FALSE
2020-04-08	cdc	FALSE	FALSE	TRUE	FALSE	FALSE
2020-04-08	cdc	FALSE	FALSE	TRUE	FALSE	FALSE
2020-04-08	cdc	FALSE	FALSE	TRUE	FALSE	FALSE
2020-04-08	cdc	FALSE	FALSE	FALSE	TRUE	FALSE
2020-04-08	cdc	FALSE	FALSE	TRUE	FALSE	FALSE
2020-04-08	cdc	FALSE	FALSE	TRUE	FALSE	FALSE
2020-04-08	cdc	FALSE	FALSE	TRUE	FALSE	FALSE
2020-04-08	cdc	FALSE	FALSE	FALSE	TRUE	FALSE
2020-04-08	cdc	FALSE	FALSE	TRUE	FALSE	FALSE
2020-04-08	cdc	FALSE	FALSE	TRUE	FALSE	FALSE
2020-04-08	cdc	FALSE	FALSE	FALSE	TRUE	FALSE
2020-04-08	cdc	FALSE	FALSE	TRUE	FALSE	FALSE
2020-04-08	cdc	FALSE	FALSE	TRUE	FALSE	FALSE
2020-04-08	cdc	FALSE	FALSE	TRUE	FALSE	FALSE
2020-04-08	cdc	FALSE	FALSE	TRUE	FALSE	FALSE
2020-04-08	cdc	FALSE	FALSE	TRUE	FALSE	FALSE
2020-04-08	cdc	FALSE	FALSE	TRUE	FALSE	FALSE
2020-04-06	cdc	FALSE	TRUE	FALSE	FALSE	FALSE
2020-04-06	cdc	FALSE	FALSE	TRUE	FALSE	FALSE
2020-04-05	cdc	FALSE	TRUE	FALSE	FALSE	FALSE
2020-04-05	cdc	FALSE	FALSE	TRUE	FALSE	FALSE
2020-04-05	cdc	FALSE	FALSE	TRUE	FALSE	FALSE
2020-04-05	cdc	FALSE	FALSE	TRUE	FALSE	FALSE
2020-04-04	cdc	FALSE	FALSE	FALSE	TRUE	FALSE
2020-04-04	cdc	FALSE	FALSE	FALSE	TRUE	FALSE
2020-04-04	cdc	FALSE	FALSE	FALSE	TRUE	FALSE
2020-04-02	cdc	FALSE	FALSE	TRUE	FALSE	FALSE
2020-04-01	cdc	FALSE	FALSE	FALSE	FALSE	TRUE
2020-03-31	cdc	FALSE	FALSE	TRUE	FALSE	FALSE
2020-03-31	cdc	FALSE	FALSE	FALSE	TRUE	FALSE
2020-03-31	cdc	FALSE	FALSE	TRUE	FALSE	FALSE
2020-03-29	cdc	FALSE	TRUE	FALSE	FALSE	FALSE
2020-03-29	cdc	FALSE	FALSE	TRUE	FALSE	FALSE
2020-03-23	cdc	FALSE	FALSE	FALSE	TRUE	FALSE
2020-03-19	cdc	FALSE	FALSE	FALSE	TRUE	FALSE
2020-03-19	cdc	FALSE	FALSE	TRUE	FALSE	FALSE
2020-03-16	cdc	FALSE	FALSE	TRUE	FALSE	FALSE
2020-03-10	cdc	FALSE	FALSE	TRUE	FALSE	FALSE
2020-02-26	cdc	FALSE	FALSE	FALSE	TRUE	FALSE
2019-01-10	cdc	FALSE	FALSE	TRUE	FALSE	FALSE
2019-01-10	cdc	FALSE	FALSE	TRUE	FALSE	FALSE
2020-01-23	cdc	FALSE	TRUE	FALSE	FALSE	FALSE
2019-11-19	cdc	FALSE	FALSE	TRUE	FALSE	FALSE
2019-11-19	cdc	FALSE	FALSE	FALSE	TRUE	FALSE
2020-03-10	cdc	FALSE	FALSE	FALSE	TRUE	FALSE
2020-02-13	cdc	FALSE	FALSE	FALSE	TRUE	FALSE
2020-03-03	cdc	FALSE	FALSE	FALSE	TRUE	FALSE
2019-03-11	cdc	FALSE	FALSE	TRUE	FALSE	FALSE
2020-02-08	cdc	FALSE	FALSE	TRUE	FALSE	FALSE
2020-04-05	cdc	FALSE	TRUE	FALSE	FALSE	FALSE
2020-04-05	cdc	FALSE	FALSE	TRUE	FALSE	FALSE
2020-04-05	cdc	FALSE	FALSE	TRUE	FALSE	FALSE
2020-06-24	cdc	FALSE	FALSE	FALSE	TRUE	FALSE
2020-04-10	cdc	FALSE	FALSE	TRUE	FALSE	FALSE
2020-04-09	cdc	FALSE	FALSE	FALSE	TRUE	FALSE
2020-04-08	cdc	FALSE	FALSE	TRUE	FALSE	FALSE
2020-04-03	cdc	FALSE	FALSE	FALSE	TRUE	FALSE
2020-04-03	cdc	FALSE	FALSE	TRUE	FALSE	FALSE
2020-04-03	cdc	FALSE	FALSE	FALSE	TRUE	FALSE
2020-04-03	cdc	FALSE	FALSE	TRUE	FALSE	FALSE
2020-04-03	cdc	FALSE	FALSE	FALSE	TRUE	FALSE
2020-04-03	cdc	FALSE	FALSE	FALSE	TRUE	FALSE
2020-04-03	cdc	FALSE	TRUE	FALSE	FALSE	FALSE
2020-04-02	cdc	FALSE	FALSE	TRUE	FALSE	FALSE
2020-04-02	cdc	FALSE	FALSE	FALSE	TRUE	FALSE
2020-11-08	cdc	FALSE	FALSE	TRUE	FALSE	FALSE
2020-05-23	cdc	FALSE	FALSE	TRUE	FALSE	FALSE
2020-03-11	cdc	FALSE	FALSE	TRUE	FALSE	FALSE
2019-02-05	cdc	FALSE	FALSE	TRUE	FALSE	FALSE
2020-11-19	cdc	TRUE	FALSE	FALSE	FALSE	FALSE
2020-08-22	cdc	FALSE	TRUE	FALSE	FALSE	FALSE
2020-05-11	cdc	FALSE	FALSE	TRUE	FALSE	FALSE
2020-02-28	cdc	FALSE	FALSE	TRUE	FALSE	FALSE
2020-04-24	cdc	FALSE	FALSE	TRUE	FALSE	FALSE
2020-04-26	cdc	FALSE	FALSE	FALSE	TRUE	FALSE
2020-04-15	cdc	FALSE	FALSE	FALSE	TRUE	FALSE
2020-04-03	cdc	FALSE	FALSE	TRUE	FALSE	FALSE
2020-04-03	cdc	FALSE	FALSE	TRUE	FALSE	FALSE
2020-04-02	cdc	FALSE	FALSE	TRUE	FALSE	FALSE
2020-03-21	cdc	FALSE	TRUE	FALSE	FALSE	FALSE
2020-03-11	cdc	FALSE	FALSE	TRUE	FALSE	FALSE
2019-07-18	cdc	FALSE	FALSE	TRUE	FALSE	FALSE
2019-04-03	cdc	FALSE	FALSE	FALSE	TRUE	FALSE
2020-05-28	cdc	FALSE	FALSE	TRUE	FALSE	FALSE
2020-05-27	cdc	FALSE	FALSE	TRUE	FALSE	FALSE
2020-04-02	cdc	FALSE	FALSE	TRUE	FALSE	FALSE
2020-03-31	cdc	FALSE	FALSE	TRUE	FALSE	FALSE
2020-03-27	cdc	FALSE	FALSE	TRUE	FALSE	FALSE
2020-03-21	cdc	FALSE	TRUE	FALSE	FALSE	FALSE
2020-03-19	cdc	FALSE	FALSE	TRUE	FALSE	FALSE
2020-03-19	cdc	FALSE	TRUE	FALSE	FALSE	FALSE
2020-12-04	cdc	FALSE	FALSE	TRUE	FALSE	FALSE
2020-12-04	cdc	FALSE	TRUE	FALSE	FALSE	FALSE
2020-08-08	cdc	FALSE	TRUE	FALSE	FALSE	FALSE
2020-05-07	cdc	FALSE	TRUE	FALSE	FALSE	FALSE
2020-04-10	cdc	FALSE	FALSE	FALSE	TRUE	FALSE
2020-03-23	cdc	FALSE	FALSE	TRUE	FALSE	FALSE
2020-03-14	cdc	FALSE	FALSE	TRUE	FALSE	FALSE
2020-03-11	cdc	FALSE	TRUE	FALSE	FALSE	FALSE
2020-03-11	cdc	FALSE	TRUE	FALSE	FALSE	FALSE
2020-03-11	cdc	FALSE	TRUE	FALSE	FALSE	FALSE
2020-03-11	cdc	FALSE	TRUE	FALSE	FALSE	FALSE
2020-03-06	cdc	FALSE	TRUE	FALSE	FALSE	FALSE
2020-03-01	cdc	FALSE	FALSE	FALSE	TRUE	FALSE
2020-02-27	cdc	FALSE	FALSE	TRUE	FALSE	FALSE
2020-02-27	cdc	FALSE	FALSE	TRUE	FALSE	FALSE
2019-01-10	cdc	FALSE	FALSE	FALSE	TRUE	FALSE
2020-11-17	cdc	FALSE	TRUE	FALSE	FALSE	FALSE
2020-05-06	cdc	FALSE	FALSE	TRUE	FALSE	FALSE
2020-05-08	cdc	FALSE	TRUE	FALSE	FALSE	FALSE
2020-08-26	cdc	FALSE	FALSE	TRUE	FALSE	FALSE
2020-07-15	cdc	FALSE	FALSE	TRUE	FALSE	FALSE
2020-07-15	cdc	FALSE	FALSE	TRUE	FALSE	FALSE
2020-07-15	cdc	FALSE	FALSE	TRUE	FALSE	FALSE
2020-07-09	cdc	FALSE	FALSE	FALSE	TRUE	FALSE
2020-02-29	cdc	FALSE	FALSE	TRUE	FALSE	FALSE
2020-07-22	cdc	FALSE	FALSE	TRUE	FALSE	FALSE
2020-05-15	cdc	FALSE	TRUE	FALSE	FALSE	FALSE
2020-04-19	cdc	FALSE	FALSE	FALSE	TRUE	FALSE
2020-03-14	cdc	FALSE	TRUE	FALSE	FALSE	FALSE
2020-03-14	cdc	FALSE	FALSE	FALSE	TRUE	FALSE
2020-03-24	cdc	FALSE	FALSE	TRUE	FALSE	FALSE
2020-04-13	cdc	FALSE	FALSE	FALSE	FALSE	TRUE
2020-04-11	cdc	FALSE	FALSE	FALSE	TRUE	FALSE
2020-07-20	cdc	TRUE	FALSE	FALSE	FALSE	FALSE
2020-03-30	cdc	FALSE	FALSE	TRUE	FALSE	FALSE
2020-03-22	cdc	FALSE	TRUE	FALSE	FALSE	FALSE
2020-03-12	cdc	FALSE	FALSE	FALSE	TRUE	FALSE
2020-12-02	cdc	FALSE	FALSE	TRUE	FALSE	FALSE
2020-12-02	cdc	FALSE	FALSE	TRUE	FALSE	FALSE
2020-08-21	cdc	FALSE	FALSE	TRUE	FALSE	FALSE
2020-08-11	cdc	FALSE	FALSE	TRUE	FALSE	FALSE
2020-08-11	cdc	FALSE	FALSE	TRUE	FALSE	FALSE
2020-08-11	cdc	FALSE	FALSE	FALSE	TRUE	FALSE
2020-06-29	cdc	FALSE	FALSE	TRUE	FALSE	FALSE
2020-05-28	cdc	FALSE	FALSE	TRUE	FALSE	FALSE
2020-05-16	cdc	FALSE	FALSE	FALSE	TRUE	FALSE
2020-04-19	cdc	FALSE	TRUE	FALSE	FALSE	FALSE
2020-04-16	cdc	FALSE	FALSE	TRUE	FALSE	FALSE
2020-03-31	cdc	FALSE	FALSE	TRUE	FALSE	FALSE
2020-03-31	cdc	FALSE	FALSE	TRUE	FALSE	FALSE
2020-03-16	cdc	FALSE	FALSE	TRUE	FALSE	FALSE
2020-02-29	cdc	FALSE	FALSE	TRUE	FALSE	FALSE
2020-01-26	cdc	FALSE	FALSE	FALSE	TRUE	FALSE
2019-11-30	cdc	FALSE	FALSE	TRUE	FALSE	FALSE
2019-11-29	cdc	FALSE	FALSE	TRUE	FALSE	FALSE
2019-11-25	cdc	FALSE	FALSE	FALSE	TRUE	FALSE
2019-09-20	cdc	FALSE	FALSE	TRUE	FALSE	FALSE
2020-02-27	cdc	FALSE	FALSE	TRUE	FALSE	FALSE
2020-03-16	cdc	FALSE	FALSE	TRUE	FALSE	FALSE
2020-05-08	cdc	FALSE	FALSE	TRUE	FALSE	FALSE
2019-04-24	cdc	FALSE	FALSE	TRUE	FALSE	FALSE
2020-09-22	cdc	TRUE	FALSE	FALSE	FALSE	FALSE
2020-11-21	cdc	FALSE	FALSE	FALSE	TRUE	FALSE
2020-10-19	cdc	FALSE	TRUE	FALSE	FALSE	FALSE
2019-01-15	cdc	FALSE	FALSE	TRUE	FALSE	FALSE
2019-01-15	cdc	FALSE	FALSE	TRUE	FALSE	FALSE
2020-03-27	cdc	FALSE	FALSE	FALSE	TRUE	FALSE
2020-03-17	cdc	FALSE	FALSE	TRUE	FALSE	FALSE
2020-10-10	cdc	FALSE	FALSE	TRUE	FALSE	FALSE
2020-10-10	cdc	FALSE	FALSE	FALSE	TRUE	FALSE
2020-03-30	cdc	FALSE	TRUE	FALSE	FALSE	FALSE
2020-03-13	cdc	FALSE	FALSE	TRUE	FALSE	FALSE
2020-03-13	cdc	FALSE	FALSE	TRUE	FALSE	FALSE
2020-03-13	cdc	FALSE	FALSE	TRUE	FALSE	FALSE
2020-03-20	cdc	FALSE	FALSE	TRUE	FALSE	FALSE
2020-03-24	cdc	FALSE	FALSE	TRUE	FALSE	FALSE
2020-03-23	cdc	FALSE	FALSE	FALSE	TRUE	FALSE
2020-01-29	cdc	FALSE	FALSE	TRUE	FALSE	FALSE
2019-12-19	cdc	FALSE	TRUE	FALSE	FALSE	FALSE
2019-12-07	cdc	FALSE	TRUE	FALSE	FALSE	FALSE
2019-12-07	cdc	FALSE	FALSE	TRUE	FALSE	FALSE
2020-05-04	cdc	FALSE	TRUE	FALSE	FALSE	FALSE
2020-02-28	cdc	FALSE	TRUE	FALSE	FALSE	FALSE
2020-08-22	cdc	FALSE	FALSE	TRUE	FALSE	FALSE
2019-02-05	cdc	FALSE	FALSE	TRUE	FALSE	FALSE
2020-03-03	cdc	FALSE	FALSE	TRUE	FALSE	FALSE
2020-03-03	cdc	FALSE	FALSE	FALSE	TRUE	FALSE
2020-06-19	cdc	FALSE	FALSE	FALSE	TRUE	FALSE
2020-12-01	cdc	FALSE	FALSE	TRUE	FALSE	FALSE
2020-09-22	cdc	FALSE	FALSE	FALSE	TRUE	FALSE
2020-03-15	cdc	FALSE	FALSE	FALSE	TRUE	FALSE
2020-08-28	cdc	FALSE	FALSE	TRUE	FALSE	FALSE
2020-03-23	cdc	FALSE	FALSE	TRUE	FALSE	FALSE
2020-03-23	cdc	FALSE	FALSE	TRUE	FALSE	FALSE
2020-03-23	cdc	FALSE	FALSE	TRUE	FALSE	FALSE
2020-03-23	cdc	FALSE	FALSE	TRUE	FALSE	FALSE
2019-12-12	cdc	FALSE	FALSE	TRUE	FALSE	FALSE
2019-08-09	cdc	FALSE	FALSE	TRUE	FALSE	FALSE
2020-05-22	cdc	FALSE	FALSE	FALSE	TRUE	FALSE
2020-05-15	cdc	FALSE	FALSE	TRUE	FALSE	FALSE
2020-10-31	cdc	FALSE	FALSE	TRUE	FALSE	FALSE
2020-03-18	cdc	FALSE	FALSE	TRUE	FALSE	FALSE
2020-03-09	cdc	FALSE	FALSE	TRUE	FALSE	FALSE
2020-07-24	cdc	TRUE	FALSE	FALSE	FALSE	FALSE
2020-03-04	cdc	TRUE	FALSE	FALSE	FALSE	FALSE
2020-10-08	cdc	FALSE	FALSE	TRUE	FALSE	FALSE
2020-11-05	cdc	FALSE	FALSE	FALSE	TRUE	FALSE
2019-11-09	cdc	FALSE	FALSE	TRUE	FALSE	FALSE
2020-02-24	cdc	FALSE	FALSE	TRUE	FALSE	FALSE
2020-05-11	cdc	FALSE	FALSE	TRUE	FALSE	FALSE
2020-04-16	cdc	FALSE	FALSE	FALSE	TRUE	FALSE
2020-03-15	cdc	FALSE	FALSE	TRUE	FALSE	FALSE
2020-10-17	cdc	FALSE	FALSE	TRUE	FALSE	FALSE
2020-01-29	cdc	FALSE	FALSE	FALSE	TRUE	FALSE
2019-10-11	cdc	FALSE	FALSE	FALSE	TRUE	FALSE
2019-10-08	cdc	FALSE	FALSE	TRUE	FALSE	FALSE
2019-09-06	cdc	FALSE	TRUE	FALSE	FALSE	FALSE
2019-04-27	cdc	FALSE	FALSE	TRUE	FALSE	FALSE
2020-11-22	cdc	FALSE	FALSE	FALSE	TRUE	FALSE
2020-11-21	cdc	FALSE	FALSE	TRUE	FALSE	FALSE
2020-10-02	cdc	FALSE	TRUE	FALSE	FALSE	FALSE
2020-09-28	cdc	FALSE	TRUE	FALSE	FALSE	FALSE
2020-09-19	cdc	FALSE	TRUE	FALSE	FALSE	FALSE
2020-09-11	cdc	FALSE	FALSE	FALSE	TRUE	FALSE
2020-08-28	cdc	FALSE	FALSE	FALSE	TRUE	FALSE
2020-08-26	cdc	FALSE	FALSE	TRUE	FALSE	FALSE
2020-07-18	cdc	FALSE	TRUE	FALSE	FALSE	FALSE
2020-07-18	cdc	FALSE	FALSE	TRUE	FALSE	FALSE
2020-07-17	cdc	FALSE	FALSE	TRUE	FALSE	FALSE
2020-07-16	cdc	FALSE	FALSE	TRUE	FALSE	FALSE
2020-07-16	cdc	FALSE	FALSE	TRUE	FALSE	FALSE
2020-07-15	cdc	FALSE	FALSE	FALSE	TRUE	FALSE
2020-07-14	cdc	FALSE	FALSE	FALSE	TRUE	FALSE
2020-07-09	cdc	FALSE	FALSE	FALSE	TRUE	FALSE
2020-07-09	cdc	FALSE	FALSE	FALSE	TRUE	FALSE
2020-06-26	cdc	FALSE	FALSE	TRUE	FALSE	FALSE
2020-06-06	cdc	FALSE	FALSE	TRUE	FALSE	FALSE
2020-05-12	cdc	FALSE	FALSE	TRUE	FALSE	FALSE
2020-05-12	cdc	FALSE	TRUE	FALSE	FALSE	FALSE
2020-05-11	cdc	FALSE	TRUE	FALSE	FALSE	FALSE
2020-05-10	cdc	FALSE	FALSE	TRUE	FALSE	FALSE
2020-04-19	cdc	TRUE	FALSE	FALSE	FALSE	FALSE
2020-03-22	cdc	FALSE	TRUE	FALSE	FALSE	FALSE
2020-03-21	cdc	FALSE	FALSE	TRUE	FALSE	FALSE
2020-03-16	cdc	FALSE	FALSE	TRUE	FALSE	FALSE
2020-03-14	cdc	FALSE	TRUE	FALSE	FALSE	FALSE
2020-03-02	cdc	FALSE	TRUE	FALSE	FALSE	FALSE
2020-02-14	cdc	FALSE	FALSE	TRUE	FALSE	FALSE
2019-10-08	cdc	FALSE	FALSE	TRUE	FALSE	FALSE
2020-04-15	cdc	FALSE	FALSE	FALSE	TRUE	FALSE
2020-03-31	cdc	FALSE	FALSE	TRUE	FALSE	FALSE
2020-05-12	cdc	FALSE	FALSE	FALSE	TRUE	FALSE
2020-04-04	cdc	FALSE	FALSE	TRUE	FALSE	FALSE
2020-11-13	cdc	FALSE	FALSE	FALSE	TRUE	FALSE
2020-03-24	cdc	FALSE	TRUE	FALSE	FALSE	FALSE
2020-03-24	cdc	FALSE	FALSE	TRUE	FALSE	FALSE
2020-03-28	cdc	FALSE	FALSE	TRUE	FALSE	FALSE
2020-03-27	cdc	FALSE	FALSE	TRUE	FALSE	FALSE
2020-03-10	cdc	FALSE	FALSE	TRUE	FALSE	FALSE
2020-03-30	cdc	FALSE	TRUE	FALSE	FALSE	FALSE
2020-04-07	cdc	FALSE	FALSE	TRUE	FALSE	FALSE
2020-04-14	cdc	FALSE	FALSE	TRUE	FALSE	FALSE
2020-04-09	cdc	FALSE	FALSE	FALSE	TRUE	FALSE
2020-04-09	cdc	FALSE	FALSE	FALSE	TRUE	FALSE
2020-04-10	cdc	FALSE	FALSE	FALSE	TRUE	FALSE
2019-08-26	cdc	FALSE	FALSE	TRUE	FALSE	FALSE
2019-03-09	cdc	FALSE	FALSE	TRUE	FALSE	FALSE
2020-09-02	cdc	FALSE	FALSE	FALSE	FALSE	TRUE
2020-02-07	cdc	FALSE	FALSE	TRUE	FALSE	FALSE
2020-11-02	cdc	FALSE	TRUE	FALSE	FALSE	FALSE
2020-10-27	cdc	FALSE	TRUE	FALSE	FALSE	FALSE
2020-06-19	cdc	FALSE	TRUE	FALSE	FALSE	FALSE
2019-08-19	cdc	FALSE	FALSE	TRUE	FALSE	FALSE
2020-09-23	cdc	FALSE	FALSE	TRUE	FALSE	FALSE
2020-05-08	cdc	FALSE	FALSE	FALSE	TRUE	FALSE
2020-01-14	cdc	FALSE	FALSE	TRUE	FALSE	FALSE
2020-07-07	cdc	FALSE	TRUE	FALSE	FALSE	FALSE
2019-03-31	cdc	FALSE	FALSE	FALSE	TRUE	FALSE
2020-12-01	cdc	TRUE	FALSE	FALSE	FALSE	FALSE
2020-03-31	cdc	FALSE	FALSE	FALSE	TRUE	FALSE
2020-03-31	cdc	FALSE	TRUE	FALSE	FALSE	FALSE
2020-03-05	cdc	FALSE	FALSE	TRUE	FALSE	FALSE
2020-03-14	cdc	FALSE	FALSE	FALSE	TRUE	FALSE
2020-03-14	cdc	FALSE	FALSE	FALSE	TRUE	FALSE
2019-05-26	cdc	FALSE	FALSE	FALSE	TRUE	FALSE
2019-04-30	cdc	FALSE	FALSE	FALSE	TRUE	FALSE
2019-04-10	cdc	FALSE	FALSE	TRUE	FALSE	FALSE
2020-10-31	cdc	FALSE	FALSE	FALSE	TRUE	FALSE
2020-09-29	cdc	FALSE	TRUE	FALSE	FALSE	FALSE
2020-09-21	cdc	FALSE	TRUE	FALSE	FALSE	FALSE
2020-09-18	cdc	TRUE	FALSE	FALSE	FALSE	FALSE
2020-09-14	cdc	FALSE	FALSE	TRUE	FALSE	FALSE
2020-09-12	cdc	FALSE	TRUE	FALSE	FALSE	FALSE
2020-09-03	cdc	FALSE	FALSE	TRUE	FALSE	FALSE
2020-09-03	cdc	FALSE	FALSE	FALSE	TRUE	FALSE
2020-08-07	cdc	FALSE	FALSE	TRUE	FALSE	FALSE
2020-07-15	cdc	FALSE	FALSE	FALSE	TRUE	FALSE
2020-07-09	cdc	FALSE	FALSE	TRUE	FALSE	FALSE
2020-04-04	cdc	FALSE	FALSE	TRUE	FALSE	FALSE
2020-03-25	cdc	FALSE	FALSE	FALSE	TRUE	FALSE
2020-03-20	cdc	FALSE	FALSE	TRUE	FALSE	FALSE
2020-03-15	cdc	FALSE	TRUE	FALSE	FALSE	FALSE
2020-02-29	cdc	FALSE	FALSE	TRUE	FALSE	FALSE
2019-04-03	cdc	FALSE	FALSE	TRUE	FALSE	FALSE
2020-10-04	cdc	FALSE	FALSE	FALSE	TRUE	FALSE
2020-04-24	cdc	FALSE	TRUE	FALSE	FALSE	FALSE
2020-03-19	cdc	FALSE	FALSE	TRUE	FALSE	FALSE
2020-10-22	cdc	FALSE	FALSE	FALSE	TRUE	FALSE
2020-10-01	cdc	FALSE	FALSE	FALSE	TRUE	FALSE
2020-09-22	cdc	FALSE	FALSE	TRUE	FALSE	FALSE
2020-09-17	cdc	FALSE	FALSE	TRUE	FALSE	FALSE
2020-08-31	cdc	FALSE	FALSE	FALSE	TRUE	FALSE
2020-08-29	cdc	FALSE	FALSE	TRUE	FALSE	FALSE
2020-08-28	cdc	FALSE	FALSE	FALSE	TRUE	FALSE
2020-08-28	cdc	FALSE	FALSE	FALSE	TRUE	FALSE
2020-08-28	cdc	FALSE	FALSE	FALSE	TRUE	FALSE
2019-02-05	cdc	FALSE	FALSE	FALSE	TRUE	FALSE
2020-06-13	cdc	FALSE	FALSE	TRUE	FALSE	FALSE
2020-08-01	cdc	FALSE	FALSE	TRUE	FALSE	FALSE
2020-03-14	cdc	FALSE	FALSE	TRUE	FALSE	FALSE
2020-03-06	cdc	FALSE	TRUE	FALSE	FALSE	FALSE
2020-03-01	cdc	FALSE	FALSE	TRUE	FALSE	FALSE
2020-03-23	cdc	FALSE	FALSE	FALSE	TRUE	FALSE
2020-02-28	cdc	FALSE	FALSE	TRUE	FALSE	FALSE
2019-02-22	cdc	FALSE	TRUE	FALSE	FALSE	FALSE
2020-03-16	cdc	FALSE	FALSE	FALSE	TRUE	FALSE
2020-04-06	cdc	FALSE	FALSE	FALSE	TRUE	FALSE
2020-04-04	cdc	FALSE	FALSE	FALSE	TRUE	FALSE
2020-03-21	cdc	FALSE	FALSE	TRUE	FALSE	FALSE
2020-06-30	cdc	FALSE	FALSE	TRUE	FALSE	FALSE
2020-06-20	cdc	FALSE	FALSE	TRUE	FALSE	FALSE
2020-06-20	cdc	FALSE	FALSE	TRUE	FALSE	FALSE
2020-06-13	cdc	FALSE	FALSE	TRUE	FALSE	FALSE
2020-05-15	cdc	FALSE	FALSE	TRUE	FALSE	FALSE
2020-05-06	cdc	FALSE	FALSE	TRUE	FALSE	FALSE
2020-04-19	cdc	FALSE	FALSE	FALSE	TRUE	FALSE
2020-04-08	cdc	FALSE	FALSE	TRUE	FALSE	FALSE
2020-04-06	cdc	FALSE	TRUE	FALSE	FALSE	FALSE
2020-03-24	cdc	FALSE	TRUE	FALSE	FALSE	FALSE
2020-03-19	cdc	FALSE	FALSE	TRUE	FALSE	FALSE
2020-03-17	cdc	FALSE	FALSE	FALSE	TRUE	FALSE
2020-03-17	cdc	FALSE	FALSE	TRUE	FALSE	FALSE
2020-10-03	cdc	FALSE	FALSE	FALSE	TRUE	FALSE
2020-09-23	cdc	TRUE	FALSE	FALSE	FALSE	FALSE
2020-09-05	cdc	FALSE	TRUE	FALSE	FALSE	FALSE
2020-08-29	cdc	TRUE	FALSE	FALSE	FALSE	FALSE
2020-07-18	cdc	FALSE	FALSE	FALSE	TRUE	FALSE
2020-07-15	cdc	FALSE	FALSE	TRUE	FALSE	FALSE
2020-07-14	cdc	FALSE	FALSE	FALSE	TRUE	FALSE
2020-07-09	cdc	FALSE	FALSE	TRUE	FALSE	FALSE
2020-05-09	cdc	FALSE	FALSE	FALSE	TRUE	FALSE
2020-05-05	cdc	FALSE	FALSE	FALSE	TRUE	FALSE
2020-03-10	cdc	FALSE	TRUE	FALSE	FALSE	FALSE
2020-02-29	cdc	FALSE	FALSE	FALSE	TRUE	FALSE
2020-10-10	cdc	FALSE	FALSE	TRUE	FALSE	FALSE
2020-10-09	cdc	FALSE	TRUE	FALSE	FALSE	FALSE
2020-07-23	cdc	FALSE	TRUE	FALSE	FALSE	FALSE
2020-08-21	cdc	FALSE	FALSE	TRUE	FALSE	FALSE
2020-08-21	cdc	FALSE	FALSE	TRUE	FALSE	FALSE
2020-08-21	cdc	FALSE	FALSE	TRUE	FALSE	FALSE
2020-08-21	cdc	FALSE	FALSE	TRUE	FALSE	FALSE
2020-08-21	cdc	FALSE	FALSE	TRUE	FALSE	FALSE
2020-08-21	cdc	FALSE	FALSE	TRUE	FALSE	FALSE
2020-07-30	cdc	FALSE	FALSE	FALSE	TRUE	FALSE
2020-07-24	cdc	FALSE	FALSE	TRUE	FALSE	FALSE
2020-07-10	cdc	FALSE	FALSE	TRUE	FALSE	FALSE
2020-03-19	cdc	FALSE	FALSE	FALSE	TRUE	FALSE
2020-09-12	cdc	TRUE	FALSE	FALSE	FALSE	FALSE
2020-03-24	cdc	FALSE	FALSE	FALSE	TRUE	FALSE
2020-03-24	cdc	FALSE	FALSE	FALSE	TRUE	FALSE
2020-03-09	cdc	FALSE	FALSE	TRUE	FALSE	FALSE
2020-05-19	cdc	FALSE	TRUE	FALSE	FALSE	FALSE
2020-02-29	cdc	FALSE	FALSE	FALSE	TRUE	FALSE
2019-02-11	cdc	FALSE	FALSE	FALSE	TRUE	FALSE
2020-02-25	cdc	FALSE	FALSE	TRUE	FALSE	FALSE
2020-09-21	cdc	TRUE	FALSE	FALSE	FALSE	FALSE
2020-08-07	cdc	TRUE	FALSE	FALSE	FALSE	FALSE
2020-07-26	cdc	TRUE	FALSE	FALSE	FALSE	FALSE
2020-04-09	cdc	FALSE	FALSE	TRUE	FALSE	FALSE
2020-04-09	cdc	FALSE	FALSE	TRUE	FALSE	FALSE
2020-04-09	cdc	FALSE	FALSE	TRUE	FALSE	FALSE
2020-04-09	cdc	FALSE	FALSE	TRUE	FALSE	FALSE
2020-04-07	cdc	TRUE	FALSE	FALSE	FALSE	FALSE
2020-04-04	cdc	TRUE	FALSE	FALSE	FALSE	FALSE
2020-04-01	cdc	FALSE	FALSE	TRUE	FALSE	FALSE
2020-03-28	cdc	FALSE	TRUE	FALSE	FALSE	FALSE
2020-03-27	cdc	TRUE	FALSE	FALSE	FALSE	FALSE
2020-03-26	cdc	FALSE	TRUE	FALSE	FALSE	FALSE
2020-03-22	cdc	FALSE	FALSE	TRUE	FALSE	FALSE
2020-03-16	cdc	FALSE	FALSE	TRUE	FALSE	FALSE
2020-02-28	cdc	FALSE	TRUE	FALSE	FALSE	FALSE
2019-02-23	cdc	FALSE	TRUE	FALSE	FALSE	FALSE
2020-03-19	cdc	FALSE	FALSE	TRUE	FALSE	FALSE
2020-03-15	cdc	FALSE	FALSE	TRUE	FALSE	FALSE
2020-03-05	cdc	FALSE	FALSE	TRUE	FALSE	FALSE
2020-11-18	cdc	FALSE	TRUE	FALSE	FALSE	FALSE
2020-03-03	cdc	FALSE	FALSE	TRUE	FALSE	FALSE
2020-11-24	cdc	FALSE	FALSE	FALSE	TRUE	FALSE
2020-10-14	cdc	FALSE	FALSE	TRUE	FALSE	FALSE
2020-03-03	cdc	FALSE	FALSE	TRUE	FALSE	FALSE
2020-03-03	cdc	FALSE	FALSE	TRUE	FALSE	FALSE
2019-06-09	cdc	FALSE	TRUE	FALSE	FALSE	FALSE
2019-05-16	cdc	FALSE	FALSE	TRUE	FALSE	FALSE
2019-04-30	cdc	FALSE	FALSE	FALSE	TRUE	FALSE
2019-04-10	cdc	FALSE	FALSE	FALSE	TRUE	FALSE
2020-09-23	cdc	FALSE	TRUE	FALSE	FALSE	FALSE
2020-03-28	cdc	FALSE	TRUE	FALSE	FALSE	FALSE
2020-03-22	cdc	TRUE	FALSE	FALSE	FALSE	FALSE
2020-03-18	cdc	FALSE	TRUE	FALSE	FALSE	FALSE
2019-12-18	cdc	FALSE	FALSE	TRUE	FALSE	FALSE
2019-12-16	cdc	TRUE	FALSE	FALSE	FALSE	FALSE
2020-10-17	cdc	FALSE	TRUE	FALSE	FALSE	FALSE
2020-02-27	cdc	FALSE	FALSE	FALSE	TRUE	FALSE
2019-04-01	cdc	FALSE	FALSE	FALSE	TRUE	FALSE
2019-03-07	cdc	FALSE	TRUE	FALSE	FALSE	FALSE
2020-05-23	cdc	FALSE	FALSE	TRUE	FALSE	FALSE
2020-02-13	cdc	FALSE	FALSE	TRUE	FALSE	FALSE
2020-07-17	cdc	FALSE	FALSE	TRUE	FALSE	FALSE
2020-07-16	cdc	FALSE	TRUE	FALSE	FALSE	FALSE
2020-07-12	cdc	FALSE	FALSE	TRUE	FALSE	FALSE
2020-07-05	cdc	FALSE	FALSE	FALSE	TRUE	FALSE
2019-05-10	cdc	FALSE	FALSE	TRUE	FALSE	FALSE
2020-02-28	cdc	FALSE	TRUE	FALSE	FALSE	FALSE
2020-02-28	cdc	FALSE	FALSE	TRUE	FALSE	FALSE
[truncated: 48,309 more rows]

## Sheet: topic assignment
index	date	label	file	beneficial health directives	global and environmental health	health outreach activities	healthcare safety resource improvements	healthcare safety resource issues	healthcare workforce development	institutional competency concerns	institutional competency soundness	institutional integrity affirmation	institutional integrity concerns	medical innovation advances	mental health concerns	mental health support successes	others	unhelpful health directives	vaccine controversy	vaccine positive messaging
1	2019-12-02	fda	4_5	1	0	0	0	0	0	0	1	1	0	0	0	0	0	0	0	0
2	2020-05-02	fda	4_5	0	0	0	0	0	0	0	1	1	0	0	0	0	0	0	0	0
3	2019-06-07	fda	4_5	0	0	0	0	0	0	0	1	1	0	0	0	0	0	0	0	0
4	2020-04-14	fda	4_5	1	0	0	0	0	0	0	1	1	0	0	0	0	0	0	0	0
5	2019-10-23	fda	4_5	1	0	0	0	0	0	0	0	1	0	0	0	0	0	0	0	0
6	2019-02-20	fda	4_5	0	0	1	0	0	0	0	1	0	0	1	0	0	0	0	0	0
7	2019-05-24	fda	4_5	0	0	0	0	0	0	0	0	0	0	0	0	1	0	0	0	0
8	2019-07-29	fda	4_5	1	0	0	0	0	0	0	1	1	0	0	0	0	0	0	0	0
9	2020-10-21	fda	4_5	1	0	1	0	0	0	0	1	0	0	0	0	0	0	0	0	0
10	2019-08-31	fda	4_5	1	0	0	0	0	0	0	0	0	0	1	0	0	0	0	0	0
11	2019-04-24	fda	4_5	1	0	1	0	0	0	0	0	0	0	0	0	0	0	0	0	0
12	2020-11-17	fda	4_5	1	0	0	0	0	0	0	0	0	0	0	0	0	0	0	0	1
13	2020-04-11	fda	4_5	0	0	1	0	0	0	0	0	1	0	1	0	0	0	0	0	0
14	2020-06-17	fda	4_5	0	0	0	0	0	0	0	1	0	0	1	0	0	0	0	0	0
15	2020-04-09	fda	4_5	1	0	0	0	0	0	0	0	0	0	1	0	0	0	0	0	0
16	2020-10-26	fda	4_5	0	0	0	0	0	0	0	0	0	0	0	0	0	0	0	0	0
17	2020-03-31	fda	4_5	1	0	0	0	0	0	0	0	1	0	1	0	0	0	0	0	0
18	2020-03-14	fda	4_5	0	0	0	1	0	0	0	1	0	0	1	0	0	0	0	0	0
19	2020-05-05	fda	4_5	0	0	0	0	0	0	0	1	1	0	0	0	0	0	0	0	0
20	2019-11-01	fda	4_5	1	0	0	0	0	0	0	1	0	0	1	0	0	0	0	0	0
21	2019-09-29	fda	4_5	1	0	0	0	0	0	0	1	0	0	1	0	0	0	0	0	0
22	2019-03-31	fda	4_5	1	0	0	0	0	0	0	1	1	0	0	0	0	0	0	0	0
23	2020-08-06	fda	4_5	1	0	0	0	0	0	0	0	0	0	1	0	0	0	0	0	0
24	2020-11-19	fda	4_5	0	0	0	0	0	0	0	1	1	0	0	0	0	0	0	0	1
25	2020-03-06	fda	4_5	0	0	1	0	0	0	0	0	0	0	1	0	0	0	0	0	0
26	2020-11-09	fda	4_5	0	0	0	0	0	0	0	0	0	0	1	0	0	0	0	0	0
27	2020-05-01	fda	4_5	0	0	0	0	0	0	0	1	1	0	1	0	0	0	0	0	0
28	2020-03-29	fda	4_5	1	0	0	0	0	0	0	1	0	0	1	0	0	0	0	0	0
29	2019-12-09	fda	4_5	1	0	0	0	0	0	0	1	0	0	1	0	0	0	0	0	0
30	2019-04-14	fda	4_5	1	0	0	0	0	0	0	0	1	0	0	0	0	0	0	0	0
31	2019-03-20	fda	4_5	0	0	0	0	0	0	0	1	0	0	1	0	1	0	0	0	0
32	2019-02-11	fda	4_5	1	0	1	0	0	0	0	0	1	0	0	0	0	0	0	0	0
33	2020-07-22	fda	4_5	1	0	0	0	0	0	0	0	0	0	0	0	0	0	0	0	1
34	2020-10-24	fda	4_5	0	0	0	0	0	0	0	1	0	0	1	0	0	0	0	0	0
35	2020-12-03	fda	4_5	0	0	0	0	0	0	0	0	0	0	1	0	0	0	0	0	0
36	2019-03-28	fda	4_5	0	0	1	0	0	0	0	0	1	0	1	0	0	0	0	0	0
37	2019-03-15	fda	4_5	0	0	0	0	0	0	0	0	0	0	1	0	0	0	0	0	0
38	2020-07-20	fda	4_5	0	0	1	0	0	0	0	0	0	0	1	0	0	0	0	0	0
39	2020-06-21	fda	4_5	1	0	0	0	0	0	0	0	0	0	1	0	0	0	0	0	0
40	2019-05-11	fda	4_5	0	0	0	0	0	0	0	1	1	0	0	0	0	0	0	0	0
41	2020-03-31	fda	4_5	1	0	0	0	0	0	0	1	1	0	0	0	0	0	0	0	0
42	2020-08-16	fda	4_5	1	0	0	0	0	0	0	1	1	0	0	0	0	0	0	0	0
43	2019-12-26	fda	4_5	0	0	0	0	0	0	0	0	0	0	0	0	0	1	0	0	0
44	2019-11-27	fda	4_5	1	0	0	1	0	0	0	0	1	0	0	0	0	0	0	0	0
45	2019-10-13	fda	4_5	0	0	0	1	0	0	0	1	1	0	0	0	0	0	0	0	0
46	2019-10-13	fda	4_5	0	0	0	1	0	0	0	1	1	0	0	0	0	0	0	0	0
47	2020-08-29	fda	4_5	1	0	0	0	0	0	0	0	0	0	1	0	0	0	0	0	1
48	2020-05-16	fda	4_5	0	0	0	0	0	0	0	1	1	0	1	0	0	0	0	0	0
49	2020-04-24	fda	4_5	0	0	0	1	0	0	0	0	0	0	1	0	0	0	0	0	0
50	2020-04-22	fda	4_5	0	0	1	0	0	0	0	1	1	0	0	0	0	0	0	0	0
51	2020-04-19	fda	4_5	1	0	0	1	0	0	0	0	1	0	0	0	0	0	0	0	0
52	2020-04-11	fda	4_5	1	0	0	1	0	0	0	0	1	0	0	0	0	0	0	0	0
53	2020-04-08	fda	4_5	1	0	0	1	0	0	0	0	0	0	0	0	0	0	0	0	0
54	2020-04-01	fda	4_5	0	0	0	1	0	1	0	0	0	0	1	0	0	0	0	0	0
55	2019-08-17	fda	4_5	0	0	0	0	0	0	0	1	0	0	1	0	0	1	0	0	0
56	2020-04-03	fda	4_5	1	0	0	0	0	0	0	1	0	0	1	0	0	0	0	0	0
57	2020-03-21	fda	4_5	0	1	0	0	0	0	0	1	0	0	1	0	0	0	0	0	0
58	2020-07-31	fda	4_5	0	0	0	0	0	0	0	1	1	0	0	0	0	0	0	0	0
59	2020-03-20	fda	4_5	1	0	0	0	0	0	0	1	1	0	0	0	0	0	0	0	0
60	2020-04-07	fda	4_5	1	0	0	0	0	0	0	1	1	0	0	0	0	0	0	0	0
61	2019-01-09	fda	4_5	1	0	0	0	0	0	0	0	1	0	1	0	0	0	0	0	0
62	2020-11-05	fda	4_5	1	0	0	0	0	0	0	0	0	0	1	0	0	0	0	0	0
63	2020-06-16	fda	4_5	0	0	0	0	0	0	0	0	1	0	0	0	0	0	0	0	0
64	2020-04-30	fda	4_5	1	0	0	0	0	0	0	1	0	0	1	0	0	0	0	0	0
65	2019-06-06	fda	4_5	1	0	0	0	0	0	0	1	1	0	0	0	0	0	0	0	0
66	2020-11-04	fda	4_5	1	0	0	1	0	0	0	1	0	0	0	0	0	0	0	0	0
67	2020-10-25	fda	4_5	0	0	0	0	0	0	0	1	1	0	1	0	0	0	0	0	0
68	2020-10-22	fda	4_5	0	0	0	0	0	0	0	0	0	0	1	0	0	0	0	0	0
69	2020-10-19	fda	4_5	0	0	1	1	0	0	0	0	0	0	1	0	0	0	0	0	0
70	2020-10-14	fda	4_5	0	0	0	0	0	0	0	0	0	0	1	0	0	0	0	0	0
71	2020-10-09	fda	4_5	0	0	0	0	0	0	0	1	0	0	1	0	0	0	0	0	0
72	2020-09-24	fda	4_5	0	0	0	0	0	0	0	0	0	0	1	0	0	0	0	0	0
73	2020-09-24	fda	4_5	0	0	0	1	0	0	0	0	1	0	1	0	0	0	0	0	0
74	2020-09-17	fda	4_5	0	0	0	1	0	0	0	0	0	0	1	0	0	0	0	0	0
75	2020-09-16	fda	4_5	0	0	0	1	0	0	0	0	0	0	1	0	0	0	0	0	0
76	2020-08-18	fda	4_5	0	0	0	1	0	0	0	1	0	0	1	0	0	0	0	0	0
77	2020-07-27	fda	4_5	0	0	0	0	0	0	0	1	1	0	1	0	0	0	0	0	0
78	2020-07-01	fda	4_5	1	0	0	0	0	0	0	0	1	0	1	0	0	0	0	0	0
79	2020-05-24	fda	4_5	0	0	0	0	0	0	0	0	0	0	1	0	0	0	0	0	0
80	2020-04-27	fda	4_5	0	0	0	0	0	0	0	0	0	0	1	0	0	0	0	0	0
81	2020-03-23	fda	4_5	1	0	0	0	0	0	0	1	0	0	0	0	0	1	0	0	0
82	2019-09-15	fda	4_5	1	0	0	0	0	0	0	1	1	0	0	0	0	0	0	0	0
83	2019-09-19	fda	4_5	0	0	0	0	0	0	0	1	1	0	0	0	0	0	0	0	0
84	2020-05-23	fda	4_5	0	0	0	0	0	0	0	0	0	0	1	0	0	0	0	0	0
85	2020-10-15	fda	4_5	1	0	0	0	0	0	0	0	0	0	0	0	0	0	0	0	1
86	2020-03-29	fda	4_5	0	0	0	0	0	0	0	0	1	0	1	0	0	0	0	0	1
87	2020-12-03	fda	4_5	1	0	0	0	0	0	0	0	1	0	0	0	0	0	0	0	1
88	2020-08-24	fda	4_5	1	0	0	0	0	0	0	1	0	0	1	0	0	0	0	0	0
89	2020-04-28	fda	4_5	1	0	0	0	0	0	0	1	1	0	0	0	0	0	0	0	0
90	2020-04-03	fda	4_5	1	0	0	0	0	0	0	0	1	0	0	0	0	1	0	0	0
91	2020-04-03	fda	4_5	1	0	0	0	0	0	0	1	1	0	0	0	0	0	0	0	0
92	2020-04-02	fda	4_5	1	0	0	0	0	0	0	1	0	0	0	0	0	0	0	0	0
93	2020-03-12	fda	4_5	1	0	0	0	0	0	0	1	1	0	0	0	0	0	0	0	0
94	2020-07-11	fda	4_5	1	0	0	0	0	0	0	1	0	0	1	0	0	0	0	0	0
95	2020-03-29	fda	4_5	1	0	0	0	0	0	0	0	0	0	1	0	0	0	0	0	0
96	2020-01-22	fda	4_5	1	0	0	1	0	0	0	0	1	0	0	0	0	0	0	0	0
97	2019-07-02	fda	4_5	1	0	0	0	0	0	0	1	0	0	0	0	0	0	0	0	1
98	2019-04-04	fda	4_5	0	0	0	0	0	0	0	0	1	0	0	0	1	0	0	0	0
99	2020-07-08	fda	4_5	0	0	0	0	0	0	0	1	1	0	1	0	0	0	0	0	0
100	2020-10-15	fda	4_5	0	0	1	0	0	0	0	0	1	0	1	0	0	0	0	0	0
101	2020-09-30	fda	4_5	0	0	1	0	0	0	0	0	1	0	1	0	0	0	0	0	0
102	2020-09-30	fda	4_5	0	0	1	0	0	1	0	0	0	0	1	0	0	0	0	0	0
103	2020-09-19	fda	4_5	0	0	1	0	0	0	0	1	0	0	1	0	0	0	0	0	0
104	2020-07-20	fda	4_5	0	0	0	0	0	1	0	0	0	0	1	0	0	0	0	0	0
105	2020-07-06	fda	4_5	0	0	1	0	0	0	0	1	0	0	1	0	0	0	0	0	0
106	2019-09-22	fda	4_5	0	0	0	0	0	0	0	0	0	0	1	0	0	0	0	0	0
107	2019-09-22	fda	4_5	1	0	0	0	0	0	0	1	0	0	1	0	0	0	0	0	0
108	2019-09-22	fda	4_5	0	0	0	0	0	0	0	1	0	0	1	0	0	0	0	0	0
109	2019-09-22	fda	4_5	0	0	0	0	0	0	0	1	0	0	1	0	0	0	0	0	0
110	2019-09-22	fda	4_5	0	0	0	0	0	0	0	0	0	0	1	0	0	0	0	0	0
111	2019-09-22	fda	4_5	1	0	0	0	0	0	0	0	0	0	1	0	0	1	0	0	0
112	2019-09-22	fda	4_5	0	0	0	0	0	0	0	0	1	0	1	0	0	0	0	0	0
113	2019-04-30	fda	4_5	0	0	1	0	0	0	0	0	1	0	1	0	0	0	0	0	0
114	2019-01-22	fda	4_5	0	0	1	0	0	0	0	1	0	0	1	0	0	0	0	0	0
115	2019-10-07	fda	4_5	0	0	0	0	0	0	0	1	1	0	1	0	0	0	0	0	0
116	2019-05-29	fda	4_5	1	0	0	0	0	0	0	1	1	0	0	0	0	0	0	0	0
117	2019-09-20	fda	4_5	0	0	0	0	0	0	0	0	1	0	0	0	0	0	0	0	0
118	2020-11-09	fda	4_5	1	0	0	0	0	0	0	1	1	0	0	0	0	0	0	0	0
119	2020-05-18	fda	4_5	0	0	0	0	0	0	0	1	1	0	0	0	0	0	0	0	0
120	2020-05-17	fda	4_5	1	0	0	0	0	0	0	0	1	0	0	0	0	0	0	0	1
121	2019-11-25	fda	4_5	0	0	0	0	0	0	0	0	0	0	1	0	1	0	0	0	0
122	2019-11-05	fda	4_5	0	0	1	0	0	0	0	1	0	0	1	0	0	0	0	0	0
123	2019-09-16	fda	4_5	0	0	1	0	0	0	0	0	0	0	1	0	0	0	0	0	0
124	2019-05-13	fda	4_5	0	0	0	0	0	0	0	1	0	0	1	0	0	0	0	0	0
125	2019-04-03	fda	4_5	1	0	0	0	0	0	0	1	0	0	1	0	0	0	0	0	0
126	2019-03-12	fda	4_5	0	0	0	0	0	1	0	1	1	0	0	0	0	0	0	0	0
127	2020-05-19	fda	4_5	1	0	0	0	0	0	0	1	1	0	0	0	0	0	0	0	0
128	2020-05-06	fda	4_5	0	0	0	0	0	0	0	1	1	0	1	0	0	0	0	0	0
129	2020-08-05	fda	4_5	1	0	0	0	0	0	0	0	0	0	1	0	1	0	0	0	0
130	2020-06-16	fda	4_5	0	0	0	0	0	0	0	1	0	0	1	0	1	0	0	0	0
131	2020-03-01	fda	4_5	1	0	0	0	0	0	0	0	0	0	1	0	0	0	0	0	0
132	2019-10-16	fda	4_5	0	0	0	0	0	0	0	1	0	0	1	0	0	0	0	0	0
133	2020-03-27	fda	4_5	0	0	0	1	0	0	0	0	0	0	0	0	0	0	0	0	0
134	2020-01-10	fda	4_5	1	0	0	0	0	0	0	0	0	0	0	0	0	0	0	0	0
135	2019-04-10	fda	4_5	1	0	0	0	0	0	0	1	0	0	0	0	0	0	0	0	0
136	2020-06-07	fda	4_5	1	0	1	0	0	0	0	1	0	0	0	0	0	0	0	0	0
137	2020-03-23	fda	4_5	0	0	0	1	0	0	0	0	0	0	1	0	0	0	0	0	0
138	2020-03-01	fda	4_5	1	0	0	0	0	0	0	1	0	0	0	0	0	0	0	0	0
139	2019-09-20	fda	4_5	0	0	0	0	0	0	0	0	0	0	1	0	0	0	0	0	0
140	2019-08-28	fda	4_5	0	0	0	0	0	0	0	1	0	0	0	0	0	0	0	0	0
141	2020-05-29	fda	4_5	1	0	0	0	0	0	0	1	0	0	1	0	0	0	0	0	0
142	2019-08-17	fda	4_5	1	0	0	0	0	0	0	1	0	0	1	0	0	0	0	0	0
143	2020-05-03	fda	4_5	1	0	0	0	0	0	0	0	0	0	1	0	0	0	0	0	0
144	2020-02-18	fda	4_5	0	0	0	0	0	0	0	1	0	0	1	0	0	0	0	0	0
145	2020-01-16	fda	4_5	0	0	0	0	0	0	0	0	0	0	1	0	0	0	0	0	0
146	2019-01-11	fda	4_5	0	0	0	0	0	0	0	0	0	0	1	0	0	0	0	0	0
147	2020-04-04	fda	4_5	0	0	0	0	0	0	0	1	0	0	1	0	0	0	0	0	0
148	2019-06-03	fda	4_5	0	0	1	0	0	0	0	0	0	0	1	0	0	0	0	0	0
149	2020-03-23	fda	4_5	0	0	0	0	0	0	0	1	0	0	1	0	0	1	0	0	0
150	2020-02-09	fda	4_5	0	0	0	0	0	0	0	0	1	0	0	0	0	0	0	0	0
151	2019-01-11	fda	4_5	1	0	0	1	0	0	0	0	1	0	0	0	0	0	0	0	0
152	2020-09-01	fda	4_5	0	0	1	0	0	0	0	1	0	0	1	0	0	0	0	0	0
153	2020-04-04	fda	4_5	0	0	1	0	0	0	0	1	0	0	1	0	0	0	0	0	0
154	2020-01-25	fda	4_5	0	0	0	0	0	1	0	0	0	0	1	0	0	0	0	0	0
155	2019-10-29	fda	4_5	1	0	1	0	0	0	0	0	1	0	0	0	0	0	0	0	0
156	2019-04-07	fda	4_5	0	0	1	0	0	0	0	0	1	0	1	0	0	0	0	0	0
157	2019-04-02	fda	4_5	0	0	1	0	0	0	0	0	0	0	1	0	0	0	0	0	0
158	2020-03-25	fda	4_5	1	0	0	0	0	0	0	0	0	0	1	0	0	0	0	0	0
159	2019-04-25	fda	4_5	1	0	0	0	0	0	0	0	0	0	1	0	0	0	0	0	0
160	2019-01-02	fda	4_5	1	0	0	0	0	0	0	1	0	0	1	0	0	0	0	0	0
161	2020-09-05	fda	4_5	0	0	1	0	0	0	0	1	1	0	0	0	0	0	0	0	0
162	2019-10-30	fda	4_5	1	0	0	0	0	0	0	0	1	0	1	0	0	0	0	0	0
163	2020-06-13	fda	4_5	1	0	0	0	0	0	0	0	1	0	0	0	0	0	0	0	1
164	2020-03-13	fda	4_5	1	0	0	0	0	0	0	0	0	0	1	0	0	0	0	0	0
165	2020-01-15	fda	4_5	0	0	1	0	0	0	0	0	0	0	1	0	0	0	0	0	0
166	2020-11-29	fda	4_5	0	0	0	0	0	0	0	1	0	0	0	0	0	0	0	0	1
167	2020-01-23	fda	4_5	1	0	0	0	0	0	0	1	1	0	0	0	0	0	0	0	0
168	2019-10-03	fda	4_5	0	0	0	0	0	0	0	0	0	0	1	0	0	0	0	0	1
169	2019-10-17	fda	4_5	1	0	1	0	0	0	0	0	1	0	0	0	0	0	0	0	0
170	2019-05-21	fda	4_5	1	0	0	0	0	0	0	1	1	0	0	0	0	0	0	0	0
171	2020-08-24	fda	4_5	0	0	0	0	0	0	0	1	0	0	1	0	0	0	0	0	0
172	2020-08-24	fda	4_5	0	0	0	0	0	0	0	1	0	0	1	0	0	0	0	0	0
173	2020-08-24	fda	4_5	1	0	0	0	0	0	0	1	0	0	1	0	0	0	0	0	0
174	2020-08-24	fda	4_5	1	0	0	0	0	0	0	1	0	0	1	0	0	0	0	0	0
175	2019-06-28	fda	4_5	1	0	0	1	0	0	0	0	0	0	0	0	0	0	0	0	0
176	2019-06-28	fda	4_5	1	0	0	1	0	0	0	1	0	0	0	0	0	0	0	0	0
177	2019-06-14	fda	4_5	1	0	0	0	0	0	0	1	1	0	0	0	0	0	0	0	0
178	2019-05-28	fda	4_5	0	0	0	0	0	0	0	0	0	0	0	0	0	0	0	0	1
179	2020-04-26	fda	4_5	0	0	0	0	0	0	0	1	1	0	0	0	0	0	0	0	0
180	2020-03-22	fda	4_5	1	0	1	0	0	0	0	0	0	0	0	0	0	1	0	0	0
181	2019-04-16	fda	4_5	1	0	0	0	0	0	0	1	1	0	0	0	0	0	0	0	0
182	2019-02-17	fda	4_5	0	0	0	0	0	0	0	1	0	0	1	0	1	0	0	0	0
183	2020-04-12	fda	4_5	0	0	0	0	0	0	0	1	0	0	1	0	0	0	0	0	0
184	2019-04-06	fda	4_5	0	0	1	0	0	0	0	0	0	0	1	0	0	0	0	0	0
185	2019-03-04	fda	4_5	0	0	1	0	0	0	0	0	1	0	0	0	0	0	0	0	0
186	2020-10-15	fda	4_5	1	0	0	0	0	0	0	0	1	0	0	0	0	0	0	0	1
187	2020-08-22	fda	4_5	0	0	0	0	0	0	0	1	1	0	0	0	0	0	0	0	0
188	2020-10-22	fda	4_5	0	0	0	0	0	0	0	0	0	0	1	0	0	0	0	0	0
189	2020-10-06	fda	4_5	0	0	0	0	0	0	0	0	0	0	1	0	0	0	0	0	0
190	2020-09-01	fda	4_5	0	0	0	0	0	0	0	0	0	0	0	0	0	1	0	0	0
191	2020-11-18	fda	4_5	1	0	0	1	0	0	0	0	1	0	0	0	0	0	0	0	0
192	2020-10-08	fda	4_5	0	0	1	0	0	0	0	0	1	0	1	0	0	0	0	0	0
193	2020-10-06	fda	4_5	1	0	1	0	0	0	0	0	0	0	1	0	0	0	0	0	0
194	2020-09-19	fda	4_5	0	0	0	0	0	0	0	1	1	0	0	0	0	0	0	0	0
195	2019-02-01	fda	4_5	0	0	0	0	0	0	0	1	0	0	1	0	0	0	0	0	0
196	2019-12-15	fda	4_5	0	0	0	0	0	0	0	1	1	0	1	0	0	0	0	0	0
197	2019-08-12	fda	4_5	1	0	0	0	0	0	0	1	0	0	1	0	0	0	0	0	0
198	2020-05-30	fda	4_5	1	0	0	0	0	0	0	1	0	0	1	0	0	0	0	0	0
199	2020-07-29	fda	4_5	0	0	0	0	0	0	0	1	1	0	1	0	0	0	0	0	0
200	2019-11-15	fda	4_5	0	0	0	0	0	1	0	0	1	0	1	0	0	0	0	0	0
201	2019-03-21	fda	4_5	1	0	0	0	0	0	0	0	0	0	1	0	1	0	0	0	0
202	2020-08-06	fda	4_5	1	0	0	0	0	0	0	1	1	0	0	0	0	0	0	0	0
203	2019-12-05	fda	4_5	1	0	0	0	0	0	0	1	0	0	1	0	0	0	0	0	0
204	2019-10-20	fda	4_5	0	0	1	0	0	0	0	1	0	0	1	0	0	0	0	0	0
205	2019-09-12	fda	4_5	1	0	0	0	0	0	0	1	0	0	1	0	0	0	0	0	0
206	2019-04-28	fda	4_5	0	0	1	0	0	0	0	0	1	0	1	0	0	0	0	0	0
207	2020-09-16	fda	4_5	0	1	0	1	0	0	0	0	1	0	0	0	0	0	0	0	0
208	2020-07-22	fda	4_5	0	0	0	0	0	0	0	1	0	0	0	0	0	0	0	0	1
209	2019-03-16	fda	4_5	0	0	0	0	0	0	0	1	0	0	1	0	0	0	0	0	0
210	2019-08-26	fda	4_5	0	0	0	0	0	0	0	1	1	0	0	0	0	0	0	0	0
211	2020-10-20	fda	4_5	0	0	0	0	0	0	0	1	1	0	0	0	0	0	0	0	1
212	2020-06-24	fda	4_5	1	0	0	0	0	0	0	1	0	0	1	0	0	0	0	0	0
213	2019-01-29	fda	4_5	1	0	1	0	0	0	0	0	0	0	1	0	0	0	0	0	0
214	2020-11-09	fda	4_5	0	0	0	0	0	0	0	1	0	0	1	0	0	0	0	0	0
215	2020-12-04	fda	4_5	0	0	0	0	0	0	0	1	1	0	0	0	0	0	0	0	0
216	2020-10-08	fda	4_5	1	0	0	0	0	0	0	1	0	0	0	0	0	0	0	0	0
217	2020-09-03	fda	4_5	0	0	0	0	0	0	0	0	1	0	0	0	0	0	0	0	0
218	2020-09-03	fda	4_5	0	0	0	0	0	0	0	0	1	0	0	0	0	0	0	0	0
219	2020-08-22	fda	4_5	0	0	0	0	0	0	0	1	1	0	0	0	0	0	0	0	0
220	2019-12-16	fda	4_5	1	0	0	0	0	0	0	1	0	0	0	0	0	0	0	0	0
221	2020-08-04	fda	4_5	1	0	0	0	0	0	0	1	1	0	0	0	0	0	0	0	0
222	2020-03-29	fda	4_5	0	0	1	1	0	0	0	0	0	0	1	0	0	0	0	0	0
223	2020-03-29	fda	4_5	0	0	1	1	0	0	0	0	0	0	1	0	0	0	0	0	0
224	2020-09-25	fda	4_5	0	0	0	0	0	0	0	1	1	0	0	0	0	0	0	0	0
225	2020-03-24	fda	4_5	1	0	0	0	0	0	0	0	1	0	0	0	0	0	0	0	0
226	2019-06-13	fda	4_5	0	0	1	0	0	0	0	1	0	0	1	0	0	0	0	0	0
227	2019-11-28	fda	4_5	0	0	0	0	0	0	0	1	0	0	1	0	1	0	0	0	0
228	2020-08-10	fda	4_5	0	0	0	0	0	0	0	0	0	0	0	0	0	1	0	0	0
229	2020-04-19	fda	4_5	0	0	0	0	0	0	0	1	1	0	0	0	0	0	0	0	0
230	2019-07-30	fda	4_5	0	0	1	0	0	1	0	0	0	0	1	0	0	0	0	0	0
231	2020-08-16	fda	4_5	1	0	0	0	0	0	0	1	0	0	0	0	1	0	0	0	0
232	2019-02-02	fda	4_5	0	0	0	0	0	0	0	0	0	0	0	0	0	0	0	0	0
233	2020-12-05	fda	4_5	0	0	0	0	0	0	0	1	1	0	0	0	0	0	0	0	0
234	2020-06-15	fda	4_5	1	0	0	0	0	0	0	0	1	0	0	0	0	0	0	0	0
235	2020-03-22	fda	4_5	0	0	0	0	0	0	0	1	1	0	1	0	0	0	0	0	0
236	2020-03-17	fda	4_5	1	0	0	0	0	0	0	1	1	0	0	0	0	0	0	0	0
237	2019-09-30	fda	4_5	1	0	0	0	0	0	0	0	0	0	1	0	0	0	0	0	0
238	2019-05-25	fda	4_5	0	0	0	0	0	0	0	1	0	0	0	0	0	0	0	0	0
239	2020-08-22	fda	4_5	1	0	0	0	0	0	0	0	1	0	0	0	0	0	0	0	0
240	2020-06-25	fda	4_5	0	0	0	0	0	0	0	0	0	0	1	0	0	0	0	0	0
241	2020-02-12	fda	4_5	0	0	0	0	0	0	0	1	0	0	1	0	0	0	0	0	0
242	2019-10-29	fda	4_5	0	0	1	1	0	0	0	0	0	0	1	0	0	0	0	0	0
243	2019-04-27	fda	4_5	0	0	0	0	0	0	0	1	1	0	0	0	0	0	0	0	0
244	2019-04-26	fda	4_5	1	0	0	0	0	0	0	1	1	0	0	0	0	0	0	0	0
245	2019-04-26	fda	4_5	1	0	1	0	0	0	0	0	1	0	0	0	0	0	0	0	0
246	2019-04-25	fda	4_5	1	0	0	0	0	0	0	1	1	0	0	0	0	0	0	0	0
247	2019-01-29	fda	4_5	0	0	0	0	0	0	0	0	1	0	0	0	0	0	0	0	0
248	2019-01-29	fda	4_5	0	0	1	0	0	0	0	0	1	0	0	0	0	1	0	0	0
249	2020-05-02	fda	4_5	0	0	0	0	0	0	0	1	0	0	1	0	0	0	0	0	0
250	2020-04-25	fda	4_5	1	0	0	0	0	0	0	1	1	0	0	0	0	0	0	0	0
251	2020-11-17	fda	4_5	0	0	0	0	0	0	0	1	1	0	1	0	0	0	0	0	0
252	2020-07-01	fda	4_5	0	0	0	0	0	0	0	1	0	0	1	0	0	0	0	0	0
253	2020-05-01	fda	4_5	0	0	0	0	0	0	0	1	1	0	0	0	0	0	0	0	0
254	2019-12-26	fda	4_5	0	0	0	0	0	0	0	1	0	0	1	0	0	0	0	0	0
255	2019-07-19	fda	4_5	1	0	0	0	0	0	0	1	1	0	0	0	0	0	0	0	0
256	2019-07-19	fda	4_5	0	0	0	0	0	0	0	1	1	0	0	0	0	0	0	0	0
257	2019-05-31	fda	4_5	0	0	1	0	0	0	0	0	0	0	1	0	0	0	0	0	0
258	2019-11-07	fda	4_5	0	0	1	0	0	0	0	1	0	0	1	0	0	0	0	0	0
259	2020-03-21	fda	4_5	0	0	0	0	0	0	0	1	0	0	1	0	0	0	0	0	0
260	2020-06-21	fda	4_5	0	0	0	0	0	0	0	1	1	0	0	0	0	0	0	0	0
261	2020-03-31	fda	4_5	0	0	0	1	0	0	0	1	0	0	1	0	0	0	0	0	0
262	2020-03-31	fda	4_5	1	0	0	0	0	0	0	0	0	0	1	0	0	0	0	0	0
263	2020-09-10	fda	4_5	1	0	0	0	0	0	0	0	1	0	1	0	0	0	0	0	0
264	2019-06-27	fda	4_5	1	0	0	0	0	0	0	1	0	0	0	0	0	0	0	0	0
265	2019-05-08	fda	4_5	1	0	0	0	0	0	0	1	0	0	0	0	0	1	0	0	0
266	2019-02-05	fda	4_5	0	0	0	0	0	0	0	0	0	0	1	0	0	0	0	0	0
267	2020-05-09	fda	4_5	1	0	0	0	0	0	0	0	1	0	1	0	0	0	0	0	0
268	2020-11-24	fda	4_5	0	0	0	0	0	0	0	1	0	0	1	0	0	0	0	0	0
269	2019-10-25	fda	4_5	0	0	0	0	0	0	0	1	0	0	1	0	0	1	0	0	0
270	2019-08-18	fda	4_5	1	0	0	0	0	0	0	1	0	0	1	0	0	0	0	0	0
271	2019-08-14	fda	4_5	1	0	0	0	0	0	0	0	0	0	1	0	0	0	0	0	1
272	2019-05-30	fda	4_5	1	0	0	0	0	0	0	1	0	0	0	0	0	0	0	0	0
273	2020-09-03	fda	4_5	0	0	0	0	0	0	0	1	1	0	0	0	0	0	0	0	0
274	2020-05-05	fda	4_5	1	0	0	0	0	0	0	0	1	0	0	0	0	0	0	0	0
275	2019-05-27	fda	4_5	0	0	0	0	0	0	0	0	0	0	1	0	0	0	0	0	0
276	2020-11-16	fda	4_5	0	0	0	0	0	1	0	0	1	0	1	0	0	0	0	0	0
277	2020-07-24	fda	4_5	0	0	0	0	0	0	0	1	1	0	1	0	0	0	0	0	0
278	2020-07-24	fda	4_5	0	0	0	0	0	0	0	1	1	0	1	0	0	0	0	0	0
279	2020-07-02	fda	4_5	0	0	0	0	0	1	0	1	1	0	0	0	0	0	0	0	0
280	2019-11-20	fda	4_5	0	0	1	0	0	0	0	0	0	0	1	0	0	0	0	0	0
281	2019-11-15	fda	4_5	0	0	0	0	0	0	0	1	1	0	1	0	0	0	0	0	0
282	2019-10-05	fda	4_5	0	0	0	0	0	1	0	1	1	0	0	0	0	0	0	0	0
283	2019-07-26	fda	4_5	1	0	0	0	0	0	0	1	0	0	0	0	0	0	0	0	0
284	2020-04-01	fda	4_5	0	0	0	1	0	0	0	1	1	0	0	0	0	0	0	0	0
285	2020-02-16	fda	4_5	0	0	0	0	0	0	0	1	0	0	0	0	0	0	0	0	0
286	2020-01-22	fda	4_5	1	0	0	0	0	0	0	1	1	0	0	0	0	0	0	0	0
287	2020-01-22	fda	4_5	1	0	0	0	0	0	0	1	1	0	0	0	0	0	0	0	0
288	2019-07-23	fda	4_5	0	0	0	0	0	0	0	0	0	0	1	0	0	0	0	0	0
289	2020-06-23	fda	4_5	0	0	0	0	0	0	0	1	1	0	0	0	0	0	0	0	0
290	2020-06-23	fda	4_5	0	0	0	0	0	0	0	1	1	0	0	0	0	0	0	0	0
291	2019-12-06	fda	4_5	1	0	1	0	0	0	0	0	0	0	1	0	0	0	0	0	0
292	2019-11-20	fda	4_5	0	0	0	0	0	0	0	0	0	0	1	0	0	1	0	0	0
293	2020-03-07	fda	4_5	0	0	1	0	0	1	0	0	1	0	0	0	0	0	0	0	0
294	2020-03-05	fda	4_5	1	0	0	0	0	0	0	1	0	0	1	0	0	0	0	0	0
295	2020-03-01	fda	4_5	1	0	0	0	0	0	0	0	1	0	0	0	0	0	0	0	0
296	2020-10-03	fda	4_5	1	0	0	0	0	0	0	0	1	0	0	0	0	0	0	0	0
297	2020-08-16	fda	4_5	0	0	0	0	0	0	0	0	1	0	0	0	0	0	0	0	0
298	2019-11-25	fda	4_5	0	0	0	0	0	0	0	1	1	0	1	0	0	0	0	0	0
299	2020-03-21	fda	4_5	0	0	0	0	0	0	0	1	0	0	1	0	0	0	0	0	0
300	2020-03-21	fda	4_5	0	0	0	0	0	0	0	1	0	0	1	0	0	0	0	0	0
301	2020-04-06	fda	4_5	0	0	0	0	0	0	0	0	1	0	0	0	0	0	0	0	0
302	2019-06-02	fda	4_5	0	0	1	0	0	0	0	0	1	0	1	0	0	0	0	0	0
303	2020-09-07	fda	4_5	0	0	0	0	0	0	0	0	1	0	1	0	0	0	0	0	0
304	2019-09-12	fda	4_5	1	0	0	0	0	0	0	0	0	0	0	0	0	0	0	0	0
305	2020-07-01	fda	4_5	1	0	0	0	0	0	0	1	0	0	1	0	0	0	0	0	0
306	2020-07-01	fda	4_5	0	0	1	0	0	0	0	0	0	0	1	0	0	0	0	0	0
307	2019-06-20	fda	4_5	0	0	0	1	0	0	0	1	0	0	0	0	0	0	0	0	0
308	2020-09-17	fda	4_5	1	0	0	1	0	0	0	1	0	0	0	0	0	0	0	0	0
309	2019-09-27	fda	4_5	1	0	0	0	0	0	0	1	1	0	0	0	0	0	0	0	0
310	2019-01-01	fda	4_5	1	0	0	0	0	0	0	1	0	0	0	0	0	1	0	0	0
311	2020-08-27	fda	4_5	0	0	0	0	0	0	0	1	1	0	1	0	0	0	0	0	0
312	2020-06-22	fda	4_5	0	0	0	0	0	0	0	1	1	0	0	0	0	0	0	0	0
313	2019-06-03	fda	4_5	0	0	0	0	0	0	0	1	1	0	0	0	0	0	0	0	0
314	2020-07-30	fda	4_5	0	0	0	0	0	0	0	1	1	0	0	0	0	0	0	0	0
315	2020-07-30	fda	4_5	1	0	0	0	0	0	0	1	1	0	0	0	0	0	0	0	0
316	2020-10-07	fda	4_5	1	0	0	0	0	0	0	0	1	0	0	0	0	0	0	0	1
317	2019-10-04	fda	4_5	1	0	0	0	0	0	0	0	1	0	0	0	0	0	0	0	1
318	2019-01-24	fda	4_5	0	0	0	0	0	0	0	1	1	0	0	0	0	1	0	0	0
319	2019-11-15	fda	4_5	0	0	1	0	0	0	0	1	1	0	0	0	0	0	0	0	0
320	2020-08-09	fda	4_5	1	0	0	0	0	0	0	0	1	0	0	0	0	0	0	0	1
321	2020-02-04	fda	4_5	1	0	0	0	0	0	0	1	0	0	0	0	0	0	0	0	1
322	2020-02-03	fda	4_5	1	0	0	0	0	0	0	0	1	0	0	0	0	0	0	0	1
323	2019-08-25	fda	4_5	1	0	0	0	0	0	0	1	1	0	0	0	0	0	0	0	0
324	2019-08-21	fda	4_5	1	0	0	0	0	0	0	0	1	0	0	0	0	0	0	0	1
325	2019-08-16	fda	4_5	1	0	0	0	0	0	0	0	1	0	0	0	0	0	0	0	1
326	2019-08-01	fda	4_5	1	0	0	0	0	0	0	1	0	0	0	0	0	0	0	0	1
327	2019-08-01	fda	4_5	1	0	0	0	0	0	0	0	1	0	0	0	0	0	0	0	1
328	2019-07-22	fda	4_5	0	0	0	0	0	0	0	0	0	0	0	0	0	0	0	0	1
329	2019-07-22	fda	4_5	1	0	0	0	0	0	0	1	1	0	0	0	0	0	0	0	0
330	2019-07-21	fda	4_5	1	0	0	0	0	0	0	1	1	0	0	0	0	0	0	0	0
331	2019-07-20	fda	4_5	1	0	0	0	0	0	0	1	0	0	0	0	0	0	0	0	0
332	2019-07-16	fda	4_5	1	0	1	0	0	0	0	1	0	0	0	0	0	0	0	0	0
333	2019-07-15	fda	4_5	1	0	0	0	0	0	0	1	1	0	0	0	0	0	0	0	0
334	2019-07-04	fda	4_5	1	0	0	0	0	0	0	0	0	0	0	0	0	0	0	0	1
335	2019-07-04	fda	4_5	0	0	0	0	0	0	0	1	1	0	0	0	0	0	0	0	1
336	2019-07-04	fda	4_5	0	0	0	0	0	0	0	1	1	0	0	0	0	0	0	0	1
337	2019-07-04	fda	4_5	0	0	0	0	0	0	0	0	1	0	0	0	0	0	0	0	1
338	2019-07-04	fda	4_5	0	0	0	0	0	0	0	1	1	0	0	0	0	0	0	0	1
339	2019-04-19	fda	4_5	1	0	0	0	0	0	0	1	0	0	0	0	0	0	0	0	0
340	2019-01-21	fda	4_5	1	0	0	0	0	0	0	0	1	0	0	0	0	0	0	0	1
341	2019-01-20	fda	4_5	1	0	0	0	0	0	0	1	1	0	0	0	0	0	0	0	0
342	2019-01-20	fda	4_5	1	0	0	0	0	0	0	0	1	0	0	0	0	0	0	0	1
343	2019-01-20	fda	4_5	0	0	0	0	0	0	0	1	1	0	0	0	0	0	0	0	1
344	2019-01-20	fda	4_5	1	0	0	0	0	0	0	0	1	0	0	0	0	0	0	0	1
345	2019-01-18	fda	4_5	0	0	0	0	0	0	0	1	1	0	0	0	0	0	0	0	0
346	2019-01-18	fda	4_5	1	0	0	0	0	0	0	0	1	0	0	0	0	0	0	0	0
347	2019-01-17	fda	4_5	1	0	0	0	0	0	0	1	1	0	0	0	0	0	0	0	0
348	2019-01-16	fda	4_5	1	0	0	0	0	0	0	1	1	0	0	0	0	0	0	0	0
349	2019-01-16	fda	4_5	1	0	0	0	0	0	0	1	0	0	0	0	0	0	0	0	1
350	2020-10-10	fda	4_5	1	0	0	0	0	0	0	0	1	0	0	0	0	0	0	0	1
351	2020-09-25	fda	4_5	0	0	0	0	0	0	0	1	1	0	0	0	0	0	0	0	1
352	2020-09-24	fda	4_5	0	0	0	0	0	0	0	0	1	0	0	0	0	0	0	0	0
353	2020-09-23	fda	4_5	1	0	0	0	0	0	0	1	0	0	0	0	0	0	0	0	0
354	2020-06-29	fda	4_5	1	0	0	0	0	0	0	1	0	0	0	0	0	0	0	0	1
355	2020-11-19	fda	4_5	0	0	0	0	0	0	0	1	0	0	1	0	0	0	0	0	0
356	2019-09-19	fda	4_5	1	0	1	0	0	0	0	0	0	0	0	0	0	0	0	0	0
357	2019-11-11	fda	4_5	1	0	0	0	0	0	0	1	0	0	1	0	0	0	0	0	0
358	2020-02-20	fda	4_5	1	0	0	0	0	0	0	0	0	0	1	0	0	0	0	0	0
359	2020-03-29	fda	4_5	1	0	0	1	0	0	0	0	1	0	0	0	0	0	0	0	0
360	2020-05-07	fda	4_5	0	0	0	0	0	0	0	1	0	0	1	0	0	0	0	0	0
361	2019-07-18	fda	4_5	1	0	0	0	0	0	0	1	0	0	1	0	0	0	0	0	0
362	2020-06-06	fda	4_5	0	0	0	0	0	0	0	1	1	0	1	0	0	0	0	0	0
363	2020-11-17	fda	4_5	0	0	1	0	0	0	0	0	0	0	1	0	0	0	0	0	0
364	2019-02-15	fda	4_5	1	0	1	0	0	0	0	0	0	0	1	0	0	0	0	0	0
365	2020-01-04	fda	4_5	0	0	0	0	0	0	0	1	1	0	0	0	0	0	0	0	1
366	2019-02-01	fda	4_5	0	0	0	0	0	0	0	1	1	0	0	0	0	0	0	0	0
367	2020-11-11	fda	4_5	0	0	0	0	0	0	0	0	0	0	1	0	0	0	0	0	0
368	2020-05-07	fda	4_5	1	0	0	0	0	0	0	1	1	0	0	0	0	0	0	0	0
369	2020-04-06	fda	4_5	1	0	0	0	0	0	0	0	0	0	1	0	0	0	0	0	0
370	2019-09-17	fda	4_5	0	0	0	0	0	0	0	0	1	0	0	0	0	0	0	0	0
371	2019-08-14	fda	4_5	0	0	0	0	0	0	0	1	1	0	0	0	0	0	0	0	0
372	2020-09-11	fda	4_5	1	0	0	0	0	0	0	1	0	0	0	0	0	0	0	0	0
373	2020-10-23	fda	4_5	1	0	0	0	0	0	0	0	0	0	1	0	0	0	0	0	0
374	2020-06-30	fda	4_5	0	0	0	0	0	0	0	1	1	0	0	0	0	0	0	0	0
375	2020-03-21	fda	4_5	1	0	0	0	0	0	0	1	0	0	1	0	0	0	0	0	0
376	2019-01-05	fda	4_5	0	0	0	0	0	0	0	1	0	0	1	0	0	0	0	0	0
377	2019-05-07	fda	4_5	1	0	0	0	0	0	0	0	0	0	1	0	0	0	0	0	0
378	2020-07-16	fda	4_5	0	0	0	0	0	0	0	1	1	0	0	0	0	0	0	0	1
379	2019-10-15	fda	4_5	0	0	0	0	0	0	0	0	0	0	1	0	0	0	0	0	0
380	2019-08-17	fda	4_5	0	0	1	0	0	0	0	0	0	0	1	0	0	0	0	0	0
381	2020-03-30	fda	4_5	1	0	0	0	0	0	0	1	0	0	1	0	0	0	0	0	0
382	2020-05-02	fda	4_5	1	0	0	0	0	0	0	0	0	0	1	0	0	0	0	0	0
383	2020-04-06	fda	4_5	0	0	0	0	0	0	0	0	0	0	1	0	0	0	0	0	0
384	2019-08-11	fda	4_5	1	0	0	0	0	0	0	1	0	0	0	0	0	0	0	0	0
385	2020-08-29	fda	4_5	1	0	0	0	0	0	0	1	0	0	1	0	0	0	0	0	0
386	2020-03-01	fda	4_5	1	0	0	0	0	0	0	0	1	0	1	0	0	0	0	0	0
387	2019-12-20	fda	4_5	1	0	0	0	0	0	0	0	1	0	0	0	0	0	0	0	1
388	2020-07-29	fda	4_5	1	0	0	0	0	0	0	0	1	0	0	0	0	0	0	0	1
389	2020-03-23	fda	4_5	1	0	0	0	0	0	0	1	1	0	0	0	0	0	0	0	0
390	2020-02-25	fda	4_5	0	0	1	0	0	0	0	0	1	0	1	0	0	0	0	0	0
391	2019-04-12	fda	4_5	0	0	0	1	0	0	0	1	1	0	0	0	0	0	0	0	0
392	2020-10-23	fda	4_5	1	0	0	0	0	0	0	1	0	0	1	0	0	0	0	0	0
393	2020-12-02	fda	4_5	1	0	0	0	0	0	0	0	1	0	0	0	0	0	0	0	1
394	2020-10-23	fda	4_5	0	0	0	0	0	0	0	1	1	0	0	0	0	0	0	0	0
395	2020-10-23	fda	4_5	0	0	0	0	0	0	0	1	1	0	0	0	0	0	0	0	0
396	2020-06-16	fda	4_5	0	0	1	0	0	0	0	1	1	0	0	0	0	0	0	0	0
397	2020-06-15	fda	4_5	0	0	0	0	0	0	0	1	1	0	1	0	0	0	0	0	0
398	2020-06-02	fda	4_5	0	0	0	0	0	0	0	1	1	0	0	0	0	0	0	0	0
399	2020-05-02	fda	4_5	0	0	0	0	0	0	0	1	0	0	1	0	0	0	0	0	0
400	2020-03-27	fda	4_5	0	0	0	0	0	0	0	1	1	0	1	0	0	0	0	0	0
401	2019-10-31	fda	4_5	0	0	1	0	0	0	0	0	0	0	1	0	1	0	0	0	0
402	2019-09-05	fda	4_5	0	0	0	0	0	1	0	1	1	0	0	0	0	0	0	0	0
403	2019-09-04	fda	4_5	0	0	1	0	0	0	0	0	1	0	1	0	0	0	0	0	0
404	2019-06-12	fda	4_5	0	0	0	0	0	0	0	1	1	0	0	0	0	0	0	0	0
405	2019-06-06	fda	4_5	0	0	1	0	0	0	0	0	0	0	1	0	0	0	0	0	0
406	2020-11-18	fda	4_5	1	0	0	0	0	1	0	0	0	0	1	0	0	0	0	0	0
407	2020-11-11	fda	4_5	1	0	0	0	0	0	0	1	0	0	0	0	0	0	0	0	1
408	2020-09-01	fda	4_5	0	0	0	0	0	0	0	1	1	0	1	0	0	0	0	0	0
409	2020-08-24	fda	4_5	1	0	0	0	0	0	0	1	0	0	1	0	0	0	0	0	0
410	2020-07-25	fda	4_5	1	0	0	0	0	0	0	1	0	0	0	0	0	0	0	0	0
411	2019-12-06	fda	4_5	1	0	1	0	0	0	0	0	0	0	1	0	0	0	0	0	0
412	2019-12-27	fda	4_5	0	0	0	0	0	0	0	0	0	0	1	0	1	0	0	0	0
413	2019-08-28	fda	4_5	0	0	0	0	0	0	0	1	0	0	1	0	0	0	0	0	0
414	2019-01-09	fda	4_5	1	0	0	0	0	0	0	0	1	0	1	0	0	0	0	0	0
415	2019-06-12	fda	4_5	0	0	0	0	0	0	0	1	1	0	1	0	0	0	0	0	0
416	2019-01-23	fda	4_5	0	0	0	0	0	0	0	0	1	0	0	0	0	0	0	0	0
417	2020-02-28	fda	4_5	1	0	0	0	0	0	0	1	0	0	1	0	0	0	0	0	0
418	2020-03-22	fda	4_5	0	0	0	0	0	0	0	1	0	0	0	0	0	0	0	0	0
419	2020-03-22	fda	1_2	0	0	0	0	0	0	0	1	0	0	0	0	0	0	0	0	0
420	2019-05-13	fda	4_5	0	0	0	0	0	0	0	0	0	0	1	0	0	0	0	0	0
421	2019-12-03	fda	4_5	0	0	0	1	0	0	0	0	0	0	1	0	0	0	0	0	0
422	2019-03-06	fda	4_5	0	0	0	0	0	0	0	1	0	0	1	0	1	0	0	0	0
423	2019-09-12	fda	4_5	0	0	0	0	0	0	0	1	1	0	0	0	0	0	0	0	0
424	2019-11-06	fda	4_5	0	0	0	1	0	0	0	1	0	0	1	0	0	0	0	0	0
425	2020-10-06	fda	4_5	1	0	0	0	0	0	0	0	1	0	0	0	0	0	0	0	1
426	2020-09-02	fda	4_5	0	0	0	0	0	0	0	1	1	0	0	0	0	0	0	0	0
427	2020-08-24	fda	4_5	1	0	1	0	0	0	0	0	0	0	1	0	0	0	0	0	0
428	2020-06-24	fda	4_5	1	0	0	0	0	0	0	1	1	0	0	0	0	0	0	0	0
429	2020-07-15	fda	4_5	1	0	0	0	0	0	0	0	0	0	0	0	0	0	0	0	0
430	2020-04-07	fda	4_5	1	0	0	0	0	0	0	1	0	0	1	0	0	0	0	0	0
431	2020-03-23	fda	4_5	1	0	0	0	0	0	0	1	1	0	0	0	0	0	0	0	0
432	2020-03-21	fda	4_5	0	0	0	0	0	0	0	0	0	0	1	0	0	0	0	0	1
433	2020-10-05	fda	4_5	0	0	0	0	0	0	0	1	1	0	0	0	0	0	0	0	0
434	2020-06-15	fda	4_5	0	0	0	0	0	0	0	1	1	0	1	0	0	0	0	0	0
435	2020-06-02	fda	4_5	0	0	0	0	0	0	0	0	0	0	1	0	0	0	0	0	0
436	2019-11-21	fda	4_5	1	0	0	0	0	0	0	0	1	0	0	0	0	0	0	0	0
437	2019-07-04	fda	4_5	0	0	0	0	0	1	0	0	1	0	0	0	0	0	0	0	0
438	2019-07-04	fda	4_5	1	0	0	0	0	0	0	1	1	0	0	0	0	0	0	0	0
439	2019-12-15	fda	4_5	1	0	0	0	0	0	0	1	1	0	0	0	0	0	0	0	0
440	2020-02-19	fda	4_5	1	0	0	0	0	0	0	0	1	0	1	0	0	0	0	0	0
441	2019-10-15	fda	4_5	1	0	0	0	0	1	0	0	0	0	1	0	0	0	0	0	0
442	2019-10-13	fda	4_5	1	0	0	0	0	0	0	0	0	0	0	0	0	0	0	0	0
443	2020-11-17	fda	4_5	0	0	0	0	0	0	0	0	0	0	1	0	0	0	0	0	0
444	2020-11-08	fda	4_5	0	0	0	0	0	0	0	1	1	0	0	0	0	0	0	0	0
445	2020-10-26	fda	4_5	1	0	0	0	0	0	0	1	0	0	0	0	0	0	0	0	0
446	2020-10-07	fda	4_5	1	0	0	0	0	0	0	1	1	0	0	0	0	0	0	0	0
447	2020-09-29	fda	4_5	1	0	0	0	0	0	0	1	0	0	0	0	0	0	0	0	0
448	2020-09-29	fda	4_5	0	0	0	0	0	0	0	0	1	0	0	0	0	0	0	0	1
449	2020-09-23	fda	4_5	0	0	0	0	0	0	0	1	1	0	0	0	0	0	0	0	0
450	2020-09-13	fda	4_5	1	0	0	0	0	0	0	0	1	0	0	0	0	1	0	0	0
451	2020-09-08	fda	4_5	0	0	0	0	0	0	0	1	1	0	0	0	0	0	0	0	0
452	2020-09-06	fda	4_5	1	0	0	0	0	0	0	0	0	0	0	0	0	0	0	0	0
453	2020-08-23	fda	4_5	0	0	0	0	0	0	0	0	1	0	0	0	0	0	0	0	0
454	2020-08-19	fda	4_5	1	0	0	0	0	0	0	1	1	0	0	0	0	0	0	0	0
455	2020-08-13	fda	4_5	0	0	0	0	0	0	0	1	1	0	0	0	0	0	0	0	0
456	2020-08-09	fda	4_5	0	0	0	0	0	0	0	1	0	0	1	0	0	0	0	0	0
457	2020-07-30	fda	4_5	1	0	0	0	0	0	0	1	1	0	0	0	0	0	0	0	0
458	2020-07-27	fda	4_5	1	0	0	1	0	0	0	0	1	0	0	0	0	0	0	0	0
459	2020-07-27	fda	4_5	1	0	0	0	0	0	0	1	1	0	0	0	0	0	0	0	0
460	2020-06-14	fda	4_5	0	0	0	1	0	0	0	0	1	0	0	0	0	0	0	0	1
461	2020-06-10	fda	4_5	1	0	0	0	0	0	0	1	0	0	0	0	0	0	0	0	0
462	2020-06-06	fda	4_5	1	0	0	0	0	0	0	1	0	0	0	0	0	0	0	0	0
463	2020-05-17	fda	4_5	0	0	0	0	0	0	0	0	1	0	0	0	0	0	0	0	0
464	2020-05-17	fda	4_5	1	0	0	0	0	1	0	1	0	0	0	0	0	0	0	0	0
465	2020-05-15	fda	4_5	1	0	0	0	0	0	0	1	1	0	0	0	0	0	0	0	0
466	2020-05-14	fda	4_5	1	0	0	0	0	0	0	1	1	0	0	0	0	0	0	0	0
467	2020-04-08	fda	4_5	1	0	0	0	0	0	0	1	0	0	1	0	0	0	0	0	0
468	2020-02-27	fda	4_5	1	0	0	0	0	0	0	1	0	0	0	0	0	0	0	0	0
469	2020-02-21	fda	4_5	0	0	0	0	0	0	0	1	1	0	0	0	0	0	0	0	0
470	2020-02-09	fda	4_5	0	0	0	0	0	0	0	0	1	0	0	0	0	0	0	0	1
471	2020-01-29	fda	4_5	1	0	0	0	0	0	0	1	1	0	0	0	0	0	0	0	0
472	2019-12-30	fda	4_5	0	0	0	0	0	0	0	0	1	0	1	0	0	0	0	0	0
473	2019-10-05	fda	4_5	1	0	0	0	0	0	0	0	0	0	0	0	0	0	0	0	0
474	2019-09-22	fda	4_5	1	0	0	0	0	0	0	1	1	0	0	0	0	0	0	0	0
475	2019-09-22	fda	4_5	1	0	0	0	0	0	0	1	1	0	0	0	0	0	0	0	0
476	2019-09-22	fda	4_5	1	0	1	0	0	0	0	0	1	0	0	0	0	0	0	0	0
477	2019-09-11	fda	4_5	1	0	0	0	0	0	0	1	0	0	1	0	0	0	0	0	0
478	2019-08-16	fda	4_5	1	0	0	0	0	0	0	0	0	0	1	0	0	0	0	0	0
479	2019-08-15	fda	4_5	0	0	0	0	0	0	0	0	0	0	1	0	0	0	0	0	0
480	2019-08-15	fda	4_5	1	0	0	0	0	0	0	0	1	0	0	0	0	0	0	0	0
481	2019-06-13	fda	4_5	1	0	0	0	0	0	0	1	1	0	0	0	0	0	0	0	0
482	2019-04-18	fda	4_5	0	0	0	0	0	0	0	1	0	0	1	0	0	0	0	0	0
483	2019-02-22	fda	4_5	1	0	0	0	0	0	0	0	0	0	0	0	0	0	0	0	0
484	2019-02-21	fda	4_5	1	0	0	0	0	0	0	1	1	0	0	0	0	0	0	0	0
485	2020-08-18	fda	4_5	1	0	0	0	0	0	0	1	0	0	1	0	0	0	0	0	0
486	2020-08-15	fda	4_5	0	0	0	0	0	0	0	1	0	0	1	0	0	1	0	0	0
487	2020-08-15	fda	4_5	1	0	0	0	0	0	0	1	0	0	1	0	0	0	0	0	0
488	2020-07-24	fda	4_5	1	0	1	0	0	0	0	0	0	0	1	0	0	0	0	0	0
489	2020-06-30	fda	4_5	0	0	1	0	0	0	0	1	0	0	1	0	0	0	0	0	0
490	2020-06-17	fda	4_5	0	0	1	0	0	0	0	1	0	0	1	0	0	0	0	0	0
491	2020-06-17	fda	4_5	0	0	0	0	0	0	0	0	0	0	1	0	0	0	0	0	0
492	2020-05-29	fda	4_5	0	0	1	0	0	0	0	1	0	0	1	0	0	0	0	0	0
493	2020-05-23	fda	4_5	0	0	0	0	0	0	0	0	1	0	1	0	0	0	0	0	0
494	2020-04-29	fda	4_5	0	0	0	0	0	0	0	1	0	0	1	0	0	0	0	0	0
495	2020-04-18	fda	4_5	0	0	0	0	0	0	0	1	1	0	1	0	0	0	0	0	0
496	2020-04-09	fda	4_5	0	0	0	0	0	0	0	1	1	0	1	0	0	0	0	0	0
497	2020-01-07	fda	4_5	0	0	1	0	0	0	0	0	0	0	1	0	0	0	0	0	0
498	2019-04-13	fda	4_5	0	0	0	0	0	0	0	0	0	0	1	0	0	0	0	0	0
499	2019-03-20	fda	4_5	0	0	1	0	0	0	0	0	0	0	1	0	0	1	0	0	0
500	2020-04-04	fda	4_5	0	0	0	1	0	0	0	1	0	0	1	0	0	0	0	0	0
501	2020-07-07	fda	4_5	0	0	0	0	0	0	0	1	0	0	0	0	0	0	0	0	0
502	2020-07-07	fda	4_5	1	0	0	0	0	0	0	1	0	0	1	0	0	0	0	0	0
503	2019-09-17	fda	4_5	1	0	0	0	0	0	0	1	0	0	1	0	0	0	0	0	0
504	2020-10-10	fda	4_5	0	0	0	0	0	0	0	1	1	0	0	0	0	0	0	0	1
505	2020-04-08	fda	4_5	1	0	0	0	0	0	0	1	1	0	0	0	0	0	0	0	0
506	2020-03-11	fda	4_5	0	1	0	0	0	0	0	1	1	0	0	0	0	0	0	0	0
507	2019-04-10	fda	4_5	1	0	0	1	0	0	0	0	0	0	0	0	0	0	0	0	0
508	2019-03-01	fda	4_5	1	0	0	0	0	0	0	1	0	0	0	0	0	0	0	0	0
509	2020-09-10	fda	4_5	0	0	0	0	0	0	0	1	0	0	0	0	0	0	0	0	1
510	2020-08-23	fda	4_5	0	0	0	0	0	0	0	0	1	0	0	0	0	1	0	0	0
511	2020-01-31	fda	4_5	1	0	0	0	0	0	0	1	1	0	0	0	0	0	0	0	0
512	2019-10-02	fda	4_5	1	0	0	0	0	0	0	0	1	0	1	0	0	0	0	0	0
513	2019-03-20	fda	4_5	0	0	0	0	0	0	0	1	0	0	1	0	1	0	0	0	0
514	2019-03-25	fda	4_5	1	0	0	0	0	0	0	0	0	0	1	0	1	0	0	0	0
515	2020-07-30	fda	4_5	0	0	0	0	0	0	0	1	1	0	0	0	0	0	0	0	0
516	2019-05-16	fda	4_5	1	0	0	0	0	0	0	1	1	0	0	0	0	0	0	0	0
517	2020-11-29	fda	4_5	0	0	0	0	0	0	0	1	1	0	0	0	0	0	0	0	0
518	2020-05-19	fda	4_5	1	0	0	0	0	0	0	0	0	0	0	0	0	0	0	0	0
519	2020-03-30	fda	4_5	1	0	0	0	0	0	0	1	1	0	0	0	0	0	0	0	0
520	2020-03-30	fda	4_5	1	0	0	0	0	0	0	1	0	0	0	0	0	0	0	0	0
521	2020-03-30	fda	4_5	1	0	0	0	0	0	0	1	0	0	0	0	0	0	0	0	1
522	2019-02-26	fda	4_5	0	0	0	1	0	0	0	1	0	0	0	0	0	0	0	0	0
523	2019-01-26	fda	4_5	0	0	0	0	0	0	0	0	0	0	1	0	0	0	0	0	0
524	2020-06-17	fda	4_5	1	0	0	0	0	0	0	1	1	0	0	0	0	0	0	0	0
525	2019-06-23	fda	4_5	0	0	1	0	0	0	0	1	0	0	1	0	0	0	0	0	0
526	2020-10-10	fda	4_5	1	0	0	0	0	0	0	1	0	0	1	0	0	0	0	0	0
527	2020-11-13	fda	4_5	0	0	0	0	0	0	0	0	0	0	0	0	0	1	0	0	0
528	2020-09-24	fda	4_5	1	0	0	0	0	1	0	1	0	0	0	0	0	0	0	0	0
529	2020-05-31	fda	4_5	0	0	1	0	0	0	0	1	0	0	1	0	0	0	0	0	0
530	2019-05-24	fda	4_5	0	0	1	0	0	0	0	1	0	0	1	0	0	0	0	0	0
531	2019-05-04	fda	4_5	1	0	0	0	0	0	0	0	1	0	1	0	0	0	0	0	0
532	2019-10-28	fda	4_5	0	0	0	0	0	0	0	1	1	0	0	0	0	0	0	0	0
533	2020-08-22	fda	4_5	0	0	0	0	0	0	0	1	1	0	0	0	0	0	0	0	0
534	2020-11-21	fda	4_5	0	0	0	0	0	0	0	0	1	0	0	0	0	0	0	0	0
535	2020-08-23	fda	4_5	1	0	0	0	0	0	0	1	1	0	0	0	0	0	0	0	0
536	2019-09-04	fda	4_5	1	0	1	0	0	0	0	0	0	0	1	0	0	0	0	0	0
537	2019-09-03	fda	4_5	0	0	0	0	0	0	0	0	0	0	1	0	0	0	0	0	0
538	2020-10-06	fda	4_5	0	0	0	0	0	0	0	1	1	0	0	0	0	0	0	0	0
539	2020-09-11	fda	4_5	0	0	0	0	0	0	0	0	1	0	0	0	0	0	0	0	0
540	2020-06-11	fda	4_5	0	0	0	0	0	0	0	1	1	0	0	0	0	0	0	0	0
541	2020-01-14	fda	4_5	0	0	0	0	0	0	0	0	1	0	0	0	0	0	0	0	0
542	2020-04-15	fda	4_5	0	0	0	0	0	0	0	1	0	0	1	0	0	0	0	0	0
543	2019-05-04	fda	4_5	0	0	0	1	0	0	0	1	1	0	0	0	0	0	0	0	0
544	2019-11-04	fda	4_5	0	0	0	0	0	0	0	1	1	0	0	0	0	0	0	0	0
545	2019-03-13	fda	4_5	0	0	0	0	0	0	0	1	1	0	0	0	0	0	0	0	0
546	2020-08-13	fda	4_5	0	0	0	0	0	0	0	0	0	0	1	0	0	0	0	0	0
547	2020-08-08	fda	4_5	0	0	0	0	0	0	0	0	0	0	1	0	0	0	0	0	0
548	2020-06-29	fda	4_5	1	0	0	0	0	0	0	0	0	0	1	0	0	0	0	0	0
549	2020-06-06	fda	4_5	1	0	0	0	0	0	0	1	0	0	1	0	0	0	0	0	0
550	2020-02-21	fda	4_5	1	0	0	0	0	0	0	1	0	0	1	0	0	0	0	0	0
551	2020-02-01	fda	4_5	1	0	0	0	0	0	0	1	0	0	1	0	0	0	0	0	0
552	2020-01-18	fda	4_5	1	0	0	0	0	0	0	1	0	0	1	0	0	0	0	0	0
553	2019-05-11	fda	4_5	0	0	0	0	0	0	0	1	1	0	1	0	0	0	0	0	0
554	2020-04-18	fda	4_5	1	0	0	0	0	0	0	1	1	0	0	0	0	0	0	0	0
555	2020-08-01	fda	4_5	1	0	0	0	0	0	0	1	1	0	0	0	0	0	0	0	0
556	2019-04-07	fda	4_5	1	0	0	0	0	0	0	1	1	0	0	0	0	0	0	0	0
557	2019-08-17	fda	4_5	0	0	0	0	0	0	0	0	0	0	1	0	0	0	0	0	0
558	2020-09-10	fda	4_5	0	0	1	0	0	0	0	0	0	0	1	0	0	1	0	0	0
559	2019-11-18	fda	4_5	0	0	0	0	0	0	0	0	0	0	1	0	0	0	0	0	0
560	2020-03-21	fda	4_5	0	0	0	1	0	0	0	1	0	0	1	0	0	0	0	0	0
561	2020-11-28	fda	4_5	1	0	0	0	0	0	0	0	1	0	0	0	0	0	0	0	1
562	2019-03-29	fda	4_5	0	0	0	0	0	0	0	1	1	0	0	0	0	0	0	0	0
563	2020-09-02	fda	4_5	0	0	0	0	0	0	0	0	0	0	0	0	0	1	0	0	0
564	2019-03-23	fda	4_5	0	0	1	0	0	0	0	0	0	0	1	0	0	0	0	0	0
565	2019-02-05	fda	4_5	1	0	0	0	0	0	0	0	1	0	0	0	0	0	0	0	1
566	2019-02-05	fda	4_5	1	0	0	0	0	0	0	0	1	0	0	0	0	0	0	0	1
567	2020-07-11	fda	4_5	1	0	0	1	0	0	0	1	0	0	0	0	0	0	0	0	0
568	2019-11-28	fda	4_5	0	0	0	0	0	0	0	1	0	0	1	0	1	0	0	0	0
569	2019-06-05	fda	4_5	1	0	0	0	0	0	0	0	0	0	0	0	0	0	0	0	0
570	2020-03-30	fda	4_5	0	0	0	0	0	0	0	1	1	0	1	0	0	0	0	0	0
571	2020-10-23	fda	4_5	0	0	0	0	0	0	0	1	0	0	1	0	0	0	0	0	0
572	2020-08-31	fda	4_5	0	0	0	0	0	0	0	1	1	0	0	0	0	0	0	0	0
573	2020-08-07	fda	4_5	0	0	0	0	0	0	0	1	1	0	1	0	0	0	0	0	0
574	2019-03-06	fda	4_5	0	0	0	0	0	1	0	1	1	0	0	0	0	0	0	0	0
575	2020-11-17	fda	4_5	0	0	0	0	0	0	0	1	1	0	0	0	0	0	0	0	1
576	2020-04-12	fda	4_5	1	0	0	0	0	0	0	1	0	0	0	0	0	0	0	0	0
577	2020-08-11	fda	4_5	0	0	0	0	0	0	0	1	0	0	0	0	0	0	0	0	1
578	2020-06-05	fda	4_5	0	0	1	0	0	1	0	0	0	0	1	0	0	0	0	0	0
579	2020-02-23	fda	4_5	0	0	1	0	0	0	0	0	1	0	0	0	0	0	0	0	0
580	2020-02-21	fda	4_5	1	0	1	0	0	0	0	0	1	0	0	0	0	0	0	0	0
581	2019-07-17	fda	4_5	1	0	1	0	0	0	0	0	1	0	0	0	0	0	0	0	0
582	2019-09-24	fda	4_5	0	0	0	0	0	0	0	0	0	0	1	0	0	0	0	0	0
583	2019-11-03	fda	4_5	0	0	1	0	0	0	0	1	0	0	1	0	0	0	0	0	0
584	2020-05-30	fda	4_5	1	0	0	0	0	0	0	0	1	0	1	0	0	0	0	0	0
585	2019-01-18	fda	4_5	1	0	0	0	0	0	0	1	0	0	1	0	0	0	0	0	0
586	2019-09-16	fda	4_5	0	0	0	0	0	0	0	1	1	0	1	0	0	0	0	0	0
587	2019-07-31	fda	4_5	1	0	0	0	0	0	0	1	1	0	0	0	0	0	0	0	0
588	2019-12-14	fda	4_5	1	0	0	0	0	0	0	1	0	0	1	0	0	0	0	0	0
589	2020-01-08	fda	4_5	1	0	0	0	0	0	0	1	1	0	0	0	0	0	0	0	0
590	2020-05-07	fda	4_5	0	0	0	0	0	0	0	1	0	0	1	0	0	0	0	0	0
591	2020-08-13	fda	4_5	1	0	0	0	0	0	0	1	0	0	0	0	0	0	0	0	1
592	2020-03-16	fda	4_5	0	0	0	0	0	0	0	0	1	0	0	0	0	0	0	0	0
593	2020-03-16	fda	4_5	0	0	0	0	0	0	0	0	1	0	0	0	0	0	0	0	0
594	2020-03-16	fda	4_5	0	0	0	0	0	0	0	0	1	0	0	0	0	0	0	0	0
595	2020-08-05	fda	4_5	1	0	0	0	0	0	0	1	1	0	0	0	0	0	0	0	0
596	2020-04-04	fda	4_5	1	0	0	0	0	0	0	1	0	0	1	0	0	0	0	0	0
597	2020-07-08	fda	4_5	0	0	0	0	0	0	0	1	0	0	1	0	0	0	0	0	0
598	2019-02-14	fda	4_5	0	0	0	0	0	0	0	1	0	0	1	0	0	0	0	0	0
599	2020-12-04	fda	4_5	1	0	0	0	0	0	0	1	1	0	0	0	0	0	0	0	0
600	2020-10-23	fda	4_5	0	0	0	0	0	0	0	1	0	0	1	0	0	0	0	0	0
601	2020-08-24	fda	4_5	0	0	0	1	0	0	0	0	0	0	1	0	1	0	0	0	0
602	2020-08-24	fda	4_5	0	0	0	0	0	0	0	1	0	0	1	0	0	0	0	0	0
603	2020-07-19	fda	4_5	1	0	0	0	0	0	0	1	0	0	0	0	0	0	0	0	0
604	2020-05-20	fda	4_5	1	0	0	0	0	0	0	1	0	0	0	0	0	0	0	0	0
605	2020-02-26	fda	4_5	0	0	0	0	0	0	0	1	1	0	0	0	1	0	0	0	0
606	2020-02-19	fda	4_5	1	0	0	0	0	0	0	1	0	0	0	0	0	0	0	0	0
607	2019-09-10	fda	4_5	1	0	0	0	0	0	0	1	1	0	0	0	0	0	0	0	0
608	2019-06-05	fda	4_5	0	0	0	0	0	0	0	1	0	0	1	0	0	1	0	0	0
609	2019-02-16	fda	4_5	1	0	0	0	0	0	0	1	0	0	1	0	0	0	0	0	0
610	2019-01-27	fda	4_5	0	0	0	0	0	0	0	0	1	0	0	0	0	0	0	0	0
611	2019-04-09	fda	4_5	0	0	0	0	0	0	0	1	0	0	1	0	0	0	0	0	0
612	2019-03-19	fda	4_5	0	0	0	0	0	0	0	1	1	0	0	0	0	0	0	0	0
613	2020-10-23	fda	4_5	0	0	0	0	0	0	0	1	1	0	0	0	0	0	0	0	1
614	2020-10-22	fda	4_5	1	0	0	0	0	0	0	0	1	0	0	0	0	0	0	0	1
615	2020-09-25	fda	4_5	0	0	0	0	0	0	0	0	1	0	0	0	0	0	0	0	1
616	2020-09-25	fda	4_5	0	0	0	0	0	0	0	0	1	0	0	0	0	0	0	0	0
617	2020-05-03	fda	4_5	1	0	0	0	0	0	0	1	0	0	1	0	0	0	0	0	0
618	2019-03-27	fda	4_5	1	0	0	0	0	0	0	1	1	0	0	0	0	0	0	0	0
619	2019-10-25	fda	4_5	1	0	0	0	0	0	0	0	0	0	0	0	1	1	0	0	0
620	2019-10-25	fda	4_5	1	0	0	0	0	0	0	0	0	0	0	0	1	1	0	0	0
621	2019-03-06	fda	4_5	0	0	0	0	0	0	0	1	0	0	1	0	0	0	0	0	0
622	2019-03-12	fda	4_5	0	0	1	0	0	0	0	1	1	0	0	0	0	0	0	0	0
623	2020-09-04	fda	4_5	0	0	0	0	0	0	0	1	1	0	0	0	0	0	0	0	0
624	2020-04-03	fda	4_5	1	0	0	1	0	0	0	0	0	0	0	0	0	0	0	0	1
625	2020-07-09	fda	4_5	1	0	0	0	0	0	0	1	0	0	1	0	0	0	0	0	0
626	2020-05-09	fda	4_5	0	0	0	0	0	0	0	1	1	0	1	0	0	0	0	0	0
627	2019-08-07	fda	4_5	0	0	0	0	0	0	0	1	1	0	1	0	0	0	0	0	0
628	2019-05-21	fda	4_5	0	0	0	0	0	0	0	1	1	0	1	0	0	0	0	0	0
629	2019-02-25	fda	4_5	0	0	0	0	0	0	0	1	1	0	0	0	0	1	0	0	0
630	2020-12-02	fda	4_5	0	0	0	0	0	0	0	1	0	0	0	0	0	0	0	0	0
631	2020-11-24	fda	4_5	1	0	0	0	0	0	0	1	0	0	0	0	0	0	0	0	0
632	2020-11-22	fda	4_5	1	0	0	0	0	0	0	0	1	0	1	0	0	0	0	0	0
633	2020-11-21	fda	4_5	1	0	0	0	0	0	0	0	1	0	0	0	0	0	0	0	1
634	2020-11-17	fda	4_5	1	0	0	0	0	0	0	1	0	0	0	0	0	0	0	0	0
635	2020-11-16	fda	4_5	0	0	0	0	0	0	0	1	0	0	0	0	0	0	0	0	1
636	2020-11-15	fda	4_5	0	0	0	0	0	0	0	1	0	0	1	0	0	0	0	0	1
637	2020-11-09	fda	4_5	1	0	0	0	0	0	0	1	0	0	0	0	0	0	0	0	1
638	2020-11-05	fda	4_5	0	0	0	0	0	0	0	1	1	0	0	0	0	0	0	0	0
639	2020-10-29	fda	4_5	0	0	0	0	0	0	0	1	1	0	1	0	0	0	0	0	0
640	2020-10-22	fda	4_5	1	0	0	0	0	0	0	1	0	0	0	0	0	0	0	0	0
641	2020-10-06	fda	4_5	0	0	0	0	0	0	0	1	1	0	0	0	0	0	0	0	1
642	2020-09-25	fda	4_5	1	0	1	0	0	0	0	0	0	0	0	0	0	0	0	0	0
643	2020-09-25	fda	4_5	1	0	0	0	0	0	0	1	1	0	0	0	0	0	0	0	0
644	2020-09-24	fda	4_5	0	0	0	0	0	0	0	1	1	0	0	0	0	0	0	0	0
645	2020-09-21	fda	4_5	1	0	0	0	0	0	0	1	1	0	0	0	0	0	0	0	0
646	2020-09-20	fda	4_5	1	0	0	0	0	0	0	1	0	0	0	0	0	0	0	0	0
647	2020-09-17	fda	4_5	0	0	0	0	0	0	0	0	1	0	0	0	0	0	0	0	0
648	2020-09-10	fda	4_5	1	0	0	0	0	0	0	1	1	0	0	0	0	0	0	0	0
649	2020-09-10	fda	4_5	0	0	1	0	0	0	0	1	1	0	0	0	0	0	0	0	0
650	2020-09-10	fda	4_5	0	0	0	0	0	1	0	1	1	0	0	0	0	0	0	0	0
651	2020-09-10	fda	4_5	0	0	0	0	0	0	0	1	0	0	0	0	0	0	0	0	1
652	2020-09-10	fda	4_5	1	0	0	0	0	0	0	1	0	0	0	0	0	0	0	0	1
653	2020-09-10	fda	4_5	0	0	1	0	0	0	0	0	1	0	0	0	0	0	0	0	1
654	2020-09-10	fda	4_5	0	0	0	0	0	1	0	1	1	0	0	0	0	0	0	0	0
655	2020-08-25	fda	4_5	0	0	0	0	0	0	0	1	1	0	0	0	0	0	0	0	0
656	2020-06-05	fda	4_5	1	0	0	0	0	0	0	0	1	0	0	0	0	0	0	0	1
657	2020-04-09	fda	4_5	0	0	0	0	0	0	0	0	0	0	1	0	0	0	0	0	0
658	2020-03-30	fda	4_5	1	0	0	0	0	0	0	1	0	0	0	0	0	0	0	0	0
659	2020-03-25	fda	4_5	1	0	0	0	0	0	0	1	0	0	0	0	0	0	0	0	0
660	2020-03-17	fda	4_5	1	0	0	0	0	0	0	0	1	0	1	0	0	0	0	0	0
661	2019-10-15	fda	4_5	1	0	0	0	0	0	0	1	0	0	0	0	0	0	0	0	0
662	2019-05-28	fda	4_5	0	0	0	0	0	0	0	1	0	0	1	0	0	0	0	0	0
663	2019-01-21	fda	4_5	1	0	0	0	0	0	0	1	1	0	0	0	0	0	0	0	0
664	2020-03-21	fda	4_5	1	0	0	0	0	0	0	0	0	0	0	0	0	0	0	0	0
665	2019-06-05	fda	4_5	1	0	0	0	0	0	0	1	0	0	1	0	0	0	0	0	0
666	2020-03-30	fda	4_5	0	0	0	1	0	0	0	1	0	0	1	0	0	0	0	0	0
667	2020-09-26	fda	4_5	1	0	0	0	0	0	0	0	1	0	1	0	0	0	0	0	0
668	2020-09-22	fda	4_5	1	0	0	0	0	0	0	1	1	0	0	0	0	0	0	0	0
669	2020-09-05	fda	4_5	0	0	0	0	0	0	0	1	0	0	0	0	0	0	0	0	1
670	2020-04-09	fda	4_5	1	0	0	0	0	0	0	1	1	0	0	0	0	0	0	0	0
671	2020-02-25	fda	4_5	0	0	0	0	0	0	0	1	1	0	1	0	0	0	0	0	0
672	2020-01-29	fda	4_5	0	0	0	0	0	0	0	1	1	0	1	0	0	0	0	0	0
673	2019-12-09	fda	4_5	0	0	1	0	0	0	0	1	1	0	0	0	0	0	0	0	0
674	2019-10-04	fda	4_5	0	0	0	0	0	0	0	1	0	0	1	0	0	0	0	0	0
675	2019-09-13	fda	4_5	1	0	0	0	0	0	0	0	1	0	1	0	0	0	0	0	0
676	2019-09-12	fda	4_5	0	0	0	0	0	0	0	0	0	0	1	0	0	0	0	0	0
677	2019-07-15	fda	4_5	0	0	0	0	0	0	0	1	0	0	1	0	0	0	0	0	0
678	2019-04-15	fda	4_5	1	0	0	0	0	0	0	1	0	0	0	0	0	0	0	0	0
679	2019-03-12	fda	4_5	1	0	0	0	0	0	0	1	0	0	0	0	0	0	0	0	0
680	2019-05-27	fda	4_5	0	0	1	0	0	0	0	1	1	0	0	0	0	0	0	0	0
681	2019-11-06	fda	4_5	0	0	0	0	0	0	0	1	0	0	0	0	0	1	0	0	0
682	2020-05-29	fda	4_5	1	0	0	0	0	0	0	1	1	0	0	0	0	0	0	0	0
683	2020-03-22	fda	4_5	1	0	0	0	0	0	0	1	1	0	0	0	0	0	0	0	0
684	2020-11-22	fda	4_5	0	0	0	1	0	0	0	1	0	0	1	0	0	0	0	0	0
685	2020-11-20	fda	4_5	0	0	1	0	0	0	0	1	0	0	1	0	0	0	0	0	0
686	2020-11-18	fda	4_5	1	0	0	0	0	0	0	0	1	0	1	0	0	0	0	0	0
687	2020-10-06	fda	4_5	0	0	0	0	0	0	0	1	1	0	0	0	0	0	0	0	0
688	2020-08-16	fda	4_5	0	0	0	1	0	0	0	0	1	0	1	0	0	0	0	0	0
689	2019-02-20	fda	4_5	1	0	0	0	0	0	0	1	0	0	0	0	0	0	0	0	0
690	2020-11-10	fda	4_5	1	0	0	0	0	0	0	0	1	0	0	0	0	0	0	0	1
691	2021-03-30	fda	4_5	0	0	0	0	0	0	0	1	1	0	0	0	0	0	0	0	0
692	2021-08-24	fda	4_5	1	0	0	0	0	0	0	0	0	0	0	0	0	0	0	0	1
693	2022-06-04	fda	4_5	1	0	0	0	0	0	0	0	0	0	0	0	0	0	0	0	0
694	2021-02-01	fda	4_5	0	0	0	0	0	0	0	1	0	0	1	0	0	0	0	0	0
695	2021-02-21	fda	4_5	0	0	1	0	0	0	0	1	1	0	0	0	0	0	0	0	0
696	2021-09-28	fda	4_5	1	0	0	0	0	0	0	1	0	0	0	0	0	0	0	0	0
697	2021-09-28	fda	4_5	0	0	0	0	0	0	0	1	1	0	0	0	0	1	0	0	0
698	2021-04-08	fda	4_5	1	0	0	0	0	0	0	0	1	0	0	0	0	0	0	0	1
699	2022-05-26	fda	4_5	0	0	0	0	0	0	0	1	0	0	1	0	0	1	0	0	0
700	2020-12-17	fda	4_5	0	0	0	0	0	0	0	1	1	0	0	0	0	0	0	0	1
701	2020-12-17	fda	4_5	0	0	0	0	0	0	0	1	1	0	0	0	0	0	0	0	1
702	2022-01-04	fda	4_5	0	0	1	0	0	0	0	0	0	0	1	0	0	1	0	0	0
703	2021-07-08	fda	4_5	0	0	0	0	0	0	0	1	1	0	0	0	0	0	0	0	0
704	2021-09-21	fda	4_5	1	0	0	0	0	0	0	0	0	0	0	0	0	0	0	0	1
705	2022-07-18	fda	4_5	1	0	0	0	0	1	0	1	0	0	0	0	0	0	0	0	0
706	2021-08-24	fda	4_5	1	0	0	0	0	0	0	0	1	0	0	0	0	0	0	0	1
707	2021-08-18	fda	4_5	1	0	0	0	0	1	0	0	0	0	1	0	0	0	0	0	0
708	2021-02-28	fda	4_5	1	0	0	0	0	0	0	1	0	0	0	0	0	0	0	0	1
709	2021-09-23	fda	4_5	1	0	0	0	0	0	0	1	0	0	0	0	0	0	0	0	1
710	2021-10-14	fda	4_5	1	0	0	0	0	0	0	0	1	0	1	0	0	0	0	0	0
711	2021-04-29	fda	4_5	1	0	0	0	0	0	0	0	0	0	0	0	0	0	0	0	0
712	2021-12-15	fda	4_5	0	0	0	0	0	0	0	1	1	0	1	0	0	0	0	0	0
713	2021-08-10	fda	4_5	1	0	0	0	0	0	0	0	1	0	0	0	0	0	0	0	1
714	2020-12-08	fda	4_5	0	0	0	0	0	0	0	1	0	0	0	0	0	0	0	0	1
715	2020-12-08	fda	4_5	1	0	0	0	0	0	0	0	1	0	0	0	0	0	0	0	1
716	2022-06-01	fda	4_5	0	0	1	0	0	0	0	0	0	0	1	0	0	0	0	0	0
717	2022-02-18	fda	4_5	0	0	0	0	0	0	0	1	0	0	1	0	0	0	0	0	0
718	2022-06-07	fda	4_5	0	0	0	0	0	0	0	0	0	0	1	0	0	0	0	0	0
719	2021-09-04	fda	4_5	1	0	0	0	0	0	0	0	1	0	1	0	0	0	0	0	0
720	2021-09-04	fda	4_5	1	0	0	0	0	0	0	0	1	0	1	0	0	0	0	0	0
721	2021-09-04	fda	4_5	0	0	0	0	0	0	0	0	1	0	1	0	0	0	0	0	0
722	2021-09-04	fda	4_5	0	0	0	0	0	0	0	0	1	0	1	0	0	0	0	0	0
723	2021-09-03	fda	4_5	1	1	0	0	0	0	0	0	0	0	1	0	0	0	0	0	0
724	2021-07-17	fda	4_5	1	0	0	0	0	0	0	1	0	0	0	0	0	0	0	0	1
725	2021-08-23	fda	4_5	1	0	0	0	0	0	0	0	0	0	0	0	0	0	0	0	1
726	2022-08-29	fda	4_5	1	0	0	0	0	0	0	0	0	0	0	0	0	0	0	0	1
727	2021-08-24	fda	4_5	1	0	0	1	0	0	0	1	0	0	0	0	0	0	0	0	0
728	2022-05-29	fda	4_5	0	0	0	0	0	0	0	0	1	0	0	0	0	0	0	0	1
729	2022-05-29	fda	4_5	0	0	0	0	0	0	0	0	1	0	0	0	0	0	0	0	1
730	2021-08-23	fda	4_5	1	0	0	0	0	0	0	0	1	0	0	0	0	0	0	0	1
731	2021-08-17	fda	4_5	1	0	0	0	0	0	0	0	0	0	0	0	0	0	0	0	1
732	2021-08-10	fda	4_5	0	0	1	0	0	0	0	1	0	0	0	0	0	0	0	0	1
733	2021-04-14	fda	4_5	0	0	0	1	0	0	0	1	1	0	0	0	0	0	0	0	0
734	2021-04-13	fda	4_5	1	0	0	0	0	0	0	1	0	0	0	0	0	1	0	0	0
735	2021-04-13	fda	4_5	1	0	0	0	0	0	0	1	0	0	0	0	0	1	0	0	0
736	2021-02-26	fda	4_5	0	0	1	0	0	1	0	0	0	0	0	0	0	0	0	0	1
737	2022-03-03	fda	4_5	1	0	0	0	0	0	0	1	0	0	1	0	0	0	0	0	0
738	2021-09-23	fda	4_5	0	0	0	1	0	0	0	0	1	0	1	0	0	0	0	0	0
739	2021-05-27	fda	4_5	0	0	1	0	0	0	0	0	1	0	1	0	0	0	0	0	0
740	2020-12-31	fda	4_5	0	0	0	0	0	0	0	1	0	0	0	0	0	0	0	0	0
741	2022-01-07	fda	4_5	1	0	0	0	0	0	0	1	0	0	0	0	0	0	0	0	0
742	2021-07-30	fda	4_5	0	0	0	0	0	0	0	0	0	0	0	0	0	0	0	0	0
743	2021-07-23	fda	4_5	1	0	0	0	0	0	0	0	0	0	0	0	0	0	0	0	1
744	2022-03-22	fda	4_5	1	0	0	0	0	0	0	1	0	0	1	0	0	0	0	0	0
745	2022-06-23	fda	4_5	0	0	0	0	0	0	0	0	0	0	0	0	0	0	0	0	0
746	2022-03-24	fda	4_5	1	0	0	0	0	0	0	1	0	0	1	0	0	0	0	0	0
747	2021-01-23	fda	4_5	1	0	0	0	0	0	0	0	0	0	1	0	0	0	0	0	0
748	2022-10-02	fda	4_5	0	0	1	0	0	0	0	1	0	0	1	0	0	0	0	0	0
749	2022-09-30	fda	4_5	0	0	0	0	0	0	0	0	0	0	1	0	0	0	0	0	0
750	2021-09-26	fda	4_5	0	0	1	1	0	0	0	0	0	0	1	0	0	0	0	0	0
751	2021-07-17	fda	4_5	1	0	0	0	0	0	0	0	1	0	0	0	0	0	0	0	1
752	2021-04-11	fda	4_5	1	0	0	0	0	0	0	0	0	0	0	0	0	0	0	0	0
753	2021-01-22	fda	4_5	0	0	0	1	0	0	0	1	0	0	1	0	0	0	0	0	0
754	2022-06-21	fda	4_5	1	0	1	0	0	0	0	0	0	0	0	0	0	0	0	0	1
755	2022-05-27	fda	4_5	0	1	0	0	0	0	0	1	1	0	0	0	0	0	0	0	0
756	2021-12-20	fda	4_5	1	0	0	0	0	0	0	1	0	0	1	0	0	0	0	0	0
757	2021-08-24	fda	4_5	1	0	0	0	0	0	0	1	1	0	0	0	0	0	0	0	0
758	2021-09-20	fda	4_5	1	0	0	0	0	0	0	0	1	0	0	0	0	0	0	0	1
759	2020-12-12	fda	4_5	1	0	0	0	0	0	0	1	0	0	0	0	0	0	0	0	1
760	2022-09-07	fda	4_5	0	0	0	0	0	0	0	1	0	0	1	0	0	0	0	0	0
761	2022-09-07	fda	4_5	1	0	0	0	0	0	0	1	1	0	0	0	0	0	0	0	0
762	2022-09-06	fda	4_5	0	0	0	0	0	0	0	1	0	0	1	0	0	0	0	0	0
763	2022-05-13	fda	4_5	0	0	0	0	0	0	0	0	0	0	1	0	0	0	0	0	0
764	2022-03-30	fda	4_5	0	0	0	0	0	0	0	0	1	0	0	0	0	1	0	0	0
765	2022-03-16	fda	4_5	0	0	0	0	0	0	0	0	0	0	1	0	0	1	0	0	0
766	2021-12-14	fda	4_5	0	0	0	0	0	0	0	0	1	0	1	0	0	0	0	0	0
767	2021-05-26	fda	4_5	0	0	0	0	0	0	0	1	1	0	0	0	0	0	0	0	0
768	2021-09-13	fda	4_5	1	0	0	0	0	0	0	0	0	0	0	0	0	0	0	0	1
769	2021-02-10	fda	4_5	0	0	0	0	0	0	0	0	0	0	1	0	0	0	0	0	1
770	2021-09-01	fda	4_5	0	0	0	0	0	0	0	1	1	0	0	0	0	0	0	0	0
771	2021-09-01	fda	4_5	0	0	0	0	0	0	0	1	1	0	0	0	0	0	0	0	0
772	2021-08-23	fda	4_5	1	0	0	0	0	0	0	1	1	0	0	0	0	0	0	0	0
773	2021-04-28	fda	4_5	0	0	0	0	0	0	0	0	0	0	1	0	0	0	0	0	1
774	2021-02-17	fda	4_5	0	0	0	0	0	0	0	1	1	0	0	0	0	0	0	0	1
775	2021-01-23	fda	4_5	1	0	0	1	0	0	0	1	0	0	0	0	0	0	0	0	0
776	2021-01-23	fda	4_5	1	0	0	1	0	0	0	1	0	0	0	0	0	0	0	0	0
777	2021-12-09	fda	4_5	1	0	0	0	0	0	0	0	0	0	1	0	0	0	0	0	0
778	2021-02-27	fda	4_5	0	0	0	0	0	0	0	0	0	0	1	0	0	0	0	0	0
779	2022-07-15	fda	4_5	0	0	0	1	0	0	0	1	0	0	1	0	0	0	0	0	0
780	2021-09-30	fda	4_5	0	0	0	0	0	1	0	1	1	0	0	0	0	0	0	0	0
781	2021-09-01	fda	4_5	1	0	0	0	0	0	0	0	1	0	0	0	0	0	0	0	1
782	2021-08-23	fda	4_5	1	0	0	0	0	0	0	0	1	0	0	0	0	0	0	0	1
783	2021-08-19	fda	4_5	1	0	0	0	0	0	0	0	1	0	0	0	0	0	0	0	1
784	2021-08-19	fda	4_5	1	0	0	0	0	0	0	0	1	0	0	0	0	0	0	0	1
785	2021-09-15	fda	4_5	1	0	0	0	0	0	0	0	0	0	1	0	0	0	0	0	1
786	2022-09-12	fda	4_5	1	0	0	0	0	0	0	1	0	0	1	0	0	0	0	0	0
787	2020-12-09	fda	4_5	0	0	0	0	0	0	0	1	0	0	0	0	0	0	0	0	1
788	2021-04-29	fda	4_5	1	0	0	0	0	0	0	0	0	0	1	0	0	0	0	0	1
789	2021-12-16	fda	4_5	1	0	0	0	0	0	0	1	0	0	0	0	0	0	0	0	0
790	2021-08-09	fda	4_5	1	0	0	0	0	0	0	0	1	0	0	0	0	0	0	0	1
791	2021-02-11	fda	4_5	1	0	0	0	0	0	0	1	0	0	1	0	0	0	0	0	0
792	2021-01-23	fda	4_5	0	0	0	0	0	0	0	1	1	0	1	0	0	0	0	0	0
793	2022-06-08	fda	4_5	1	0	0	0	0	0	0	1	0	0	0	0	0	0	0	0	1
794	2021-10-13	fda	4_5	1	0	0	0	0	0	0	0	1	0	0	0	0	0	0	0	1
795	2021-07-23	fda	4_5	1	0	0	0	0	0	0	1	1	0	0	0	0	0	0	0	0
796	2020-12-15	fda	4_5	1	0	0	0	0	0	0	0	1	0	0	0	0	0	0	0	1
797	2020-12-11	fda	4_5	1	0	0	0	0	0	0	0	1	0	0	0	0	0	0	0	1
798	2022-09-29	fda	4_5	1	0	0	0	0	0	0	1	0	0	1	0	0	0	0	0	0
799	2022-06-18	fda	4_5	1	0	0	0	0	0	0	0	1	0	0	0	0	0	0	0	1
800	2022-06-18	fda	4_5	1	0	0	0	0	0	0	0	1	0	0	0	0	0	0	0	1
801	2022-05-20	fda	4_5	0	0	0	0	0	0	0	1	0	0	0	0	0	1	0	0	0
802	2022-05-03	fda	4_5	1	1	0	0	0	0	0	0	0	0	0	0	0	0	0	0	1
803	2021-11-20	fda	4_5	1	0	0	0	0	0	0	0	0	0	1	0	0	0	0	0	0
804	2021-11-20	fda	4_5	1	0	0	0	0	0	0	1	0	0	0	0	0	0	0	0	0
805	2021-08-27	fda	4_5	1	0	0	0	0	0	0	0	0	0	0	0	0	0	0	0	1
806	2021-08-13	fda	4_5	1	0	0	0	0	0	0	0	1	0	0	0	0	0	0	0	1
807	2021-06-28	fda	4_5	0	0	0	0	0	0	0	0	1	0	1	0	0	0	0	0	0
808	2021-06-11	fda	4_5	1	0	0	0	0	0	0	0	0	0	0	0	0	0	0	0	1
809	2021-05-10	fda	4_5	1	0	0	0	0	0	0	0	0	0	1	0	0	0	0	0	1
810	2021-03-15	fda	4_5	1	0	0	0	0	0	0	1	1	0	0	0	0	0	0	0	0
811	2021-02-26	fda	4_5	1	0	0	0	0	0	0	0	1	0	0	0	0	0	0	0	1
812	2021-02-18	fda	4_5	1	0	0	0	0	0	0	1	1	0	0	0	0	0	0	0	0
813	2020-12-10	fda	4_5	1	0	0	0	0	0	0	1	0	0	0	0	0	0	0	0	0
814	2021-06-04	fda	4_5	1	0	1	0	0	0	0	0	0	0	1	0	0	0	0	0	0
815	2022-08-23	fda	4_5	1	0	0	0	0	0	0	1	1	0	0	0	0	0	0	0	0
816	2022-09-23	fda	4_5	1	0	0	0	0	0	0	1	1	0	0	0	0	0	0	0	0
817	2021-08-24	fda	4_5	0	0	0	0	0	0	0	0	0	0	0	0	0	0	0	0	0
818	2021-01-05	fda	4_5	1	0	0	0	0	0	0	1	0	0	0	0	0	0	0	0	0
819	2020-12-11	fda	4_5	1	0	0	0	0	0	0	0	1	0	0	0	0	0	0	0	1
820	2021-12-28	fda	4_5	1	0	0	1	0	0	0	0	0	0	1	0	0	0	0	0	0
821	2021-08-23	fda	4_5	1	0	0	0	0	0	0	1	0	0	0	0	0	0	0	0	1
822	2021-08-10	fda	4_5	1	0	0	0	0	0	0	0	1	0	0	0	0	0	0	0	1
823	2022-08-16	fda	4_5	0	0	0	0	0	0	0	1	1	0	0	0	0	0	0	0	0
824	2021-07-14	fda	4_5	1	0	0	1	0	0	0	1	0	0	0	0	0	0	0	0	0
825	2021-04-14	fda	4_5	0	0	0	0	0	0	0	0	1	0	0	0	0	0	0	0	1
826	2021-02-26	fda	4_5	1	0	0	1	0	0	0	0	0	0	0	0	0	0	0	0	1
827	2021-02-26	fda	4_5	0	0	0	0	0	0	0	1	0	0	0	0	0	1	0	0	1
828	2020-12-09	fda	4_5	1	0	0	0	0	0	0	0	1	0	0	0	0	0	0	0	0
829	2020-12-09	fda	4_5	0	0	0	1	0	0	0	0	1	0	0	0	0	0	0	0	0
830	2022-01-28	fda	4_5	0	0	0	0	0	0	0	0	0	0	1	0	0	0	0	0	0
831	2020-12-10	fda	4_5	1	0	0	0	0	0	0	1	0	0	0	0	0	0	0	0	1
832	2020-12-12	fda	4_5	1	0	0	0	0	0	0	0	1	0	0	0	0	0	0	0	1
833	2022-04-29	fda	4_5	0	0	1	0	0	0	0	0	0	0	1	0	0	0	0	0	0
834	2022-02-08	fda	4_5	0	0	0	0	0	0	0	1	0	0	0	0	0	0	0	0	1
835	2022-09-26	fda	4_5	0	0	0	0	0	0	0	0	0	0	0	0	0	1	0	0	0
836	2022-09-26	fda	4_5	1	0	0	0	0	0	0	1	1	0	0	0	0	0	0	0	0
837	2022-09-11	fda	4_5	1	0	1	0	0	0	0	0	1	0	0	0	0	0	0	0	0
838	2022-08-03	fda	4_5	1	0	0	0	0	0	0	0	1	0	0	0	1	0	0	0	0
839	2022-08-03	fda	4_5	0	0	0	0	0	0	0	1	0	0	1	0	0	0	0	0	0
840	2022-07-13	fda	4_5	0	0	0	0	0	1	0	1	0	0	1	0	0	0	0	0	0
841	2021-10-25	fda	4_5	0	0	0	0	0	0	0	1	0	0	1	0	0	0	0	0	0
842	2022-01-08	fda	4_5	0	0	0	0	0	0	0	1	1	0	0	0	0	0	0	0	0
843	2022-01-25	fda	4_5	0	0	0	0	0	1	0	1	0	0	0	0	0	0	0	0	0
844	2021-08-11	fda	4_5	1	0	0	0	0	0	0	0	0	0	0	0	0	0	0	0	1
845	2021-01-08	fda	4_5	1	0	0	0	0	0	0	1	0	0	0	0	0	0	0	0	1
846	2022-01-07	fda	4_5	1	0	0	0	0	0	0	0	0	0	1	0	0	0	0	0	1
847	2022-06-23	fda	4_5	0	0	1	0	0	0	0	1	1	0	0	0	0	0	0	0	0
848	2021-08-23	fda	4_5	1	0	0	0	0	0	0	1	0	0	0	0	0	0	0	0	1
849	2021-10-04	fda	4_5	1	0	0	0	0	0	0	0	0	0	0	0	0	0	0	0	1
850	2022-09-30	fda	4_5	0	0	0	0	0	0	0	1	1	0	1	0	0	0	0	0	0
851	2022-09-21	fda	4_5	0	0	0	0	0	0	0	0	0	0	1	0	0	0	0	0	0
852	2022-05-09	fda	4_5	0	0	0	0	0	0	0	1	0	0	1	0	0	0	0	0	0
853	2021-08-23	fda	4_5	1	0	0	0	0	0	0	0	1	0	0	0	0	0	0	0	1
854	2022-03-17	fda	4_5	0	0	1	0	0	0	0	0	1	0	1	0	0	0	0	0	0
855	2022-03-16	fda	4_5	0	0	0	0	0	0	0	0	1	0	1	0	0	0	0	0	0
856	2021-09-18	fda	4_5	1	0	0	0	0	0	0	0	1	0	0	0	0	0	0	0	1
857	2021-10-09	fda	4_5	0	0	0	0	0	0	0	0	1	0	1	0	0	0	0	0	1
858	2021-05-01	fda	4_5	1	0	0	0	0	0	0	1	0	0	1	0	0	0	0	0	0
859	2020-12-15	fda	4_5	1	0	0	0	0	0	0	0	0	0	1	0	0	0	0	0	1
860	2020-12-14	fda	4_5	0	0	0	1	0	0	0	0	1	0	0	0	0	0	0	0	1
861	2022-03-19	fda	4_5	1	0	0	0	0	0	0	0	1	0	0	0	0	0	0	0	1
862	2022-02-15	fda	4_5	0	0	0	0	0	0	0	1	1	0	0	0	0	0	0	0	0
863	2021-11-12	fda	4_5	0	0	0	0	0	0	0	1	1	0	0	0	0	0	0	0	0
864	2021-10-18	fda	4_5	1	0	0	0	0	0	0	1	0	0	0	0	0	0	0	0	1
865	2021-08-23	fda	4_5	1	0	0	0	0	0	0	1	0	0	0	0	0	0	0	0	1
866	2021-08-23	fda	4_5	1	0	0	0	0	0	0	0	1	0	0	0	0	0	0	0	1
867	2021-06-13	fda	4_5	1	0	0	0	0	0	0	0	0	0	1	0	0	0	0	0	1
868	2021-05-03	fda	4_5	0	0	0	0	0	0	0	1	1	0	0	0	0	0	0	0	1
869	2021-04-15	fda	4_5	0	0	1	0	0	0	0	1	0	0	1	0	0	0	0	0	0
870	2021-02-28	fda	4_5	0	0	0	0	0	0	0	1	1	0	0	0	0	0	0	0	0
871	2021-02-19	fda	4_5	1	0	0	0	0	0	0	0	1	0	0	0	0	0	0	0	1
872	2021-02-12	fda	4_5	1	0	0	0	0	0	0	0	0	0	1	0	0	0	0	0	1
873	2020-12-11	fda	4_5	1	0	0	0	0	0	0	0	1	0	0	0	0	0	0	0	1
874	2020-12-11	fda	4_5	0	0	0	0	0	0	0	1	0	0	0	0	0	0	0	0	1
875	2020-12-10	fda	4_5	0	0	0	0	0	0	0	1	1	0	0	0	0	0	0	0	0
876	2020-12-10	fda	4_5	0	0	0	0	0	0	0	1	1	0	0	0	0	0	0	0	0
877	2021-10-16	fda	4_5	1	0	0	0	0	0	0	0	1	0	0	0	0	0	0	0	1
878	2021-10-16	fda	4_5	1	0	0	0	0	0	0	0	1	0	0	0	0	0	0	0	1
879	2021-08-04	fda	4_5	0	0	0	0	0	0	0	1	1	0	0	0	0	0	0	0	1
880	2021-02-28	fda	4_5	1	0	0	0	0	0	0	1	0	0	0	0	0	0	0	0	1
881	2021-02-12	fda	4_5	1	0	0	0	0	0	0	1	0	0	0	0	0	0	0	0	1
882	2021-01-22	fda	4_5	1	0	0	0	0	0	0	1	0	0	1	0	0	0	0	0	0
883	2020-12-15	fda	4_5	1	0	0	0	0	0	0	0	0	0	0	0	0	0	0	0	1
884	2021-08-22	fda	4_5	1	0	0	1	0	0	0	0	0	0	0	0	0	0	0	0	1
885	2021-11-30	fda	4_5	1	0	0	1	0	0	0	1	0	0	0	0	0	0	0	0	0
886	2021-10-16	fda	4_5	0	0	1	0	0	0	0	1	1	0	0	0	0	0	0	0	0
887	2021-10-14	fda	4_5	1	0	0	0	0	0	0	1	1	0	0	0	0	0	0	0	0
888	2021-01-05	fda	4_5	1	0	1	0	0	0	0	1	0	0	0	0	0	0	0	0	0
889	2021-01-05	fda	4_5	1	0	0	0	0	0	0	0	1	0	0	0	0	0	0	0	1
890	2020-12-11	fda	4_5	1	0	0	0	0	0	0	1	0	0	0	0	0	0	0	0	1
891	2022-09-08	fda	4_5	0	0	0	0	0	0	0	1	1	0	0	0	0	0	0	0	0
892	2022-04-04	fda	4_5	0	0	0	0	0	0	0	0	1	0	1	0	0	0	0	0	0
893	2021-12-21	fda	4_5	1	0	0	0	0	0	0	0	1	0	1	0	0	0	0	0	0
894	2021-04-30	fda	4_5	1	0	0	0	0	0	0	1	0	0	0	0	0	1	0	0	0
895	2021-03-25	fda	4_5	0	0	0	0	0	0	0	1	0	0	0	0	0	0	0	0	0
896	2021-02-26	fda	4_5	1	0	0	0	0	0	0	1	0	0	1	0	0	0	0	0	0
897	2021-09-11	fda	4_5	1	0	0	0	0	0	0	0	1	0	0	0	0	0	0	0	1
898	2021-12-16	fda	4_5	0	0	0	0	0	0	0	0	0	0	1	0	0	0	0	0	1
899	2021-07-21	fda	4_5	0	0	0	0	0	0	0	1	1	0	0	0	0	0	0	0	0
900	2021-07-17	fda	4_5	0	0	0	0	0	0	0	1	1	0	0	0	0	0	0	0	0
901	2022-10-06	fda	4_5	1	0	0	0	0	0	0	1	0	0	0	0	0	0	0	0	1
902	2022-01-08	fda	4_5	1	0	0	0	0	0	0	0	0	0	0	0	0	0	0	0	0
903	2021-06-24	fda	4_5	1	0	0	0	0	0	0	0	0	0	0	0	0	0	0	0	0
904	2021-06-09	fda	4_5	1	0	0	0	0	0	0	1	1	0	0	0	0	0	0	0	0
905	2021-06-09	fda	4_5	1	0	0	1	0	0	0	0	0	0	0	0	0	0	0	0	1
906	2021-06-09	fda	4_5	0	0	0	0	0	0	0	1	1	0	0	0	0	0	0	0	0
907	2021-10-15	fda	4_5	0	0	0	0	0	0	0	1	1	0	0	0	0	1	0	0	0
908	2021-09-21	fda	4_5	1	0	0	0	0	0	0	1	0	0	0	0	0	0	0	0	1
909	2021-08-27	fda	4_5	0	0	0	0	0	0	0	1	0	0	1	0	0	0	0	0	0
910	2021-09-26	fda	4_5	1	0	0	0	0	0	0	1	1	0	0	0	0	0	0	0	0
911	2021-09-20	fda	4_5	1	0	0	0	0	0	0	0	0	0	1	0	0	0	0	0	1
912	2021-05-12	fda	4_5	0	0	0	0	0	0	0	0	1	0	0	0	0	0	0	0	1
913	2022-05-06	fda	4_5	1	0	0	0	0	0	0	0	0	0	0	0	0	0	0	0	1
914	2022-05-05	fda	4_5	1	0	0	0	0	0	0	0	1	0	0	0	0	0	0	0	1
915	2022-05-01	fda	4_5	0	0	0	0	0	0	0	0	1	0	0	0	0	0	0	0	0
916	2022-04-29	fda	4_5	1	0	0	0	0	0	0	0	1	0	0	0	0	0	0	0	1
917	2022-04-27	fda	4_5	1	0	0	0	0	0	0	1	0	0	0	0	0	0	0	0	1
918	2022-04-22	fda	4_5	0	0	0	0	0	0	0	1	0	0	0	0	0	0	0	0	1
919	2022-04-28	fda	4_5	1	1	0	0	0	0	0	0	0	0	0	0	0	0	0	0	1
920	2021-08-23	fda	4_5	0	0	0	0	0	0	0	1	0	0	0	0	0	0	0	0	1
921	2021-05-26	fda	4_5	0	0	0	0	0	0	0	1	0	0	1	0	0	0	0	0	0
922	2021-05-26	fda	4_5	0	0	0	0	0	0	0	1	1	0	1	0	0	0	0	0	0
923	2021-05-26	fda	4_5	0	0	0	1	0	0	0	1	1	0	0	0	0	0	0	0	0
924	2021-05-08	fda	4_5	0	0	0	1	0	0	0	0	0	0	1	0	0	1	0	0	0
925	2021-05-06	fda	4_5	1	0	0	0	0	0	0	1	1	0	0	0	0	0	0	0	0
926	2021-03-15	fda	4_5	1	0	0	0	0	0	0	0	1	0	0	0	0	1	0	0	0
927	2021-08-23	fda	4_5	0	0	0	0	0	0	0	1	0	0	1	0	0	0	0	0	1
928	2021-02-23	fda	4_5	0	0	0	0	0	0	0	1	1	0	0	0	0	0	0	0	0
929	2021-02-23	fda	4_5	0	0	0	0	0	0	0	1	1	0	0	0	0	0	0	0	0
930	2020-12-17	fda	4_5	0	0	0	0	0	0	0	1	1	0	0	0	0	0	0	0	1
931	2021-03-09	fda	4_5	0	0	1	0	0	0	0	1	0	0	1	0	0	0	0	0	0
932	2022-07-20	fda	4_5	0	0	0	0	0	0	0	0	1	0	1	0	0	0	0	0	1
933	2021-06-07	fda	4_5	0	0	0	0	0	0	0	1	0	0	1	0	0	0	0	0	0
934	2022-08-19	fda	4_5	0	0	0	0	0	0	0	0	0	0	1	0	0	0	0	0	0
935	2022-02-04	fda	4_5	0	0	0	0	0	0	0	1	1	0	0	0	0	0	0	0	0
936	2020-12-11	fda	4_5	1	0	0	0	0	0	0	0	1	0	0	0	0	0	0	0	1
937	2021-07-25	fda	4_5	1	0	0	0	0	0	0	1	1	0	0	0	0	0	0	0	0
938	2022-08-07	fda	4_5	0	0	0	0	0	0	0	1	0	0	0	0	0	0	0	0	0
939	2021-09-10	fda	4_5	0	0	0	0	0	0	0	1	1	0	0	0	0	1	0	0	0
940	2021-01-22	fda	4_5	0	0	0	0	0	0	0	1	1	0	0	0	0	0	0	0	0
941	2021-09-13	fda	4_5	1	0	0	0	0	0	0	1	0	0	0	0	0	0	0	0	0
942	2021-12-04	fda	4_5	0	0	0	0	0	0	0	0	0	0	0	0	0	0	0	0	0
943	2021-10-26	fda	4_5	0	0	0	0	0	0	0	1	0	0	0	0	0	0	0	0	1
944	2021-08-01	fda	4_5	0	0	0	0	0	0	0	1	1	0	1	0	0	0	0	0	0
945	2021-12-31	fda	4_5	0	0	0	0	0	0	0	0	1	0	0	0	1	0	0	0	0
946	2021-07-14	fda	4_5	1	0	1	0	0	0	0	0	1	0	0	0	0	0	0	0	0
947	2021-11-26	fda	4_5	0	0	0	0	0	0	0	1	1	0	1	0	0	0	0	0	0
948	2021-06-27	fda	4_5	1	0	0	0	0	0	0	1	0	0	0	0	0	0	0	0	0
949	2022-06-20	fda	4_5	1	0	0	0	0	0	0	1	0	0	0	0	0	0	0	0	0
950	2022-02-11	fda	4_5	1	0	0	0	0	0	0	1	0	0	0	0	0	0	0	0	0
951	2021-09-02	fda	4_5	1	0	0	0	0	0	0	0	1	0	0	0	0	0	0	0	1
952	2021-04-24	fda	4_5	0	0	0	0	0	0	0	0	1	0	0	0	0	0	0	0	0
953	2021-04-24	fda	4_5	0	0	0	0	0	0	0	0	1	0	0	0	0	0	0	0	0
954	2022-01-08	fda	4_5	1	0	0	0	0	0	0	0	0	0	0	0	1	0	0	0	0
955	2021-10-19	fda	4_5	0	0	0	0	0	0	0	1	0	0	1	0	0	0	0	0	0
956	2021-04-20	fda	4_5	0	0	0	0	0	0	0	1	1	0	0	0	0	0	0	0	1
957	2021-05-12	fda	4_5	0	0	0	1	0	0	0	1	1	0	0	0	0	0	0	0	0
958	2021-10-27	fda	4_5	1	0	0	0	0	0	0	0	1	0	0	0	0	0	0	0	1
959	2021-07-31	fda	4_5	0	0	0	0	0	1	0	0	1	0	0	0	0	0	0	0	1
960	2021-02-20	fda	4_5	1	0	0	0	0	0	0	1	0	0	0	0	0	0	0	0	0
961	2021-01-10	fda	4_5	0	0	1	0	0	0	0	0	1	0	0	0	0	0	0	0	0
962	2021-11-18	fda	4_5	1	0	0	0	0	0	0	0	1	0	0	0	0	0	0	0	0
963	2021-11-18	fda	4_5	1	0	0	0	0	0	0	0	1	0	0	0	0	0	0	0	0
964	2021-08-18	fda	4_5	0	0	0	0	0	0	0	0	0	0	0	0	0	0	0	0	1
965	2021-08-18	fda	4_5	0	0	0	0	0	0	0	0	0	0	0	0	0	0	0	0	1
966	2021-06-03	fda	4_5	1	0	0	0	0	0	0	1	0	0	1	0	0	0	0	0	0
967	2021-06-10	fda	4_5	1	0	0	0	0	0	0	1	0	0	0	0	0	1	0	0	0
968	2021-09-20	fda	4_5	0	0	0	0	0	0	0	1	1	0	0	0	0	0	0	0	0
969	2022-09-12	fda	4_5	1	0	0	0	0	0	0	1	0	0	0	0	0	0	0	0	1
970	2022-09-04	fda	4_5	1	0	0	0	0	0	0	1	0	0	0	0	0	0	0	0	1
971	2022-08-25	fda	4_5	1	0	0	0	0	0	0	1	0	0	1	0	0	0	0	0	0
972	2022-08-14	fda	4_5	1	0	0	0	0	0	0	1	0	0	0	0	0	0	0	0	0
973	2022-07-06	fda	4_5	1	0	0	1	0	0	0	0	0	0	0	0	0	0	0	0	0
974	2022-02-16	fda	4_5	1	0	0	0	0	0	0	1	0	0	0	0	0	0	0	0	0
975	2022-01-17	fda	4_5	1	0	0	0	0	0	0	0	1	0	0	0	0	0	0	0	1
976	2022-01-02	fda	4_5	1	0	0	0	0	0	0	0	1	0	0	0	0	0	0	0	1
977	2021-12-27	fda	4_5	0	0	0	0	0	0	0	1	0	0	1	0	0	0	0	0	0
978	2021-12-26	fda	4_5	0	0	0	0	0	0	0	0	0	0	0	0	0	0	0	0	0
979	2021-12-26	fda	4_5	1	0	0	0	0	0	0	1	0	0	1	0	0	0	0	0	0
980	2021-12-21	fda	4_5	1	0	0	0	0	0	0	0	1	0	0	0	0	0	0	0	1
981	2021-12-18	fda	4_5	1	0	0	1	0	0	0	0	1	0	0	0	0	0	0	0	0
982	2021-10-25	fda	4_5	1	0	0	0	0	0	0	0	0	0	0	0	0	0	0	0	1
983	2021-10-21	fda	4_5	1	0	0	0	0	0	0	0	1	0	0	0	0	0	0	0	1
984	2021-10-21	fda	4_5	1	0	0	0	0	0	0	0	1	0	0	0	0	0	0	0	1
985	2021-09-13	fda	4_5	1	0	0	0	0	0	0	0	0	0	0	0	0	0	0	0	1
986	2021-09-13	fda	4_5	0	0	0	0	0	0	0	0	0	0	1	0	0	0	0	0	1
987	2021-08-25	fda	4_5	1	0	0	0	0	0	0	0	0	0	0	0	0	0	0	0	1
988	2021-08-24	fda	4_5	0	0	0	0	0	0	0	1	0	0	0	0	0	0	0	0	1
989	2021-08-21	fda	4_5	0	0	0	0	0	0	0	0	1	0	0	0	0	0	0	0	1
990	2021-08-21	fda	4_5	0	0	0	0	0	0	0	0	1	0	0	0	0	0	0	0	1
991	2021-08-21	fda	4_5	0	0	0	0	0	0	0	1	0	0	0	0	0	0	0	0	1
992	2021-08-09	fda	4_5	0	0	0	0	0	0	0	0	1	0	0	0	0	0	0	0	1
993	2021-07-30	fda	4_5	1	0	0	0	0	0	0	0	1	0	0	0	0	0	0	0	1
994	2021-07-30	fda	4_5	1	0	0	0	0	0	0	0	1	0	0	0	0	0	0	0	1
995	2021-07-26	fda	4_5	1	0	0	0	0	0	0	0	0	0	0	0	0	1	0	0	1
996	2021-07-26	fda	4_5	1	0	0	0	0	0	0	1	0	0	0	0	0	0	0	0	1
997	2021-07-09	fda	4_5	0	0	0	0	0	0	0	0	1	0	0	0	0	0	0	0	1
998	2021-05-21	fda	4_5	1	0	0	0	0	0	0	0	0	0	0	0	0	0	0	0	0
999	2021-05-10	fda	4_5	0	0	0	0	0	0	0	0	0	0	0	0	0	0	0	0	1
1000	2021-04-30	fda	4_5	0	0	0	0	0	0	0	1	0	0	0	0	0	0	0	0	1
1001	2021-04-12	fda	4_5	1	0	0	0	0	0	0	0	0	0	0	0	0	1	0	0	1
1002	2021-04-10	fda	4_5	0	0	0	0	0	0	0	0	1	0	1	0	0	0	0	0	1
1003	2021-03-04	fda	4_5	0	0	0	0	0	0	0	1	0	0	0	0	0	0	0	0	1
1004	2021-03-03	fda	4_5	1	0	0	0	0	0	0	0	1	0	0	0	0	0	0	0	1
1005	2020-12-08	fda	4_5	1	0	0	0	0	0	0	1	1	0	0	0	0	0	0	0	0
1006	2021-11-29	fda	4_5	1	0	0	0	0	0	0	1	0	0	0	0	0	0	0	0	1
1007	2022-03-17	fda	4_5	0	0	1	0	0	0	0	1	0	0	1	0	0	0	0	0	0
1008	2021-06-07	fda	4_5	0	0	0	0	0	0	0	1	1	0	0	0	0	0	0	0	0
1009	2021-11-18	fda	4_5	0	0	1	0	0	0	0	1	1	0	0	0	0	0	0	0	0
1010	2022-08-17	fda	4_5	0	0	0	0	0	0	0	1	0	0	1	0	0	0	0	0	0
1011	2022-07-12	fda	4_5	0	0	0	0	0	0	0	1	1	0	1	0	0	0	0	0	0
1012	2022-04-15	fda	4_5	1	0	0	0	0	0	0	0	0	0	1	0	0	0	0	0	0
1013	2022-04-12	fda	4_5	1	0	0	0	0	0	0	0	0	0	1	0	0	0	0	0	0
1014	2021-10-25	fda	4_5	0	0	0	0	0	0	0	1	0	0	0	0	0	0	0	0	0
1015	2021-10-01	fda	4_5	1	0	0	0	0	0	0	1	0	0	0	0	0	0	0	0	1
1016	2021-09-30	fda	4_5	0	0	0	0	0	0	0	1	0	0	1	0	1	0	0	0	0
1017	2021-04-27	fda	4_5	0	0	0	0	0	0	0	0	1	0	1	0	0	0	0	0	0
1018	2021-02-28	fda	4_5	1	0	0	0	0	0	0	0	0	0	1	0	0	0	0	0	0
1019	2021-02-24	fda	4_5	1	0	0	0	0	0	0	1	0	0	0	0	0	0	0	0	1
1020	2020-12-17	fda	4_5	1	0	0	0	0	0	0	1	0	0	1	0	0	0	0	0	0
1021	2020-12-12	fda	4_5	1	0	0	0	0	0	0	0	0	0	1	0	0	0	0	0	1
1022	2021-07-07	fda	4_5	0	0	0	0	0	0	0	1	0	0	0	0	0	0	0	0	0
1023	2021-07-04	fda	4_5	0	0	0	0	0	0	0	1	1	0	0	0	0	0	0	0	0
1024	2021-11-19	fda	4_5	1	0	0	0	0	0	0	1	0	0	0	0	0	0	0	0	1
1025	2021-09-20	fda	4_5	0	0	0	0	0	0	0	1	1	0	0	0	0	0	0	0	0
1026	2021-09-20	fda	4_5	0	0	0	0	0	0	0	1	1	0	0	0	0	0	0	0	0
1027	2021-09-01	fda	4_5	1	0	0	0	0	0	0	1	0	0	0	0	0	0	0	0	0
1028	2021-08-13	fda	4_5	0	0	0	0	0	0	0	0	1	0	0	0	0	0	0	0	0
1029	2021-07-30	fda	4_5	1	0	0	1	0	0	0	0	0	0	0	0	0	0	0	0	1
1030	2021-07-18	fda	4_5	1	0	0	0	0	0	0	1	0	0	0	0	0	0	0	0	1
1031	2021-07-07	fda	4_5	1	0	0	0	0	0	0	1	0	0	0	0	0	0	0	0	1
1032	2021-11-03	fda	4_5	0	0	0	0	0	0	0	1	1	0	0	0	0	0	0	0	0
1033	2021-12-22	fda	4_5	0	0	0	0	0	0	0	0	0	0	1	0	0	0	0	0	0
1034	2022-06-28	fda	4_5	1	0	0	0	0	0	0	0	1	0	0	0	0	0	0	0	0
1035	2022-06-28	fda	4_5	1	0	0	0	0	0	0	0	1	0	0	0	0	1	0	0	0
1036	2021-11-23	fda	4_5	1	0	1	0	0	0	0	0	1	0	0	0	0	0	0	0	0
1037	2022-06-21	fda	4_5	1	0	0	0	0	0	0	0	0	0	1	0	0	0	0	0	0
1038	2021-06-04	fda	4_5	0	0	1	0	0	0	0	0	0	0	1	0	0	0	0	0	0
1039	2021-05-20	fda	4_5	0	0	0	0	0	0	0	0	0	0	1	0	0	0	0	0	0
1040	2021-03-19	fda	4_5	1	0	0	0	0	0	0	0	1	0	0	0	0	0	0	0	0
1041	2021-03-18	fda	4_5	1	0	1	0	0	0	0	0	0	0	0	0	0	0	0	0	0
1042	2021-03-18	fda	4_5	1	0	0	0	0	0	0	1	0	0	1	0	0	0	0	0	0
1043	2021-03-18	fda	4_5	1	0	0	0	0	0	0	0	0	0	0	0	0	0	0	0	0
1044	2021-03-17	fda	4_5	1	0	0	0	0	0	0	0	1	0	1	0	0	0	0	0	0
1045	2021-02-12	fda	4_5	1	0	0	0	0	0	0	0	1	0	1	0	0	0	0	0	0
1046	2022-06-14	fda	4_5	1	0	0	0	0	0	0	0	1	0	0	0	0	0	0	0	1
1047	2022-01-03	fda	4_5	0	0	0	0	0	0	0	1	1	0	0	0	0	0	0	0	1
1048	2021-12-14	fda	4_5	0	0	0	0	0	0	0	1	1	0	0	0	0	0	0	0	0
1049	2021-12-14	fda	4_5	1	0	0	0	0	0	0	1	1	0	0	0	0	0	0	0	0
1050	2021-12-14	fda	4_5	1	0	0	0	0	0	0	1	0	0	0	0	0	0	0	0	1
1051	2021-12-14	fda	4_5	1	0	0	0	0	0	0	1	0	0	0	0	0	0	0	0	1
1052	2021-12-14	fda	4_5	1	0	0	0	0	0	0	1	0	0	0	0	0	0	0	0	1
1053	2021-10-15	fda	4_5	1	0	0	0	0	0	0	0	1	0	0	0	0	0	0	0	1
1054	2021-07-15	fda	4_5	1	0	0	0	0	0	0	1	0	0	0	0	0	0	0	0	1
1055	2021-05-17	fda	4_5	0	0	0	0	0	0	0	1	0	0	1	0	0	0	0	0	0
1056	2021-09-21	fda	4_5	1	0	0	0	0	0	0	1	1	0	0	0	0	0	0	0	0
1057	2021-07-23	fda	4_5	0	0	0	0	0	0	0	1	1	0	0	0	0	0	0	0	0
1058	2021-03-30	fda	4_5	1	0	0	0	0	0	0	0	1	0	0	0	0	0	0	0	1
1059	2021-03-30	fda	4_5	0	0	0	0	0	0	0	1	1	0	0	0	0	0	0	0	0
1060	2021-03-30	fda	4_5	1	0	0	0	0	0	0	0	1	0	0	0	0	0	0	0	1
1061	2022-08-31	fda	4_5	0	0	0	0	0	0	0	0	0	0	0	0	0	0	0	0	1
1062	2021-10-03	fda	4_5	1	0	0	0	0	0	0	1	0	0	0	0	0	0	0	0	1
1063	2021-09-17	fda	4_5	0	0	0	0	0	0	0	1	1	0	0	0	0	0	0	0	0
1064	2021-08-23	fda	4_5	1	0	0	0	0	0	0	0	1	0	0	0	0	0	0	0	1
1065	2021-06-23	fda	4_5	0	0	0	0	0	0	0	1	1	0	0	0	0	0	0	0	1
1066	2021-06-23	fda	4_5	0	0	0	0	0	0	0	1	1	0	0	0	0	0	0	0	1
1067	2021-06-22	fda	4_5	1	0	0	0	0	0	0	0	1	0	1	0	0	0	0	0	0
1068	2021-05-10	fda	4_5	1	0	0	0	0	0	0	1	0	0	0	0	0	0	0	0	1
1069	2021-05-10	fda	4_5	1	0	0	0	0	0	0	1	0	0	0	0	0	0	0	0	1
1070	2021-04-13	fda	4_5	1	0	0	0	0	0	0	1	0	0	0	0	0	0	0	0	1
1071	2020-12-12	fda	4_5	1	0	0	1	0	0	0	0	0	0	0	0	0	0	0	0	1
1072	2021-06-05	fda	4_5	1	0	0	0	0	0	0	1	0	0	1	0	0	0	0	0	0
1073	2020-12-20	fda	4_5	0	0	0	0	0	0	0	1	1	0	0	0	0	0	0	0	1
1074	2021-12-02	fda	4_5	1	0	0	0	0	0	0	0	1	0	1	0	0	0	0	0	0
1075	2022-09-10	fda	4_5	0	0	0	0	0	0	0	1	0	0	0	0	0	0	0	0	0
1076	2022-08-17	fda	4_5	1	0	0	0	0	1	0	0	0	0	1	0	0	0	0	0	0
1077	2022-05-27	fda	4_5	0	0	0	0	0	1	0	1	1	0	0	0	0	0	0	0	0
1078	2022-03-26	fda	4_5	1	0	0	0	0	0	0	1	0	0	1	0	0	0	0	0	0
1079	2021-04-21	fda	4_5	1	0	0	0	0	0	0	0	1	0	0	0	0	0	0	0	0
1080	2022-08-25	fda	4_5	1	0	0	0	0	0	0	1	1	0	0	0	0	0	0	0	0
1081	2022-07-07	fda	4_5	0	0	0	0	0	0	0	1	1	0	0	0	0	0	0	0	0
1082	2022-06-15	fda	4_5	0	0	0	0	0	0	0	1	1	0	0	0	0	0	0	0	1
1083	2021-12-20	fda	4_5	1	0	0	0	0	0	0	1	0	0	0	0	0	0	0	0	1
1084	2021-12-04	fda	4_5	1	0	0	0	0	0	0	0	1	0	0	0	0	0	0	0	1
1085	2021-11-29	fda	4_5	1	0	1	0	0	0	0	0	0	0	0	0	0	0	0	0	1
1086	2021-09-09	fda	4_5	0	0	0	0	0	0	0	0	0	0	0	0	0	1	0	0	0
1087	2021-09-07	fda	4_5	0	0	0	0	0	0	0	1	1	0	0	0	0	0	0	0	0
1088	2021-09-07	fda	4_5	0	0	0	0	0	0	0	1	1	0	0	0	0	0	0	0	0
1089	2021-09-06	fda	4_5	1	0	0	0	0	0	0	1	1	0	0	0	0	0	0	0	0
1090	2021-09-06	fda	4_5	1	0	0	0	0	0	0	1	1	0	0	0	0	0	0	0	0
1091	2021-09-06	fda	4_5	1	0	0	0	0	0	0	0	1	0	0	0	0	0	0	0	1
1092	2021-07-27	fda	4_5	1	0	0	0	0	0	0	1	0	0	0	0	0	0	0	0	1
1093	2021-07-27	fda	4_5	1	0	0	0	0	0	0	1	0	0	0	0	0	0	0	0	1
1094	2021-06-24	fda	4_5	0	0	1	0	0	0	0	1	1	0	0	0	0	0	0	0	0
1095	2021-05-20	fda	4_5	1	1	0	0	0	0	0	0	0	0	1	0	0	0	0	0	0
1096	2021-12-23	fda	4_5	1	0	0	0	0	0	0	1	1	0	0	0	0	0	0	0	0
1097	2021-12-23	fda	4_5	1	0	0	0	0	0	0	1	1	0	0	0	0	0	0	0	0
1098	2021-08-22	fda	4_5	0	0	0	0	0	0	0	1	1	0	0	0	0	1	0	0	0
1099	2021-04-20	fda	4_5	1	0	0	1	0	0	0	1	0	0	0	0	0	0	0	0	0
1100	2021-04-14	fda	4_5	1	0	0	0	0	0	0	1	0	0	0	0	0	1	0	0	0
1101	2021-04-13	fda	4_5	1	0	0	0	0	0	0	1	0	0	0	0	0	1	0	0	0
1102	2021-05-05	fda	4_5	0	0	0	0	0	0	0	0	0	0	1	0	0	0	0	0	0
1103	2021-04-17	fda	4_5	1	0	0	0	0	0	0	0	0	0	1	0	0	0	0	0	0
1104	2021-04-17	fda	4_5	0	0	0	0	0	0	0	0	0	0	1	0	0	0	0	0	0
1105	2021-03-11	fda	4_5	0	0	0	0	0	0	0	0	1	0	1	0	0	0	0	0	0
1106	2021-01-15	fda	4_5	0	0	0	0	0	0	0	1	0	0	1	0	0	0	0	0	0
1107	2022-07-11	fda	4_5	0	0	1	0	0	0	0	0	0	0	1	0	0	0	0	0	1
1108	2022-05-17	fda	4_5	1	0	0	0	0	0	0	0	0	0	0	0	0	0	0	0	1
1109	2022-02-02	fda	4_5	0	0	0	0	0	0	0	0	0	0	0	0	0	0	0	0	1
1110	2022-01-12	fda	4_5	1	0	0	0	0	0	0	0	0	0	0	0	0	0	0	0	1
1111	2022-05-28	fda	4_5	0	0	0	1	0	0	0	0	1	0	0	0	0	1	0	0	0
1112	2021-09-26	fda	4_5	0	0	0	0	0	0	0	1	1	0	0	0	0	1	0	0	0
1113	2022-01-02	fda	4_5	1	0	0	0	0	1	0	0	1	0	0	0	0	0	0	0	0
1114	2020-12-12	fda	4_5	1	0	0	0	0	1	0	0	0	0	0	0	0	0	0	0	1
1115	2021-06-07	fda	4_5	0	0	0	0	0	0	0	1	0	0	1	0	0	0	0	0	0
1116	2022-04-25	fda	4_5	1	0	0	0	0	0	0	0	0	0	1	0	0	0	0	0	0
1117	2022-03-16	fda	4_5	0	0	0	0	0	0	0	0	0	0	1	0	0	0	0	0	0
1118	2022-02-01	fda	4_5	0	0	0	0	0	0	0	1	0	0	1	0	0	0	0	0	1
1119	2021-10-16	fda	4_5	1	0	0	0	0	0	0	0	0	0	1	0	0	0	0	0	0
1120	2021-08-24	fda	4_5	1	0	0	0	0	0	0	1	0	0	0	0	0	0	0	0	0
1121	2021-12-21	fda	4_5	0	0	1	0	0	0	0	1	0	0	1	0	0	0	0	0	0
1122	2021-10-02	fda	4_5	0	0	0	0	0	0	0	0	0	0	1	0	0	0	0	0	0
1123	2021-08-13	fda	4_5	1	0	0	0	0	0	0	0	1	0	0	0	0	0	0	0	1
1124	2021-06-16	fda	4_5	1	0	0	0	0	0	0	0	0	0	1	0	0	0	0	0	0
1125	2021-02-27	fda	4_5	1	0	0	0	0	0	0	0	1	0	1	0	0	0	0	0	0
1126	2021-10-16	fda	4_5	0	0	0	0	0	0	0	1	0	0	0	0	0	0	0	0	1
1127	2021-08-24	fda	4_5	0	0	0	0	0	0	0	1	1	0	0	0	0	0	0	0	0
1128	2021-07-12	fda	4_5	1	0	0	0	0	0	0	0	1	0	0	0	0	0	0	0	1
1129	2022-02-07	fda	4_5	0	0	0	0	0	0	0	1	1	0	1	0	0	0	0	0	0
1130	2021-10-20	fda	4_5	1	0	0	0	0	0	0	0	0	0	0	0	0	0	0	0	1
1131	2021-08-23	fda	4_5	0	0	0	0	0	0	0	0	1	0	1	0	0	0	0	0	1
1132	2021-08-23	fda	4_5	1	0	0	0	0	0	0	1	0	0	0	0	0	0	0	0	1
1133	2021-07-29	fda	4_5	0	0	0	0	0	0	0	1	1	0	0	0	0	0	0	0	1
1134	2021-07-27	fda	4_5	1	0	0	0	0	0	0	0	1	0	0	0	0	0	0	0	1
1135	2021-07-25	fda	4_5	1	0	0	0	0	0	0	0	1	0	0	0	0	0	0	0	1
1136	2021-07-12	fda	4_5	1	0	0	0	0	0	0	0	1	0	0	0	0	0	0	0	1
1137	2021-06-29	fda	4_5	0	0	0	0	0	0	0	1	0	0	0	0	0	0	0	0	1
1138	2020-12-08	fda	4_5	1	0	0	1	0	0	0	0	0	0	0	0	0	0	0	0	0
1139	2020-12-10	fda	4_5	1	0	0	0	0	0	0	0	1	0	0	0	0	0	0	0	1
1140	2020-12-12	fda	4_5	1	0	0	0	0	0	0	1	0	0	0	0	0	0	0	0	1
1141	2022-01-21	fda	4_5	1	0	0	0	0	0	0	0	1	0	0	0	0	0	0	0	0
1142	2022-06-14	fda	4_5	1	0	0	0	0	0	0	0	1	0	0	0	0	0	0	0	1
1143	2022-06-14	fda	4_5	1	0	0	0	0	0	0	0	1	0	0	0	0	0	0	0	1
1144	2021-08-21	fda	4_5	1	0	0	0	0	0	0	0	1	0	0	0	0	0	0	0	1
1145	2022-04-18	fda	4_5	1	0	0	0	0	0	0	0	1	0	0	0	0	0	0	0	1
1146	2022-04-18	fda	4_5	1	0	0	0	0	0	0	0	1	0	0	0	0	0	0	0	1
1147	2021-08-29	fda	4_5	1	0	0	0	0	0	0	0	0	0	0	0	0	0	0	0	1
1148	2021-07-16	fda	4_5	1	0	0	0	0	0	0	1	0	0	0	0	0	0	0	0	1
1149	2022-01-26	fda	4_5	1	0	0	1	0	0	0	0	1	0	0	0	0	0	0	0	0
1150	2022-01-26	fda	4_5	1	0	0	1	0	0	0	0	1	0	0	0	0	0	0	0	0
1151	2020-12-11	fda	4_5	0	0	1	0	0	0	0	1	0	0	1	0	0	0	0	0	0
1152	2022-06-24	fda	4_5	0	0	0	0	0	0	0	0	1	0	0	0	1	0	0	0	1
1153	2020-12-08	fda	4_5	1	0	0	0	0	0	0	0	1	0	0	0	0	0	0	0	1
1154	2021-02-04	fda	4_5	0	0	0	0	0	0	0	0	0	0	1	0	0	0	0	0	1
1155	2021-04-29	fda	4_5	1	1	0	0	0	0	0	0	0	0	0	0	0	0	0	0	0
1156	2022-10-12	fda	4_5	1	0	0	0	0	0	0	0	1	0	0	0	0	0	0	0	1
1157	2021-11-22	fda	4_5	0	0	0	0	0	0	0	0	1	0	0	0	0	0	0	0	1
1158	2021-08-23	fda	4_5	1	0	0	0	0	0	0	0	0	0	0	0	0	0	0	0	1
1159	2021-06-02	fda	4_5	1	0	0	0	0	0	0	0	0	0	0	0	0	0	0	0	1
1160	2021-08-23	fda	4_5	1	0	0	0	0	0	0	1	1	0	0	0	0	0	0	0	0
1161	2021-11-05	fda	4_5	0	0	0	0	0	0	0	1	1	0	0	0	0	0	0	0	0
1162	2021-10-28	fda	4_5	0	0	0	0	0	0	0	0	0	0	0	0	0	0	0	0	0
1163	2021-10-22	fda	4_5	1	0	0	0	0	0	0	1	0	0	0	0	0	0	0	0	1
1164	2021-08-23	fda	4_5	1	0	0	0	0	0	0	0	0	0	1	0	0	0	0	0	0
1165	2021-08-08	fda	4_5	1	0	0	0	0	0	0	0	1	0	0	0	0	0	0	0	1
1166	2021-05-20	fda	4_5	1	0	0	0	0	0	0	1	0	0	0	0	0	0	0	0	0
1167	2021-09-22	fda	4_5	1	0	0	0	0	0	0	0	0	0	1	0	0	0	0	0	0
1168	2021-01-23	fda	4_5	0	0	0	0	0	0	0	1	0	0	1	0	0	0	0	0	0
1169	2022-06-23	fda	4_5	0	0	0	0	0	0	0	1	1	0	0	0	0	0	0	0	1
1170	2022-01-04	fda	4_5	0	0	0	0	0	0	0	1	1	0	0	0	0	0	0	0	0
1171	2022-01-04	fda	4_5	0	0	0	0	0	0	0	1	1	0	0	0	0	0	0	0	0
1172	2021-03-17	fda	4_5	0	0	0	0	0	0	0	0	0	0	0	0	0	0	0	0	0
1173	2022-06-28	fda	4_5	1	0	0	0	0	0	0	0	1	0	0	0	0	0	0	0	0
1174	2021-02-12	fda	4_5	1	0	0	0	0	0	0	0	0	0	1	0	0	1	0	0	0
1175	2020-12-17	fda	4_5	1	0	0	0	0	0	0	0	1	0	0	0	0	0	0	0	1
1176	2022-09-09	fda	4_5	0	0	0	0	0	0	0	1	1	0	1	0	0	0	0	0	0
1177	2022-09-08	fda	4_5	1	0	0	0	0	0	0	1	0	0	1	0	0	0	0	0	0
1178	2021-09-07	fda	4_5	1	0	0	1	0	0	0	0	0	0	1	0	0	0	0	0	0
1179	2021-04-05	fda	4_5	0	0	1	1	0	0	0	0	0	0	1	0	0	0	0	0	0
1180	2021-08-06	fda	4_5	0	0	0	1	0	0	0	1	0	0	1	0	0	0	0	0	0
1181	2021-08-03	fda	4_5	0	0	0	0	0	0	0	0	0	0	1	0	0	0	0	0	0
1182	2022-10-12	fda	4_5	1	0	0	0	0	0	0	1	1	0	0	0	0	0	0	0	0
1183	2021-12-09	fda	4_5	1	0	0	0	0	0	0	0	1	0	0	0	0	0	0	0	1
1184	2021-07-06	fda	4_5	1	0	0	0	0	0	0	0	1	0	0	0	0	0	0	0	1
1185	2022-03-30	fda	4_5	0	0	0	0	0	0	0	1	0	0	0	0	0	0	0	0	1
1186	2021-11-06	fda	4_5	0	0	0	0	0	0	0	1	0	0	0	0	0	0	0	0	1
1187	2022-02-24	fda	4_5	1	0	0	0	0	0	0	1	0	0	0	0	0	0	0	0	0
1188	2021-10-26	fda	4_5	0	0	0	0	0	0	0	1	0	0	0	0	0	0	0	0	1
1189	2021-08-21	fda	4_5	1	0	0	0	0	0	0	0	0	0	1	0	0	0	0	0	1
1190	2021-08-21	fda	4_5	1	0	0	0	0	0	0	1	1	0	0	0	0	0	0	0	0
1191	2021-08-21	fda	4_5	1	0	0	0	0	0	0	1	1	0	0	0	0	0	0	0	0
1192	2021-03-19	fda	4_5	0	0	0	0	0	0	0	1	0	0	1	0	0	0	0	0	1
1193	2022-02-19	fda	4_5	0	0	0	0	0	0	0	0	0	0	1	0	0	0	0	0	0
1194	2021-04-22	fda	4_5	1	0	0	1	0	0	0	0	0	0	1	0	0	0	0	0	0
1195	2021-01-22	fda	4_5	0	0	0	0	0	0	0	1	1	0	1	0	0	0	0	0	0
1196	2021-07-25	fda	4_5	0	0	0	0	0	0	0	0	1	0	0	0	0	0	0	0	1
1197	2021-09-17	fda	4_5	1	0	0	0	0	0	0	1	0	0	0	0	0	0	0	0	1
1198	2021-10-14	fda	4_5	1	0	0	0	0	0	0	1	1	0	0	0	0	0	0	0	0
1199	2020-12-08	fda	4_5	1	0	0	0	0	0	0	0	0	0	0	0	0	0	0	0	1
1200	2020-12-10	fda	4_5	0	0	0	0	0	0	0	0	0	0	0	0	0	0	0	0	1
1201	2022-01-19	fda	4_5	0	0	0	0	0	0	0	1	1	0	1	0	0	0	0	0	0
1202	2021-08-30	fda	4_5	0	0	1	0	0	0	0	0	0	0	1	0	0	0	0	0	0
1203	2022-01-19	fda	4_5	1	0	0	0	0	0	0	1	0	0	0	0	0	0	0	0	0
1204	2021-12-19	fda	4_5	0	0	1	0	0	0	0	1	1	0	0	0	0	0	0	0	0
1205	2021-12-16	fda	4_5	0	0	0	0	0	0	0	0	1	0	0	0	0	0	0	0	0
1206	2021-10-14	fda	4_5	0	0	0	0	0	0	0	1	1	0	0	0	0	0	0	0	0
1207	2021-10-14	fda	4_5	0	0	0	0	0	0	0	1	1	0	0	0	0	0	0	0	0
1208	2021-10-12	fda	4_5	1	0	1	0	0	0	0	0	1	0	0	0	0	0	0	0	0
1209	2022-09-03	fda	4_5	1	0	0	0	0	0	0	0	1	0	0	0	0	0	0	0	1
1210	2021-09-17	fda	4_5	1	0	0	0	0	0	0	1	1	0	0	0	0	0	0	0	0
1211	2021-09-17	fda	4_5	1	0	0	0	0	0	0	1	1	0	0	0	0	0	0	0	0
1212	2021-04-24	fda	4_5	1	0	0	0	0	0	0	0	1	0	0	0	0	0	0	0	1
1213	2020-12-31	fda	4_5	1	0	0	0	0	0	0	0	0	0	1	0	0	0	0	0	1
1214	2021-11-30	fda	4_5	0	0	0	0	0	0	0	1	1	0	1	0	0	0	0	0	0
1215	2021-08-22	fda	4_5	1	0	0	0	0	0	0	0	1	0	1	0	0	0	0	0	0
1216	2022-02-23	fda	4_5	0	0	0	0	0	0	0	1	0	0	1	0	0	1	0	0	0
1217	2021-01-12	fda	4_5	0	0	0	0	0	0	0	1	0	0	1	0	0	1	0	0	0
1218	2021-08-23	fda	4_5	0	0	0	0	0	0	0	0	0	0	0	0	1	0	0	0	1
1219	2021-05-05	fda	4_5	0	0	0	0	0	0	0	1	0	0	0	0	0	0	0	0	1
1220	2022-06-24	fda	4_5	1	0	0	0	0	0	0	1	1	0	0	0	0	0	0	0	0
1221	2022-02-27	fda	4_5	1	0	0	0	0	0	0	0	1	0	0	0	0	0	0	0	0
1222	2022-02-17	fda	4_5	0	0	0	0	0	0	0	1	1	0	0	0	0	0	0	0	0
1223	2022-02-02	fda	4_5	1	0	0	0	0	0	0	0	1	0	0	0	0	0	0	0	1
1224	2021-12-03	fda	4_5	1	0	0	0	0	0	0	1	1	0	0	0	0	0	0	0	0
1225	2021-11-12	fda	4_5	0	0	0	0	0	0	0	1	1	0	0	0	0	1	0	0	0
1226	2021-09-15	fda	4_5	0	0	0	0	0	0	0	1	0	0	1	0	0	0	0	0	0
1227	2021-09-17	fda	4_5	1	0	0	0	0	0	0	1	0	0	0	0	0	0	0	0	1
1228	2022-03-01	fda	4_5	0	0	0	0	0	0	0	1	0	0	1	0	0	0	0	0	0
1229	2022-06-15	fda	4_5	0	0	0	0	0	0	0	1	1	0	0	0	0	0	0	0	1
1230	2022-04-21	fda	4_5	1	0	0	0	0	0	0	1	1	0	0	0	0	0	0	0	0
1231	2022-07-13	fda	4_5	1	0	0	0	0	0	0	1	0	0	1	0	0	0	0	0	0
1232	2022-05-05	fda	4_5	1	0	0	0	0	0	0	0	0	0	1	0	0	0	0	0	0
1233	2022-04-01	fda	4_5	1	0	0	0	0	0	0	1	0	0	1	0	0	0	0	0	0
1234	2021-12-22	fda	4_5	1	0	0	0	0	0	0	1	0	0	1	0	0	0	0	0	0
1235	2021-12-16	fda	4_5	0	0	1	0	0	1	0	0	0	0	1	0	0	0	0	0	0
1236	2021-11-04	fda	4_5	1	0	0	0	0	0	0	0	1	0	0	0	0	0	0	0	1
1237	2021-11-04	fda	4_5	1	0	0	0	0	0	0	0	1	0	0	0	0	0	0	0	1
1238	2021-08-23	fda	4_5	1	0	0	0	0	0	0	0	0	0	1	0	0	0	0	0	1
1239	2021-08-16	fda	4_5	1	0	0	0	0	0	0	0	1	0	0	0	0	0	0	0	1
1240	2021-08-16	fda	4_5	1	0	0	0	0	0	0	0	1	0	0	0	0	0	0	0	1
1241	2021-08-12	fda	4_5	1	0	0	0	0	0	0	0	1	0	0	0	0	0	0	0	1
1242	2021-08-12	fda	4_5	1	0	0	0	0	0	0	0	1	0	0	0	0	0	0	0	1
1243	2021-08-11	fda	4_5	1	0	0	0	0	0	0	1	0	0	0	0	0	0	0	0	1
1244	2021-08-11	fda	4_5	1	0	0	0	0	0	0	1	0	0	0	0	0	0	0	0	1
1245	2021-08-06	fda	4_5	1	0	0	0	0	0	0	0	1	0	0	0	0	0	0	0	1
1246	2021-03-06	fda	4_5	0	0	0	0	0	0	0	0	0	0	1	0	0	0	0	0	0
1247	2021-02-05	fda	4_5	0	0	0	0	0	0	0	0	0	0	1	0	0	0	0	0	0
1248	2021-08-19	fda	4_5	0	0	0	0	0	0	0	0	0	0	0	0	0	1	0	0	0
1249	2021-08-06	fda	4_5	1	0	0	0	0	0	0	1	0	0	0	0	0	0	0	0	1
1250	2022-07-24	fda	4_5	1	0	0	0	0	0	0	1	1	0	0	0	0	0	0	0	0
1251	2021-04-06	fda	4_5	0	0	0	0	0	0	0	0	0	0	1	0	0	0	0	0	0
1252	2022-09-01	fda	4_5	1	0	0	0	0	0	0	0	0	0	1	0	0	0	0	0	1
1253	2022-01-03	fda	4_5	1	0	0	0	0	0	0	1	0	0	0	0	0	0	0	0	1
1254	2021-12-23	fda	4_5	1	0	0	0	0	0	0	1	0	0	1	0	0	0	0	0	0
1255	2022-08-31	fda	4_5	1	0	0	0	0	0	0	0	0	0	1	0	0	0	0	0	1
1256	2021-12-01	fda	4_5	0	0	0	0	0	0	0	0	1	0	0	0	0	0	0	0	0
1257	2022-07-06	fda	4_5	0	0	0	0	0	0	0	1	1	0	1	0	0	0	0	0	0
1258	2021-12-10	fda	4_5	1	0	0	0	0	0	0	0	0	0	0	0	0	0	0	0	1
1259	2021-09-22	fda	4_5	1	0	0	0	0	0	0	0	1	0	0	0	0	0	0	0	0
1260	2021-08-24	fda	4_5	1	0	0	0	0	0	0	0	1	0	0	0	0	0	0	0	1
1261	2021-03-23	fda	4_5	0	0	0	0	0	0	0	0	1	0	1	0	0	0	0	0	1
1262	2020-12-11	fda	4_5	0	0	0	0	0	0	0	0	1	0	0	0	0	0	0	0	0
1263	2022-01-03	fda	4_5	1	0	0	0	0	0	0	0	1	0	0	0	0	0	0	0	1
1264	2022-07-19	fda	4_5	0	0	0	0	0	0	0	0	0	0	1	0	0	0	0	0	0
1265	2021-11-14	fda	4_5	0	0	1	0	0	0	0	0	0	0	1	0	0	0	0	0	0
1266	2021-11-14	fda	4_5	0	0	1	0	0	0	0	0	0	0	1	0	0	0	0	0	0
1267	2021-11-14	fda	4_5	0	0	1	0	0	0	0	0	0	0	1	0	0	0	0	0	0
1268	2021-11-12	fda	4_5	0	0	0	0	0	1	0	1	0	0	1	0	0	0	0	0	0
1269	2021-11-12	fda	4_5	0	0	0	0	0	1	0	1	0	0	1	0	0	0	0	0	0
1270	2021-11-12	fda	4_5	0	0	0	0	0	1	0	1	0	0	1	0	0	0	0	0	0
1271	2021-11-10	fda	4_5	0	0	1	0	0	0	0	1	0	0	1	0	0	0	0	0	0
1272	2021-11-10	fda	4_5	0	0	1	0	0	0	0	1	0	0	1	0	0	0	0	0	0
1273	2021-11-10	fda	4_5	0	0	1	0	0	0	0	1	0	0	1	0	0	0	0	0	0
1274	2021-11-08	fda	4_5	0	0	1	0	0	0	0	0	0	0	1	0	0	0	0	0	1
1275	2021-08-31	fda	4_5	1	0	0	0	0	0	0	1	1	0	0	0	0	0	0	0	0
1276	2021-08-29	fda	4_5	0	0	0	0	0	0	0	0	1	0	0	0	0	0	0	0	1
1277	2021-08-24	fda	4_5	0	0	0	1	0	0	0	0	1	0	0	0	0	0	0	0	1
1278	2021-07-29	fda	4_5	1	0	0	0	0	0	0	0	0	0	1	0	1	0	0	0	0
1279	2021-05-11	fda	4_5	0	0	0	0	0	0	0	1	0	0	0	0	0	0	0	0	1
1280	2021-05-11	fda	4_5	1	0	0	0	0	0	0	0	0	0	0	0	0	0	0	0	1
1281	2022-01-29	fda	4_5	1	0	0	0	0	0	0	1	1	0	0	0	0	0	0	0	0
1282	2020-12-10	fda	4_5	0	0	0	0	0	0	0	1	1	0	0	0	0	0	0	0	0
1283	2022-01-03	fda	4_5	1	0	0	0	0	0	0	0	1	0	0	0	0	0	0	0	1
1284	2022-01-03	fda	4_5	1	0	0	0	0	0	0	0	1	0	0	0	0	0	0	0	1
1285	2021-07-08	fda	4_5	1	0	0	0	0	0	0	1	1	0	0	0	0	0	0	0	0
1286	2022-05-29	fda	4_5	0	0	0	0	0	0	0	1	0	0	0	0	0	0	0	0	0
1287	2022-05-29	fda	4_5	0	0	0	0	0	0	0	1	1	0	1	0	0	0	0	0	0
1288	2022-03-08	fda	4_5	0	0	1	1	0	0	0	1	0	0	0	0	0	0	0	0	0
1289	2022-01-13	fda	4_5	0	0	0	0	0	0	0	0	0	0	0	0	0	0	0	0	0
1290	2022-09-09	fda	4_5	1	0	1	0	0	0	0	0	1	0	0	0	0	0	0	0	0
1291	2022-07-22	fda	4_5	0	0	1	0	0	0	0	0	0	0	1	0	0	0	0	0	0
1292	2021-03-11	fda	4_5	0	0	0	0	0	0	0	1	1	0	0	0	0	0	0	0	0
1293	2020-12-27	fda	4_5	0	0	0	0	0	0	0	0	0	0	1	0	0	0	0	0	1
1294	2022-10-12	fda	4_5	1	0	0	0	0	0	0	1	0	0	1	0	0	0	0	0	0
1295	2022-09-01	fda	4_5	1	0	0	0	0	0	0	1	1	0	0	0	0	0	0	0	0
1296	2021-09-27	fda	4_5	1	0	0	0	0	0	0	0	0	0	1	0	0	1	0	0	0
1297	2021-10-01	fda	4_5	0	0	0	0	0	0	0	0	0	0	1	0	0	0	0	0	0
1298	2021-05-29	fda	4_5	0	0	0	0	0	0	0	1	0	0	1	0	1	0	0	0	0
1299	2022-05-19	fda	4_5	1	0	0	0	0	0	0	0	0	0	0	0	0	0	0	0	1
1300	2021-08-24	fda	4_5	1	0	0	0	0	0	0	0	0	0	0	0	0	0	0	0	1
1301	2021-07-01	fda	4_5	1	0	0	0	0	0	0	0	1	0	0	0	0	0	0	0	1
1302	2022-07-30	fda	4_5	1	0	0	0	0	0	0	0	0	0	1	0	0	0	0	0	0
1303	2022-05-12	fda	4_5	1	0	0	0	0	0	0	1	0	0	0	0	0	0	0	0	0
1304	2022-02-11	fda	4_5	0	0	0	0	0	0	0	1	1	0	0	0	0	0	0	0	0
1305	2022-01-23	fda	4_5	0	0	1	0	0	0	0	1	1	0	0	0	0	0	0	0	0
1306	2021-05-03	fda	4_5	0	0	0	1	0	0	0	0	0	0	1	0	0	1	0	0	0
1307	2022-08-31	fda	4_5	0	0	0	0	0	0	0	0	1	0	0	0	0	0	0	0	1
1308	2022-08-31	fda	4_5	0	0	0	0	0	0	0	0	1	0	0	0	0	0	0	0	1
1309	2022-08-31	fda	4_5	1	0	0	0	0	0	0	0	1	0	0	0	0	0	0	0	1
1310	2022-06-17	fda	4_5	0	0	0	0	0	0	0	1	1	0	0	0	0	0	0	0	1
1311	2022-06-17	fda	4_5	0	0	0	0	0	0	0	1	1	0	0	0	0	0	0	0	1
1312	2022-06-15	fda	4_5	1	0	0	0	0	0	0	0	1	0	0	0	0	0	0	0	1
1313	2022-05-23	fda	4_5	1	0	0	0	0	0	0	0	1	0	0	0	0	0	0	0	1
1314	2022-02-01	fda	4_5	1	0	0	0	0	0	0	0	1	0	0	0	0	0	0	0	1
1315	2022-02-01	fda	4_5	1	0	0	0	0	0	0	0	1	0	0	0	0	0	0	0	1
1316	2021-12-16	fda	4_5	1	0	0	0	0	0	0	1	1	0	0	0	0	0	0	0	0
1317	2021-05-06	fda	4_5	1	0	0	0	0	0	0	0	1	0	0	0	0	0	0	0	1
1318	2022-06-15	fda	4_5	1	0	0	0	0	0	0	1	0	0	0	0	0	0	0	0	1
1319	2022-06-15	fda	4_5	0	0	1	0	0	0	0	0	0	0	1	0	0	0	0	0	1
1320	2022-04-28	fda	4_5	0	0	0	0	0	0	0	1	1	0	0	0	0	0	0	0	1
1321	2022-01-31	fda	4_5	1	0	0	0	0	0	0	0	0	0	0	0	0	0	0	0	1
1322	2021-12-16	fda	4_5	1	0	0	0	0	0	0	0	1	0	0	0	0	0	0	0	1
1323	2021-12-09	fda	4_5	1	0	0	0	0	0	0	0	0	0	0	0	0	0	0	0	1
1324	2021-12-09	fda	4_5	1	0	0	0	0	0	0	0	0	0	0	0	0	0	0	0	1
1325	2021-11-03	fda	4_5	1	0	1	0	0	0	0	0	1	0	0	0	0	0	0	0	0
1326	2021-11-03	fda	4_5	1	0	1	0	0	0	0	0	1	0	0	0	0	0	0	0	0
1327	2021-11-02	fda	4_5	1	0	0	0	0	0	0	1	1	0	0	0	0	0	0	0	0
1328	2021-10-30	fda	4_5	1	0	0	0	0	0	0	0	1	0	0	0	0	0	0	0	1
1329	2021-10-26	fda	4_5	1	0	0	0	0	0	0	0	1	0	0	0	0	0	0	0	1
1330	2021-10-26	fda	4_5	1	0	0	0	0	0	0	0	1	0	0	0	0	0	0	0	1
1331	2021-10-26	fda	4_5	0	0	0	0	0	0	0	1	1	0	0	0	0	0	0	0	0
1332	2021-10-20	fda	4_5	1	0	0	0	0	0	0	0	1	0	0	0	0	0	0	0	1
1333	2021-10-08	fda	4_5	1	0	0	0	0	0	0	1	0	0	0	0	0	0	0	0	1
1334	2021-10-08	fda	4_5	1	0	0	0	0	0	0	1	0	0	0	0	0	0	0	0	1
1335	2021-10-08	fda	4_5	1	0	0	0	0	0	0	0	1	0	0	0	0	0	0	0	1
1336	2021-09-21	fda	4_5	1	0	0	0	0	0	0	0	1	0	0	0	0	0	0	0	1
1337	2021-09-20	fda	4_5	1	0	0	0	0	0	0	1	0	0	0	0	0	0	0	0	1
1338	2021-09-14	fda	4_5	0	0	0	0	0	0	0	0	0	0	0	0	0	0	0	0	1
1339	2021-06-27	fda	4_5	1	0	0	0	0	0	0	0	0	0	0	0	0	0	0	0	1
1340	2021-06-27	fda	4_5	1	0	0	0	0	0	0	0	0	0	0	0	0	0	0	0	1
1341	2021-06-24	fda	4_5	1	0	0	0	0	0	0	0	1	0	0	0	0	0	0	0	1
1342	2021-05-21	fda	4_5	1	0	0	0	0	1	0	0	1	0	0	0	0	0	0	0	0
1343	2021-05-07	fda	4_5	1	0	0	0	0	0	0	0	1	0	0	0	0	0	0	0	1
1344	2021-05-06	fda	4_5	0	0	0	0	0	0	0	1	0	0	1	0	0	0	0	0	0
1345	2021-05-02	fda	4_5	0	0	0	0	0	0	0	1	0	0	0	0	0	1	0	0	1
1346	2021-04-13	fda	4_5	0	0	0	1	0	0	0	1	0	0	0	0	0	0	0	0	1
1347	2021-04-02	fda	4_5	1	0	0	0	0	0	0	0	0	0	1	0	0	0	0	0	1
1348	2021-04-01	fda	4_5	0	0	0	0	0	0	0	1	1	0	0	0	0	0	0	0	1
1349	2021-03-04	fda	4_5	1	0	1	0	0	0	0	0	0	0	0	0	0	0	0	0	1
1350	2021-03-03	fda	4_5	0	0	0	0	0	0	0	0	0	0	1	0	0	0	0	0	1
1351	2021-03-01	fda	4_5	0	0	0	1	0	0	0	0	1	0	0	0	0	0	0	0	1
1352	2021-02-26	fda	4_5	0	0	0	0	0	0	0	1	1	0	0	0	0	0	0	0	1
1353	2021-02-26	fda	4_5	1	0	0	0	0	0	0	0	1	0	0	0	0	0	0	0	1
1354	2021-02-26	fda	4_5	1	0	0	0	0	0	0	0	1	0	0	0	0	0	0	0	0
1355	2020-12-18	fda	4_5	0	0	0	0	0	0	0	1	1	0	0	0	0	0	0	0	1
1356	2020-12-18	fda	4_5	0	0	0	0	0	0	0	1	1	0	0	0	0	0	0	0	0
1357	2020-12-17	fda	4_5	1	0	0	0	0	0	0	0	1	0	0	0	0	0	0	0	1
1358	2021-08-23	fda	4_5	0	0	0	0	0	0	0	1	1	0	0	0	0	0	0	0	0
1359	2021-08-12	fda	4_5	0	0	1	0	0	0	0	0	0	0	1	0	0	0	0	0	1
1360	2021-05-28	fda	4_5	1	0	0	0	0	0	0	1	0	0	1	0	0	0	0	0	0
1361	2021-07-28	fda	4_5	1	0	0	0	0	0	0	0	1	0	1	0	0	0	0	0	0
1362	2021-06-22	fda	4_5	1	0	0	0	0	0	0	0	0	0	0	0	0	0	0	0	0
1363	2021-03-16	fda	4_5	0	0	0	0	0	0	0	1	1	0	1	0	0	0	0	0	0
1364	2020-12-20	fda	4_5	1	0	0	0	0	0	0	1	0	0	1	0	0	0	0	0	0
1365	2021-06-04	fda	4_5	1	0	0	0	0	0	0	1	0	0	1	0	0	0	0	0	0
1366	2021-02-24	fda	4_5	1	1	0	0	0	0	0	0	0	0	0	0	0	0	0	0	1
1367	2021-12-17	fda	4_5	1	0	0	0	0	0	0	1	0	0	0	0	0	1	0	0	0
1368	2022-04-12	fda	4_5	0	0	1	0	0	0	0	0	0	0	1	0	0	0	0	0	0
1369	2022-06-05	fda	4_5	0	0	0	0	0	0	0	1	0	0	1	0	0	0	0	0	0
1370	2022-09-22	fda	4_5	1	0	0	0	0	0	0	0	1	0	1	0	0	0	0	0	0
1371	2022-09-05	fda	4_5	1	0	0	0	0	0	0	0	1	0	1	0	0	0	0	0	0
1372	2022-04-14	fda	4_5	1	0	0	0	0	0	0	0	1	0	0	0	0	1	0	0	0
1373	2022-04-12	fda	4_5	1	0	0	0	0	0	0	0	0	0	1	0	0	0	0	0	0
1374	2022-04-04	fda	4_5	1	0	0	0	0	0	0	1	0	0	1	0	0	0	0	0	0
1375	2022-02-17	fda	4_5	1	0	0	0	0	0	0	0	1	0	1	0	0	0	0	0	0
1376	2022-01-25	fda	4_5	1	0	0	0	0	0	0	0	1	0	1	0	0	0	0	0	0
1377	2022-01-06	fda	4_5	0	0	0	0	0	0	0	1	0	0	1	0	0	0	0	0	0
1378	2021-12-01	fda	4_5	0	0	0	0	0	0	0	0	0	0	1	0	0	0	0	0	0
1379	2021-06-14	fda	4_5	0	0	1	0	0	1	0	0	1	0	0	0	0	0	0	0	0
1380	2021-04-13	fda	4_5	1	0	0	0	0	0	0	1	0	0	1	0	0	0	0	0	0
1381	2021-01-31	fda	4_5	0	0	0	0	0	0	0	1	0	0	1	0	0	0	0	0	0
1382	2021-01-13	fda	4_5	1	0	0	0	0	0	0	0	1	0	0	0	1	0	0	0	0
1383	2020-12-18	fda	4_5	0	0	0	0	0	0	0	0	0	0	1	0	0	0	0	0	0
1384	2020-12-13	fda	4_5	1	0	1	0	0	0	0	1	0	0	0	0	0	0	0	0	0
1385	2020-12-10	fda	4_5	0	0	0	0	0	0	0	1	0	0	1	0	0	0	0	0	1
1386	2022-04-21	fda	4_5	0	0	0	0	0	1	0	1	1	0	0	0	0	0	0	0	0
1387	2021-07-23	fda	4_5	0	0	0	0	0	0	0	0	1	0	1	0	0	0	0	0	0
1388	2022-06-22	fda	4_5	1	0	0	0	0	0	0	0	0	0	0	0	0	0	0	0	1
1389	2022-06-19	fda	4_5	0	0	0	0	0	0	0	1	1	0	0	0	0	0	0	0	0
1390	2022-06-19	fda	4_5	1	0	0	0	0	0	0	0	1	0	0	0	0	0	0	0	0
1391	2021-10-30	fda	4_5	1	0	0	0	0	0	0	0	1	0	0	0	0	0	0	0	0
1392	2021-10-30	fda	4_5	1	0	0	0	0	0	0	0	1	0	0	0	0	0	0	0	0
1393	2021-10-23	fda	4_5	0	0	0	0	0	0	0	1	1	0	0	0	0	0	0	0	0
1394	2021-03-06	fda	4_5	0	0	0	0	0	0	0	1	0	0	1	0	0	0	0	0	0
1395	2022-05-24	fda	4_5	1	0	0	0	0	0	0	1	0	0	1	0	0	0	0	0	0
1396	2021-09-28	fda	4_5	0	0	1	0	0	0	0	1	0	0	0	0	0	0	0	0	1
1397	2022-03-24	fda	4_5	0	0	0	0	0	0	0	1	0	0	1	0	0	0	0	0	0
1398	2022-03-24	fda	4_5	1	0	0	0	0	0	0	0	0	0	1	0	0	0	0	0	0
1399	2020-12-10	fda	4_5	0	0	0	0	0	0	0	1	1	0	0	0	0	0	0	0	0
1400	2022-06-16	fda	4_5	0	0	0	0	0	1	0	0	1	0	0	0	0	0	0	0	1
1401	2022-06-16	fda	4_5	0	0	0	0	0	1	0	0	1	0	0	0	0	0	0	0	1
1402	2021-12-23	fda	4_5	1	0	0	0	0	0	0	0	1	0	1	0	0	0	0	0	0
1403	2020-12-14	fda	4_5	1	0	0	0	0	0	0	0	0	0	0	0	0	0	0	0	1
1404	2021-10-29	fda	4_5	0	0	0	0	0	0	0	1	0	0	0	0	0	0	0	0	0
1405	2021-07-12	fda	4_5	0	0	1	0	0	0	0	0	1	0	0	0	0	0	0	0	1
1406	2021-07-06	fda	4_5	0	0	0	0	0	0	0	1	1	0	0	0	0	1	0	0	0
1407	2021-06-18	fda	4_5	0	0	0	0	0	0	0	0	0	0	0	0	0	1	0	0	0
1408	2021-01-31	fda	4_5	1	0	0	0	0	0	0	0	1	0	0	0	0	0	0	0	0
1409	2020-12-07	fda	4_5	1	0	0	0	0	0	0	1	1	0	0	0	0	0	0	0	0
1410	2021-08-23	fda	4_5	1	0	0	0	0	0	0	0	1	0	0	0	0	0	0	0	1
1411	2021-08-21	fda	4_5	1	0	0	0	0	0	0	0	0	0	0	0	0	0	0	0	1
1412	2021-08-24	fda	4_5	1	0	0	0	0	0	0	1	0	0	0	0	0	0	0	0	0
1413	2022-08-08	fda	4_5	1	0	0	0	0	0	0	1	1	0	0	0	0	0	0	0	0
1414	2022-04-28	fda	4_5	1	0	0	0	0	0	0	0	0	0	0	0	0	0	0	0	0
1415	2021-07-24	fda	4_5	1	0	0	0	0	0	0	0	1	0	0	0	0	1	0	0	0
1416	2021-07-09	fda	4_5	0	0	0	0	0	0	0	1	1	0	0	0	0	0	0	0	0
1417	2020-12-11	fda	4_5	1	0	0	0	0	0	0	1	1	0	0	0	0	0	0	0	0
1418	2021-08-23	fda	4_5	0	0	0	0	0	0	0	1	1	0	0	0	0	0	0	0	1
1419	2021-08-13	fda	4_5	1	0	0	0	0	0	0	1	1	0	0	0	0	0	0	0	0
1420	2021-03-31	fda	4_5	1	0	0	0	0	0	0	0	0	0	1	0	0	0	0	0	1
1421	2021-02-28	fda	4_5	0	0	0	0	0	0	0	0	1	0	1	0	0	0	0	0	1
1422	2021-02-28	fda	4_5	0	0	0	0	0	0	0	0	1	0	1	0	0	0	0	0	1
1423	2021-02-16	fda	4_5	0	0	0	0	0	0	0	1	1	0	0	0	0	0	0	0	0
1424	2021-02-16	fda	4_5	1	0	0	0	0	0	0	1	1	0	0	0	0	0	0	0	0
1425	2021-02-05	fda	4_5	0	0	0	0	0	0	0	1	1	0	0	0	0	0	0	0	0
1426	2021-02-05	fda	4_5	1	0	0	0	0	0	0	1	0	0	0	0	0	0	0	0	1
1427	2020-12-12	fda	4_5	1	0	0	0	0	0	0	0	1	0	0	0	0	0	0	0	1
1428	2021-07-29	fda	4_5	1	0	0	0	0	0	0	1	1	0	0	0	0	0	0	0	0
1429	2021-07-14	fda	4_5	0	0	0	0	0	0	0	0	0	0	1	0	0	0	0	0	0
1430	2021-06-11	fda	4_5	1	0	0	0	0	0	0	1	0	0	1	0	0	0	0	0	0
1431	2022-04-29	fda	4_5	0	0	0	0	0	0	0	1	0	0	1	0	0	0	0	0	0
1432	2022-05-19	fda	4_5	0	0	1	0	0	0	0	0	1	0	1	0	0	0	0	0	0
1433	2021-04-29	fda	4_5	1	0	0	0	0	0	0	1	0	0	1	0	0	0	0	0	0
1434	2022-03-09	fda	4_5	0	0	0	1	0	0	0	0	1	0	0	0	0	0	0	0	1
1435	2022-03-09	fda	4_5	0	0	0	1	0	0	0	0	1	0	0	0	0	0	0	0	1
1436	2021-12-23	fda	4_5	1	0	0	0	0	0	0	0	1	0	1	0	0	0	0	0	0
1437	2021-04-14	fda	4_5	1	0	0	1	0	0	0	0	1	0	0	0	0	0	0	0	0
1438	2021-04-14	fda	4_5	1	0	0	1	0	0	0	0	1	0	0	0	0	0	0	0	0
1439	2021-09-17	fda	4_5	1	0	0	0	0	0	0	1	0	0	0	0	0	0	0	0	1
1440	2021-08-09	fda	4_5	0	0	0	0	0	0	0	1	1	0	0	0	0	0	0	0	1
1441	2021-08-09	fda	4_5	0	0	0	0	0	0	0	1	1	0	0	0	0	0	0	0	1
1442	2020-12-21	fda	4_5	1	0	0	0	0	0	0	0	1	0	0	0	0	0	0	0	0
1443	2022-06-23	fda	4_5	1	0	0	0	0	0	0	0	1	0	0	0	0	0	0	0	0
1444	2022-04-06	fda	4_5	0	1	0	1	0	0	0	0	0	0	1	0	0	0	0	0	0
1445	2021-12-21	fda	4_5	1	0	0	0	0	0	0	1	1	0	0	0	0	0	0	0	0
1446	2021-10-26	fda	4_5	1	0	0	0	0	0	0	0	1	0	0	0	0	0	0	0	1
1447	2021-07-07	fda	4_5	1	0	0	0	0	0	0	1	0	0	0	0	0	0	0	0	0
1448	2022-07-22	fda	4_5	1	0	0	1	0	0	0	0	1	0	0	0	0	0	0	0	0
1449	2021-03-01	fda	4_5	0	0	0	0	0	0	0	1	0	0	0	0	0	0	0	0	1
1450	2022-10-12	fda	4_5	1	0	0	0	0	0	0	1	0	0	1	0	0	0	0	0	0
1451	2021-11-23	fda	4_5	1	0	0	0	0	0	0	0	0	0	0	0	0	0	0	0	0
1452	2021-08-03	fda	4_5	1	0	0	0	0	0	0	0	0	0	0	0	0	0	0	0	1
1453	2021-02-28	fda	4_5	0	0	0	0	0	0	0	1	0	0	0	0	0	0	0	0	1
1454	2021-01-05	fda	4_5	1	0	0	0	0	0	0	1	0	0	0	0	0	0	0	0	0
1455	2020-12-21	fda	4_5	0	0	0	0	0	0	0	1	1	0	0	0	0	0	0	0	0
1456	2020-12-21	fda	4_5	0	0	0	0	0	0	0	1	1	0	0	0	0	0	0	0	0
1457	2022-08-11	fda	4_5	1	0	0	0	0	0	0	1	0	0	1	0	0	0	0	0	0
1458	2022-08-11	fda	4_5	1	0	0	0	0	0	0	1	0	0	0	0	0	0	0	0	0
1459	2022-07-29	fda	4_5	1	0	0	0	0	0	0	0	1	0	0	0	0	0	0	0	1
1460	2022-07-19	fda	4_5	0	0	0	0	0	0	0	0	0	0	1	0	0	0	0	0	0
1461	2022-01-31	fda	4_5	1	0	0	0	0	0	0	0	1	0	0	0	0	0	0	0	1
1462	2022-01-28	fda	4_5	0	0	0	0	0	0	0	0	0	0	1	0	0	0	0	0	0
1463	2021-12-09	fda	4_5	1	0	0	0	0	0	0	0	1	0	0	0	0	0	0	0	1
1464	2021-11-09	fda	4_5	1	0	0	0	0	0	0	0	1	0	0	0	0	0	0	0	1
1465	2021-11-02	fda	4_5	0	0	1	0	0	0	0	0	1	0	0	0	0	0	0	0	0
1466	2021-10-27	fda	4_5	1	0	0	0	0	0	0	0	1	0	0	0	0	0	0	0	1
1467	2021-10-22	fda	4_5	1	0	0	0	0	0	0	0	0	0	1	0	0	0	0	0	1
1468	2021-10-22	fda	4_5	1	0	0	0	0	0	0	0	1	0	0	0	0	0	0	0	1
1469	2021-10-22	fda	4_5	1	0	0	0	0	0	0	0	1	0	0	0	0	0	0	0	1
1470	2021-10-13	fda	4_5	1	0	0	0	0	0	0	0	0	0	0	0	0	0	0	0	0
1471	2021-10-01	fda	4_5	1	1	0	0	0	0	0	0	0	0	1	0	0	0	0	0	0
1472	2021-09-24	fda	4_5	1	0	0	0	0	0	0	0	1	0	0	0	0	0	0	0	1
1473	2021-09-22	fda	4_5	1	0	0	0	0	0	0	0	1	0	0	0	0	0	0	0	1
1474	2021-08-31	fda	4_5	1	0	0	0	0	0	0	0	1	0	0	0	0	0	0	0	1
1475	2021-08-23	fda	4_5	1	0	0	0	0	0	0	1	1	0	0	0	0	0	0	0	0
1476	2021-08-23	fda	4_5	0	0	0	0	0	0	0	1	0	0	1	0	0	0	0	0	1
1477	2021-08-13	fda	4_5	1	0	0	0	0	0	0	0	1	0	0	0	0	0	0	0	1
1478	2021-08-13	fda	4_5	1	0	0	0	0	0	0	1	0	0	0	0	0	0	0	0	0
1479	2021-08-10	fda	4_5	1	0	0	0	0	0	0	1	0	0	0	0	0	0	0	0	1
1480	2021-06-07	fda	4_5	0	0	0	0	0	0	0	0	0	0	1	0	0	0	0	0	0
1481	2021-04-29	fda	4_5	1	0	0	0	0	0	0	0	1	0	0	0	0	0	0	0	0
1482	2021-04-23	fda	4_5	1	0	0	0	0	0	0	0	1	0	0	0	0	0	0	0	1
1483	2021-04-23	fda	4_5	1	0	0	0	0	0	0	0	1	0	0	0	0	0	0	0	1
1484	2021-04-01	fda	4_5	1	0	0	1	0	0	0	1	0	0	0	0	0	0	0	0	0
1485	2021-03-26	fda	4_5	1	0	0	0	0	0	0	0	1	0	0	0	0	0	0	0	1
1486	2021-03-25	fda	4_5	0	0	0	0	0	0	0	1	1	0	0	0	0	0	0	0	1
1487	2021-03-09	fda	4_5	0	0	0	0	0	0	0	0	1	0	1	0	0	0	0	0	0
1488	2021-02-28	fda	4_5	0	0	0	0	0	0	0	0	1	0	0	0	0	0	0	0	1
1489	2021-02-27	fda	4_5	1	0	0	0	0	0	0	1	0	0	0	0	0	0	0	0	1
1490	2021-02-26	fda	4_5	1	0	0	0	0	0	0	0	1	0	0	0	0	0	0	0	1
1491	2021-02-24	fda	4_5	1	0	0	0	0	0	0	0	1	0	0	0	0	0	0	0	1
1492	2021-01-29	fda	4_5	1	0	0	0	0	0	0	1	0	0	0	0	0	0	0	0	1
1493	2020-12-18	fda	4_5	1	0	0	0	0	0	0	1	0	0	0	0	0	0	0	0	1
1494	2020-12-18	fda	4_5	1	0	0	0	0	0	0	1	0	0	0	0	0	0	0	0	1
1495	2020-12-17	fda	4_5	1	0	0	0	0	0	0	0	0	0	0	0	0	0	0	0	1
1496	2020-12-15	fda	4_5	1	0	0	0	0	0	0	0	0	0	0	0	0	0	0	0	1
1497	2020-12-12	fda	4_5	1	0	0	0	0	0	0	1	0	0	0	0	0	0	0	0	1
1498	2020-12-07	fda	4_5	1	0	0	0	0	0	0	1	0	0	0	0	0	0	0	0	1
1499	2021-10-14	fda	4_5	1	0	0	0	0	0	0	0	1	0	0	0	0	0	0	0	1
1500	2021-10-14	fda	4_5	1	0	0	0	0	0	0	0	1	0	0	0	0	0	0	0	1
1501	2022-07-02	fda	4_5	1	0	0	0	0	0	0	1	0	0	1	0	0	0	0	0	0
1502	2022-06-16	fda	4_5	0	0	0	0	0	0	0	1	1	0	1	0	0	0	0	0	0
1503	2022-05-01	fda	4_5	0	0	0	0	0	1	0	0	1	0	1	0	0	0	0	0	0
1504	2022-03-30	fda	4_5	1	0	0	0	0	0	0	0	1	0	0	0	0	0	0	0	1
1505	2021-04-13	fda	4_5	1	0	0	0	0	0	0	1	0	0	0	0	0	0	0	0	0
1506	2021-11-06	fda	4_5	1	0	0	0	0	0	0	0	1	0	0	0	0	0	0	0	1
1507	2021-11-06	fda	4_5	1	0	0	0	0	0	0	0	1	0	0	0	0	0	0	0	1
1508	2021-03-06	fda	4_5	0	0	0	0	0	0	0	1	1	0	0	0	0	0	0	0	0
1509	2020-12-19	fda	4_5	1	0	0	0	0	0	0	0	1	0	0	0	0	0	0	0	1
1510	2022-01-10	fda	4_5	1	0	0	0	0	0	0	0	1	0	0	0	0	0	0	0	1
1511	2021-08-23	fda	4_5	0	0	0	0	0	0	0	0	0	0	1	0	0	0	0	0	0
1512	2021-08-15	fda	4_5	1	0	0	0	0	0	0	0	1	0	0	0	0	0	0	0	1
1513	2022-05-21	fda	4_5	1	0	0	0	0	0	0	0	1	0	0	0	0	0	0	0	0
1514	2021-01-31	fda	4_5	0	0	0	0	0	0	0	0	0	0	0	0	0	1	0	0	0
1515	2021-08-23	fda	4_5	1	0	0	0	0	0	0	1	0	0	0	0	0	0	0	0	1
1516	2021-12-29	fda	4_5	1	0	1	0	0	0	0	0	1	0	0	0	0	0	0	0	0
1517	2022-09-01	fda	4_5	1	0	0	0	0	0	0	1	0	0	0	0	0	0	0	0	0
1518	2022-03-22	fda	4_5	1	0	0	1	0	0	0	0	0	0	1	0	0	0	0	0	0
1519	2022-03-08	fda	4_5	0	0	1	0	0	1	0	0	0	0	1	0	0	0	0	0	0
1520	2022-03-05	fda	4_5	0	0	0	0	0	0	0	1	1	0	1	0	0	0	0	0	0
1521	2022-03-05	fda	4_5	1	0	0	0	0	0	0	1	0	0	1	0	0	0	0	0	0
1522	2022-02-28	fda	4_5	0	0	0	0	0	0	0	1	0	0	1	0	0	0	0	0	0
1523	2021-09-09	fda	4_5	1	0	0	0	0	0	0	1	0	0	0	0	0	0	0	0	0
1524	2021-06-08	fda	4_5	1	0	0	0	0	0	0	1	0	0	0	0	0	0	0	0	0
1525	2021-05-21	fda	4_5	0	0	0	0	0	0	0	0	0	0	1	0	0	0	0	0	0
1526	2020-12-19	fda	4_5	1	0	0	0	0	0	0	1	0	0	0	0	0	0	0	0	0
1527	2022-02-04	fda	4_5	0	0	0	0	0	0	0	0	0	0	1	0	0	0	0	0	0
1528	2022-02-07	fda	4_5	1	0	0	0	0	0	0	1	0	0	1	0	0	0	0	0	0
1529	2022-02-05	fda	4_5	0	0	0	0	0	0	0	1	0	0	1	0	0	0	0	0	0
1530	2022-01-29	fda	4_5	0	0	0	0	0	0	0	0	0	0	1	0	0	0	0	0	0
1531	2021-10-07	fda	4_5	0	0	1	0	0	0	0	0	0	0	1	0	0	1	0	0	0
1532	2021-03-23	fda	4_5	1	0	0	0	0	0	0	1	0	0	1	0	0	0	0	0	0
1533	2021-03-08	fda	4_5	0	0	0	0	0	0	0	0	0	0	1	0	0	0	0	0	0
1534	2021-09-24	fda	4_5	0	0	0	0	0	0	0	0	1	0	0	0	0	0	0	0	1
1535	2021-08-23	fda	4_5	0	0	0	0	0	0	0	0	0	0	0	0	0	0	0	0	0
1536	2022-08-08	fda	4_5	1	0	0	0	0	0	0	1	1	0	0	0	0	0	0	0	0
1537	2022-05-12	fda	4_5	1	0	0	0	0	0	0	1	0	0	0	0	0	0	0	0	0
1538	2022-04-30	fda	4_5	1	0	0	0	0	0	0	1	1	0	0	0	0	0	0	0	0
1539	2022-03-01	fda	4_5	1	0	0	0	0	0	0	1	1	0	0	0	0	0	0	0	0
1540	2022-03-01	fda	4_5	1	0	0	0	0	0	0	0	1	0	0	0	0	0	0	0	0
1541	2022-01-11	fda	4_5	1	0	1	0	0	0	0	0	0	0	0	0	0	0	0	0	0
1542	2021-12-17	fda	4_5	0	0	0	0	0	0	0	1	0	0	0	0	0	0	0	0	1
1543	2022-07-06	fda	4_5	1	0	0	0	0	0	0	1	0	0	1	0	0	0	0	0	0
1544	2022-05-05	fda	4_5	0	0	0	0	0	0	0	0	0	0	1	0	0	0	0	0	0
1545	2022-03-29	fda	4_5	1	0	0	0	0	0	0	1	0	0	1	0	0	0	0	0	0
1546	2022-02-15	fda	4_5	0	0	0	0	0	0	0	0	0	0	1	0	0	0	0	0	0
1547	2022-01-19	fda	4_5	1	0	0	0	0	0	0	1	1	0	0	0	0	0	0	0	0
1548	2022-01-11	fda	4_5	1	0	0	0	0	0	0	1	0	0	0	0	0	0	0	0	0
1549	2021-08-11	fda	4_5	0	0	0	0	0	0	0	0	0	0	1	0	0	0	0	0	0
1550	2021-03-18	fda	4_5	0	0	0	0	0	0	0	0	0	0	1	0	0	0	0	0	0
1551	2021-02-02	fda	4_5	0	0	0	0	0	0	0	1	0	0	1	0	0	0	0	0	0
1552	2021-02-26	fda	4_5	1	0	0	0	0	0	0	0	1	0	0	0	0	0	0	0	1
1553	2021-08-23	fda	4_5	1	0	0	0	0	0	0	0	1	0	0	0	0	0	0	0	1
1554	2021-03-02	fda	4_5	0	0	1	0	0	0	0	0	0	0	0	0	0	0	0	0	1
1555	2021-06-29	fda	4_5	1	0	0	0	0	0	0	1	0	0	0	0	0	0	0	0	0
1556	2022-07-12	fda	4_5	1	0	0	0	0	0	0	1	1	0	0	0	0	0	0	0	0
1557	2021-08-08	fda	4_5	1	0	0	0	0	0	0	0	0	0	0	0	0	0	0	0	1
1558	2021-08-08	fda	4_5	0	0	0	0	0	0	0	0	0	0	0	0	0	1	0	0	0
1559	2022-02-24	fda	4_5	0	0	0	0	0	0	0	0	1	0	0	0	0	0	0	0	0
1560	2022-04-29	fda	4_5	0	0	1	0	0	1	0	0	0	0	1	0	0	0	0	0	0
1561	2021-07-26	fda	4_5	0	0	0	0	0	1	0	1	1	0	0	0	0	0	0	0	0
1562	2022-06-02	fda	4_5	0	0	1	0	0	0	0	0	1	0	1	0	0	0	0	0	0
1563	2021-12-03	fda	4_5	0	0	1	0	0	0	0	0	1	0	1	0	0	0	0	0	0
1564	2022-07-07	fda	4_5	1	0	0	1	0	0	0	0	0	0	1	0	0	0	0	0	0
1565	2021-10-26	fda	4_5	1	0	0	0	0	0	0	1	1	0	0	0	0	0	0	0	0
1566	2021-10-26	fda	4_5	1	0	0	0	0	0	0	1	1	0	0	0	0	0	0	0	0
1567	2021-10-01	fda	4_5	1	0	0	0	0	0	0	0	1	0	0	0	0	0	0	0	1
1568	2021-09-20	fda	4_5	1	0	0	0	0	0	0	1	0	0	0	0	0	0	0	0	1
1569	2021-05-11	fda	4_5	1	0	0	0	0	0	0	0	1	0	0	0	0	0	0	0	1
1570	2021-10-13	fda	4_5	0	0	0	0	0	0	0	1	0	0	1	0	0	0	0	0	0
1571	2022-08-30	fda	4_5	0	0	0	0	0	1	0	1	0	0	1	0	0	0	0	0	0
1572	2022-08-17	fda	4_5	0	0	0	0	0	0	0	1	1	0	1	0	0	0	0	0	0
1573	2022-05-10	fda	4_5	0	0	0	0	0	1	0	1	1	0	0	0	0	0	0	0	0
1574	2021-08-05	fda	4_5	0	0	0	0	0	0	0	0	0	0	1	0	0	0	0	0	0
1575	2020-12-17	fda	4_5	0	0	0	0	0	0	0	1	0	0	0	0	0	0	0	0	1
1576	2022-06-02	fda	4_5	0	0	1	0	0	1	0	0	0	0	0	0	0	0	0	0	0
1577	2022-02-15	fda	4_5	0	0	0	0	0	0	0	1	0	0	1	0	0	0	0	0	0
1578	2021-05-18	fda	4_5	0	0	0	0	0	0	0	1	1	0	0	0	0	0	0	0	0
1579	2021-05-04	fda	4_5	0	0	0	0	0	0	0	1	1	0	1	0	0	0	0	0	0
1580	2021-04-19	fda	4_5	0	0	0	0	0	0	0	1	0	0	1	0	0	0	0	0	0
1581	2021-09-17	fda	4_5	1	0	0	0	0	0	0	0	1	0	0	0	0	0	0	0	1
1582	2022-09-23	fda	4_5	0	0	0	0	0	0	0	1	0	0	1	0	0	0	0	0	0
1583	2022-03-30	fda	4_5	0	0	0	0	0	0	0	1	0	0	1	0	0	0	0	0	0
1584	2021-09-03	fda	4_5	1	0	0	0	0	0	0	1	1	0	0	0	0	0	0	0	0
1585	2021-08-23	fda	4_5	0	0	0	0	0	0	0	1	0	0	1	0	0	0	0	0	0
1586	2022-01-16	fda	4_5	1	0	0	0	0	1	0	0	1	0	0	0	0	0	0	0	0
1587	2021-08-13	fda	4_5	1	0	0	0	0	0	0	0	0	0	1	0	0	0	0	0	1
1588	2021-02-10	fda	4_5	1	0	1	0	0	0	0	0	1	0	0	0	0	0	0	0	0
1589	2020-12-10	fda	4_5	0	0	0	0	0	0	0	1	0	0	0	0	0	0	0	0	1
1590	2020-12-10	fda	4_5	1	0	0	0	0	0	0	0	1	0	0	0	0	0	0	0	1
1591	2022-06-06	fda	4_5	0	0	0	0	0	0	0	1	1	0	0	0	0	0	0	0	0
1592	2022-03-24	fda	4_5	0	0	0	0	0	0	0	1	0	0	0	0	0	0	0	0	0
1593	2021-08-23	fda	4_5	1	0	0	0	0	0	0	0	0	0	0	0	0	0	0	0	0
1594	2021-05-02	fda	4_5	1	0	0	0	0	0	0	1	0	0	1	0	0	0	0	0	0
1595	2022-10-01	fda	4_5	1	0	0	1	0	0	0	0	1	0	0	0	0	0	0	0	0
1596	2020-12-19	fda	4_5	1	0	1	0	0	0	0	0	0	0	0	0	0	0	0	0	0
1597	2021-10-11	fda	4_5	1	0	0	0	0	0	0	0	0	0	1	0	0	0	0	0	0
1598	2021-07-27	fda	4_5	1	0	0	0	0	0	0	0	1	0	0	0	0	0	0	0	1
1599	2022-09-29	fda	4_5	0	0	0	0	0	0	0	1	1	0	0	0	0	0	0	0	0
1600	2021-10-28	fda	4_5	0	0	0	0	0	0	0	1	1	0	0	0	0	0	0	0	0
1601	2021-07-12	fda	4_5	1	0	0	0	0	0	0	1	0	0	0	0	0	1	0	0	0
1602	2022-08-13	fda	4_5	0	0	1	0	0	1	0	0	1	0	0	0	0	0	0	0	0
1603	2022-08-27	fda	4_5	1	0	0	0	0	0	0	0	0	0	1	0	0	0	0	0	0
1604	2022-10-04	fda	4_5	0	0	0	0	0	0	0	0	0	0	1	0	0	0	0	0	0
1605	2020-12-09	fda	4_5	0	0	1	0	0	0	0	1	0	0	0	0	0	0	0	0	1
1606	2021-09-14	fda	4_5	0	0	0	0	0	0	0	1	1	0	0	0	0	0	0	0	1
1607	2021-06-09	fda	4_5	0	0	0	0	0	0	0	1	1	0	1	0	0	0	0	0	0
1608	2021-08-23	fda	4_5	0	0	0	0	0	0	0	0	1	0	1	0	0	0	0	0	0
1609	2021-10-03	fda	4_5	1	0	0	0	0	0	0	0	1	0	0	0	0	0	0	0	1
1610	2021-10-03	fda	4_5	1	0	0	0	0	0	0	1	0	0	0	0	0	0	0	0	1
1611	2021-12-14	fda	4_5	0	0	0	0	0	0	0	1	0	0	0	0	0	0	0	0	0
1612	2021-10-11	fda	4_5	1	0	0	0	0	0	0	1	1	0	0	0	0	0	0	0	0
1613	2021-01-09	fda	4_5	0	0	1	0	0	0	0	0	0	0	1	0	0	0	0	0	1
1614	2021-08-24	fda	4_5	0	0	0	0	0	0	0	0	1	0	1	0	0	0	0	0	0
1615	2021-08-13	fda	4_5	1	0	0	0	0	0	0	1	1	0	0	0	0	0	0	0	0
1616	2021-01-29	fda	4_5	1	0	0	0	0	0	0	0	0	0	0	0	0	0	0	0	1
1617	2022-06-22	fda	4_5	0	0	0	0	0	0	0	0	1	0	0	0	0	0	0	0	0
1618	2022-06-18	fda	4_5	0	0	0	0	0	0	0	1	0	0	1	0	0	0	0	0	0
1619	2022-05-23	fda	4_5	1	0	0	0	0	0	0	0	1	0	0	0	0	0	0	0	1
1620	2022-05-23	fda	4_5	1	0	0	0	0	0	0	0	1	0	0	0	0	0	0	0	1
1621	2022-05-23	fda	4_5	1	0	0	0	0	0	0	0	1	0	0	0	0	0	0	0	1
1622	2022-05-23	fda	4_5	1	0	0	0	0	0	0	0	1	0	0	0	0	0	0	0	1
1623	2022-05-01	fda	4_5	1	0	1	0	0	0	0	0	0	0	0	0	0	0	0	0	1
1624	2022-04-26	fda	4_5	0	0	0	0	0	0	0	1	0	0	1	0	0	0	0	0	1
1625	2022-04-26	fda	4_5	0	0	0	0	0	0	0	1	0	0	1	0	0	0	0	0	1
1626	2022-04-24	fda	4_5	1	0	0	0	0	0	0	0	0	0	0	0	0	1	0	0	1
1627	2022-04-24	fda	1_2	1	0	0	0	0	0	0	0	0	0	0	0	0	1	0	0	1
1628	2021-08-18	fda	4_5	0	0	0	0	0	0	0	0	1	0	0	0	0	0	0	0	1
1629	2021-08-17	fda	4_5	1	0	0	0	0	0	0	0	1	0	0	0	0	0	0	0	1
1630	2021-05-17	fda	4_5	1	0	0	0	0	0	0	1	0	0	0	0	0	0	0	0	1
1631	2021-11-10	fda	4_5	1	0	0	0	0	0	0	1	0	0	1	0	0	0	0	0	0
1632	2021-08-09	fda	4_5	0	0	0	0	0	0	0	1	0	0	1	0	0	0	0	0	0
1633	2022-09-14	fda	4_5	0	0	0	0	0	0	0	1	1	0	0	0	0	0	0	0	0
1634	2022-09-08	fda	4_5	1	0	0	0	0	0	0	1	0	0	0	0	0	0	0	0	1
1635	2022-06-19	fda	4_5	1	0	0	0	0	0	0	1	0	0	0	0	0	0	0	0	1
1636	2022-05-25	fda	4_5	1	0	0	0	0	0	0	0	1	0	0	0	0	0	0	0	0
1637	2022-03-24	fda	4_5	0	0	0	0	0	0	0	1	1	0	0	0	0	0	0	0	0
1638	2022-02-18	fda	4_5	0	0	0	0	0	0	0	1	1	0	0	0	0	0	0	0	0
1639	2021-06-25	fda	4_5	0	0	0	0	0	0	0	1	1	0	1	0	0	0	0	0	0
1640	2022-08-11	fda	4_5	0	0	0	0	0	0	0	1	1	0	0	0	0	0	0	0	0
1641	2021-05-04	fda	4_5	0	0	0	0	0	0	0	1	0	0	0	0	0	0	0	0	1
1642	2021-01-28	fda	4_5	0	0	0	0	0	0	0	1	1	0	0	0	0	0	0	0	1
1643	2021-08-22	fda	4_5	1	0	1	0	0	0	0	0	1	0	0	0	0	0	0	0	0
1644	2021-10-22	fda	4_5	0	0	0	0	0	0	0	0	0	0	0	0	0	0	0	0	0
1645	2021-10-22	fda	4_5	1	0	0	0	0	0	0	1	1	0	0	0	0	0	0	0	0
1646	2021-08-19	fda	4_5	1	0	0	0	0	0	0	1	1	0	0	0	0	0	0	0	0
1647	2021-08-19	fda	4_5	1	0	0	0	0	0	0	1	1	0	0	0	0	0	0	0	0
1648	2021-03-13	fda	4_5	0	1	0	0	0	0	0	1	0	0	0	0	0	0	0	0	1
1649	2022-06-23	fda	4_5	0	0	0	0	0	0	0	1	0	0	0	0	0	0	0	0	0
1650	2021-06-11	fda	4_5	0	0	0	0	0	1	0	0	0	0	1	0	0	0	0	0	0
1651	2021-03-06	fda	4_5	0	0	0	0	0	0	0	0	0	0	1	0	0	0	0	0	0
1652	2021-02-06	fda	4_5	0	0	0	0	0	0	0	1	1	0	1	0	0	0	0	0	0
1653	2020-12-09	fda	4_5	0	0	0	1	0	0	0	0	1	0	0	0	0	0	0	0	1
1654	2021-12-22	fda	4_5	0	0	0	0	0	0	0	0	1	0	1	0	0	0	0	0	0
1655	2021-08-14	fda	4_5	0	0	1	0	0	0	0	0	1	0	1	0	0	0	0	0	0
1656	2021-08-13	fda	4_5	0	0	0	0	0	1	0	0	0	0	1	0	0	0	0	0	0
1657	2022-07-21	fda	4_5	1	0	0	1	0	0	0	0	0	0	1	0	0	0	0	0	0
1658	2021-02-12	fda	4_5	0	0	0	0	0	0	0	1	0	0	1	0	0	0	0	0	1
1659	2022-05-05	fda	4_5	1	0	0	0	0	0	0	1	0	0	1	0	0	0	0	0	0
1660	2020-12-15	fda	4_5	0	0	0	0	0	0	0	1	1	0	0	0	0	0	0	0	1
1661	2021-08-16	fda	4_5	1	0	0	0	0	0	0	0	1	0	0	0	0	0	0	0	1
1662	2021-05-01	fda	4_5	1	0	0	0	0	0	0	0	1	0	1	0	0	0	0	0	0
1663	2021-08-13	fda	4_5	1	0	0	0	0	0	0	1	1	0	0	0	0	0	0	0	0
1664	2021-08-13	fda	4_5	1	0	0	0	0	0	0	1	1	0	0	0	0	0	0	0	0
1665	2022-03-22	fda	4_5	0	0	0	0	0	0	0	1	1	0	0	0	0	0	0	0	0
1666	2021-09-06	fda	4_5	0	0	0	0	0	0	0	1	1	0	0	0	0	0	0	0	0
1667	2022-05-02	fda	4_5	1	0	0	0	0	0	0	1	1	0	0	0	0	0	0	0	0
1668	2021-09-04	fda	4_5	0	0	0	0	0	0	0	0	0	0	0	0	0	0	0	0	1
1669	2021-05-17	fda	4_5	1	0	0	0	0	0	0	1	0	0	0	0	0	0	0	0	1
1670	2021-08-26	fda	4_5	1	0	0	0	0	0	0	1	1	0	0	0	0	0	0	0	0
1671	2022-09-30	fda	4_5	0	0	1	0	0	0	0	1	0	0	0	0	0	0	0	0	0
1672	2022-10-09	fda	4_5	0	0	1	0	0	1	0	0	0	0	1	0	0	0	0	0	0
1673	2021-02-28	fda	4_5	0	0	0	0	0	0	0	1	1	0	0	0	0	0	0	0	0
1674	2022-09-09	fda	4_5	0	0	0	0	0	0	0	1	0	0	0	0	0	0	0	0	0
1675	2021-09-22	fda	4_5	1	0	0	0	0	0	0	1	1	0	0	0	0	0	0	0	0
1676	2021-09-22	fda	4_5	1	0	0	0	0	0	0	0	0	0	1	0	0	0	0	0	1
1677	2021-08-23	fda	4_5	0	0	0	0	0	0	0	0	1	0	1	0	0	0	0	0	1
1678	2021-10-26	fda	4_5	1	0	0	0	0	0	0	0	1	0	0	0	0	0	0	0	1
1679	2022-09-14	fda	4_5	1	0	1	0	0	0	0	0	1	0	0	0	0	0	0	0	0
1680	2021-10-13	fda	4_5	1	0	1	0	0	0	0	0	1	0	0	0	0	0	0	0	0
1681	2021-08-24	fda	4_5	1	0	0	0	0	0	0	0	1	0	0	0	0	0	0	0	1
1682	2021-08-23	fda	4_5	1	0	0	0	0	0	0	0	1	0	0	0	0	0	0	0	1
1683	2021-08-23	fda	4_5	1	0	0	0	0	0	0	0	1	0	0	0	0	0	0	0	1
1684	2021-04-29	fda	4_5	1	0	0	0	0	0	0	0	1	0	0	0	0	0	0	0	1
1685	2022-04-29	fda	4_5	0	0	0	0	0	0	0	0	0	0	1	0	0	0	0	0	0
1686	2022-05-19	fda	4_5	0	0	0	1	0	0	0	1	1	0	0	0	0	0	0	0	0
1687	2022-04-05	fda	4_5	1	0	0	0	0	1	0	1	0	0	0	0	0	0	0	0	0
1688	2021-09-13	fda	4_5	0	0	0	0	0	0	0	0	1	0	0	0	0	1	0	0	1
1689	2021-08-07	fda	4_5	0	0	0	0	0	1	0	0	1	0	0	0	0	0	0	0	0
1690	2022-01-03	fda	4_5	1	0	0	0	0	0	0	0	0	0	1	0	0	0	0	0	1
1691	2021-10-26	fda	4_5	1	0	0	0	0	0	0	0	1	0	0	0	0	0	0	0	0
1692	2021-02-27	fda	4_5	1	0	0	0	0	0	0	1	0	0	0	0	0	0	0	0	1
1693	2022-01-12	fda	4_5	0	0	0	0	0	1	0	1	0	0	1	0	0	0	0	0	0
1694	2021-08-29	fda	4_5	0	0	0	0	0	0	0	0	0	0	0	0	0	1	0	0	0
1695	2021-12-04	fda	4_5	0	0	0	0	0	0	0	0	0	0	0	0	0	0	0	0	1
1696	2021-12-04	fda	4_5	0	0	0	0	0	0	0	0	1	0	0	0	0	0	0	0	1
1697	2021-12-04	fda	4_5	0	0	0	0	0	0	0	0	1	0	0	0	0	0	0	0	1
1698	2021-10-29	fda	4_5	0	0	0	0	0	0	0	1	0	0	1	0	0	0	0	0	0
1699	2021-04-19	fda	4_5	0	0	0	0	0	0	0	1	1	0	0	0	0	0	0	0	0
1700	2022-06-23	fda	4_5	1	0	0	0	0	0	0	1	0	0	0	0	0	0	0	0	0
1701	2021-07-16	fda	4_5	0	0	0	0	0	0	0	1	0	0	1	0	0	0	0	0	0
1702	2021-02-18	fda	4_5	1	0	0	0	0	0	0	0	0	0	0	0	0	0	0	0	1
1703	2020-12-31	fda	4_5	0	0	0	0	0	0	0	1	1	0	0	0	0	0	0	0	0
1704	2020-12-31	fda	4_5	1	0	0	0	0	0	0	1	1	0	0	0	0	0	0	0	0
1705	2022-01-28	fda	4_5	1	0	0	1	0	0	0	1	0	0	0	0	0	0	0	0	0
1706	2021-10-03	fda	4_5	1	0	0	0	0	0	0	0	1	0	0	0	0	0	0	0	1
1707	2021-04-13	fda	4_5	0	0	0	0	0	0	0	1	1	0	0	0	0	0	0	0	0
1708	2020-12-08	fda	4_5	1	0	0	0	0	0	0	0	0	0	0	0	0	0	0	0	1
1709	2020-12-08	fda	4_5	1	0	0	0	0	0	0	0	1	0	0	0	0	0	0	0	1
1710	2021-08-25	fda	4_5	0	0	0	0	0	0	0	1	1	0	0	0	0	0	0	0	0
1711	2021-11-03	fda	4_5	0	0	0	0	0	0	0	0	1	0	0	0	0	0	0	0	1
1712	2021-11-03	fda	4_5	0	0	0	0	0	0	0	0	1	0	0	0	0	0	0	0	1
1713	2022-04-29	fda	4_5	0	0	0	0	0	0	0	1	1	0	1	0	0	0	0	0	0
1714	2021-01-31	fda	4_5	1	0	0	0	0	0	0	1	1	0	0	0	0	0	0	0	0
1715	2022-06-06	fda	4_5	0	0	1	0	0	0	0	1	0	0	1	0	0	0	0	0	0
1716	2021-12-02	fda	4_5	0	0	0	0	0	0	0	0	0	0	1	0	0	0	0	0	0
1717	2021-05-18	fda	4_5	0	0	0	0	0	0	0	1	0	0	1	0	0	0	0	0	0
1718	2022-04-29	fda	4_5	0	0	0	0	0	0	0	0	0	0	1	0	0	0	0	0	0
1719	2021-11-10	fda	4_5	1	0	0	0	0	0	0	0	0	0	1	0	0	0	0	0	1
1720	2021-09-23	fda	4_5	1	0	0	0	0	0	0	0	1	0	0	0	0	0	0	0	1
1721	2021-09-02	fda	4_5	0	0	0	0	0	0	0	1	1	0	0	0	0	0	0	0	1
1722	2021-08-27	fda	4_5	0	0	0	0	0	0	0	1	0	0	1	0	0	0	0	0	1
1723	2021-08-23	fda	4_5	1	0	0	0	0	0	0	0	1	0	0	0	0	0	0	0	1
1724	2021-08-23	fda	4_5	1	0	0	0	0	0	0	1	0	0	0	0	0	0	0	0	1
1725	2021-08-23	fda	4_5	0	0	0	0	0	0	0	1	1	0	0	0	0	0	0	0	1
1726	2020-12-10	fda	4_5	0	0	0	0	0	0	0	1	1	0	0	0	0	0	0	0	0
1727	2020-12-10	fda	4_5	1	0	0	0	0	0	0	0	1	0	0	0	0	0	0	0	1
1728	2022-10-05	fda	4_5	0	0	0	0	0	0	0	1	1	0	0	0	0	0	0	0	0
1729	2022-04-04	fda	4_5	1	0	1	1	0	0	0	0	0	0	0	0	0	0	0	0	0
1730	2021-10-20	fda	4_5	0	0	0	0	0	0	0	1	1	0	0	0	0	0	0	0	0
1731	2021-04-29	fda	4_5	1	0	0	0	0	0	0	1	0	0	0	0	0	0	0	0	0
1732	2021-04-27	fda	4_5	0	0	0	0	0	0	0	1	0	0	0	0	0	0	0	0	0
1733	2021-04-27	fda	4_5	0	0	1	0	0	0	0	1	1	0	0	0	0	0	0	0	0
1734	2021-02-26	fda	4_5	1	0	0	0	0	0	0	1	0	0	0	0	0	0	0	0	1
1735	2022-06-20	fda	4_5	1	0	0	0	0	0	0	0	1	0	0	0	0	0	0	0	0
1736	2022-05-13	fda	4_5	0	0	0	0	0	0	0	1	0	0	1	0	1	0	0	0	0
1737	2022-04-21	fda	4_5	1	0	0	0	0	0	0	0	1	0	0	0	0	0	0	0	1
1738	2022-02-27	fda	4_5	1	0	0	0	0	0	0	1	1	0	0	0	0	0	0	0	0
1739	2022-01-03	fda	4_5	1	0	0	0	0	0	0	1	1	0	0	0	0	0	0	0	0
1740	2021-12-13	fda	4_5	1	0	0	0	0	0	0	1	0	0	1	0	0	0	0	0	0
1741	2021-11-21	fda	4_5	0	0	0	0	0	0	0	1	0	0	1	0	0	0	0	0	0
1742	2021-10-14	fda	4_5	1	0	0	0	0	0	0	0	1	0	0	0	0	0	0	0	1
1743	2021-10-14	fda	4_5	1	0	0	0	0	0	0	0	1	0	0	0	0	0	0	0	1
1744	2021-10-08	fda	4_5	0	0	0	0	0	0	0	0	1	0	0	0	0	0	0	0	0
1745	2021-09-19	fda	4_5	1	0	0	0	0	0	0	0	1	0	0	0	0	0	0	0	1
1746	2021-08-22	fda	4_5	1	0	0	0	0	0	0	0	0	0	1	0	0	0	0	0	1
1747	2021-03-25	fda	4_5	1	0	0	0	0	0	0	1	0	0	0	0	0	0	0	0	1
1748	2020-12-11	fda	4_5	0	0	0	0	0	0	0	1	1	0	0	0	0	0	0	0	1
1749	2021-02-28	fda	4_5	0	0	0	0	0	0	0	1	1	0	0	0	0	0	0	0	0
1750	2021-09-25	fda	4_5	0	0	0	1	0	0	0	0	1	0	0	0	0	0	0	0	0
1751	2021-04-13	fda	4_5	0	0	0	0	0	0	0	0	1	0	0	0	0	0	0	0	0
1752	2021-04-13	fda	4_5	0	0	0	0	0	0	0	0	1	0	0	0	0	0	0	0	0
1753	2021-01-22	fda	4_5	0	0	0	0	0	1	0	1	0	0	0	0	0	0	0	0	0
1754	2022-02-11	fda	4_5	0	0	0	0	0	0	0	1	1	0	0	0	0	0	0	0	0
1755	2022-02-11	fda	4_5	0	0	0	0	0	0	0	1	1	0	0	0	0	0	0	0	0
1756	2022-02-24	fda	4_5	0	0	0	0	0	0	0	1	1	0	1	0	0	0	0	0	0
1757	2022-01-10	fda	4_5	1	0	0	0	0	0	0	1	0	0	1	0	0	0	0	0	0
1758	2021-03-10	fda	4_5	1	0	0	0	0	0	0	1	0	0	1	0	0	0	0	0	0
1759	2022-09-23	fda	4_5	0	0	0	0	0	1	0	0	0	0	1	0	1	0	0	0	0
1760	2022-04-01	fda	4_5	0	0	0	0	0	0	0	1	1	0	0	0	0	0	0	0	0
1761	2022-04-03	fda	4_5	1	0	0	0	0	0	0	1	1	0	0	0	0	0	0	0	0
1762	2021-02-17	fda	4_5	0	0	0	0	0	0	0	1	1	0	0	0	0	0	0	0	0
1763	2021-09-30	fda	4_5	0	0	0	0	0	0	0	0	0	0	1	0	0	0	0	0	0
1764	2021-05-18	fda	4_5	1	0	0	0	0	0	0	1	0	0	1	0	0	0	0	0	0
1765	2021-03-16	fda	4_5	1	0	0	0	0	0	0	0	0	0	1	0	0	0	0	0	0
1766	2021-02-02	fda	4_5	0	0	0	0	0	0	0	1	0	0	1	0	0	0	0	0	0
1767	2022-01-26	fda	4_5	0	0	0	0	0	0	0	1	1	0	0	0	0	0	0	0	0
1768	2022-05-16	fda	4_5	0	0	0	0	0	0	0	1	1	0	0	0	0	0	0	0	0
1769	2021-10-30	fda	4_5	0	0	0	0	0	0	0	0	1	0	0	0	0	0	0	0	1
1770	2021-09-10	fda	4_5	1	0	0	0	0	0	0	0	1	0	0	0	0	0	0	0	1
1771	2021-08-25	fda	4_5	1	0	0	0	0	0	0	1	0	0	0	0	0	0	0	0	0
1772	2020-12-13	fda	4_5	1	0	0	0	0	0	0	0	1	0	0	0	0	0	0	0	1
1773	2021-12-09	fda	4_5	0	0	0	0	0	0	0	1	1	0	1	0	0	0	0	0	0
1774	2021-01-23	fda	4_5	0	0	0	0	0	0	0	0	0	0	1	0	0	0	0	0	0
1775	2020-12-18	fda	4_5	0	0	0	0	0	0	0	1	1	0	1	0	0	0	0	0	0
1776	2022-09-11	fda	4_5	1	0	0	0	0	0	0	1	0	0	0	0	0	0	0	0	1
1777	2021-11-25	fda	4_5	1	0	0	0	0	0	0	0	1	0	1	0	0	0	0	0	0
1778	2022-02-03	fda	4_5	1	0	0	0	0	0	0	0	1	0	0	0	0	0	0	0	1
1779	2022-02-03	fda	4_5	1	0	0	0	0	0	0	0	1	0	0	0	0	0	0	0	1
1780	2022-02-03	fda	4_5	1	0	0	0	0	0	0	0	1	0	0	0	0	0	0	0	1
1781	2022-02-03	fda	4_5	0	0	0	0	0	0	0	0	0	0	0	0	0	0	0	0	1
1782	2021-08-05	fda	4_5	1	0	0	0	0	0	0	1	0	0	1	0	0	0	0	0	0
1783	2021-04-04	fda	4_5	1	0	0	0	0	0	0	0	1	0	0	0	0	0	0	0	1
1784	2021-04-04	fda	4_5	1	0	0	0	0	0	0	0	1	0	0	0	0	0	0	0	1
1785	2021-10-26	fda	4_5	1	0	0	0	0	0	0	0	1	0	0	0	0	0	0	0	1
1786	2021-08-26	fda	4_5	1	0	0	0	0	0	0	0	1	0	0	0	0	0	0	0	1
1787	2022-05-13	fda	4_5	0	0	0	0	0	0	0	0	0	0	1	0	0	0	0	0	0
1788	2022-04-27	fda	4_5	0	0	0	0	0	0	0	0	0	0	1	0	0	0	0	0	0
1789	2021-07-24	fda	4_5	0	0	0	0	0	0	0	1	0	0	1	0	0	0	0	0	0
1790	2021-09-27	fda	4_5	1	0	0	0	0	0	0	0	1	0	0	0	0	0	0	0	1
1791	2021-09-23	fda	4_5	1	0	0	0	0	0	0	0	1	0	0	0	0	0	0	0	1
1792	2022-04-15	fda	4_5	1	0	0	0	0	0	0	1	0	0	1	0	0	0	0	0	0
1793	2021-01-11	fda	4_5	1	0	0	0	0	0	0	0	0	0	0	0	0	0	0	0	0
1794	2021-06-29	fda	4_5	1	0	0	0	0	0	0	0	1	0	1	0	0	0	0	0	0
1795	2022-01-26	fda	4_5	0	0	0	0	0	0	0	1	1	0	0	0	0	0	0	0	0
1796	2020-12-30	fda	4_5	1	0	0	0	0	0	0	1	0	0	0	0	0	0	0	0	1
1797	2022-10-10	fda	4_5	0	0	0	0	0	0	0	1	1	0	1	0	0	0	0	0	0
1798	2021-07-13	fda	4_5	0	0	0	0	0	0	0	1	1	0	0	0	0	0	0	0	1
1799	2022-04-15	fda	4_5	0	0	0	0	0	0	0	0	0	0	1	0	0	0	0	0	0
1800	2022-06-23	fda	4_5	0	0	0	0	0	0	0	1	1	0	0	0	0	0	0	0	0
1801	2022-01-21	fda	4_5	0	0	0	0	0	0	0	1	1	0	0	0	0	0	0	0	1
1802	2021-08-30	fda	4_5	0	0	0	0	0	0	0	0	0	0	0	0	0	0	0	0	1
1803	2021-07-11	fda	4_5	0	0	0	0	0	0	0	0	0	0	0	0	0	1	0	0	0
1804	2021-03-27	fda	4_5	0	0	0	0	0	0	0	1	0	0	1	0	0	0	0	0	0
1805	2021-10-14	fda	4_5	1	0	0	0	0	0	0	0	1	0	0	0	0	0	0	0	1
1806	2021-09-10	fda	4_5	1	0	0	0	0	0	0	0	1	0	0	0	0	0	0	0	1
1807	2022-06-24	fda	4_5	1	0	0	0	0	0	0	1	1	0	0	0	0	0	0	0	0
1808	2022-04-29	fda	4_5	1	0	0	0	0	0	0	1	1	0	0	0	0	0	0	0	0
1809	2021-04-29	fda	4_5	1	0	0	0	0	0	0	0	1	0	0	0	0	0	0	0	1
1810	2021-03-24	fda	4_5	1	0	0	0	0	0	0	0	0	0	1	0	0	0	0	0	0
1811	2021-02-03	fda	4_5	0	0	0	0	0	0	0	1	1	0	1	0	0	0	0	0	0
1812	2020-12-12	fda	4_5	1	0	0	1	0	0	0	0	0	0	0	0	0	0	0	0	1
1813	2021-12-22	fda	4_5	1	0	0	0	0	0	0	1	0	0	1	0	0	0	0	0	0
1814	2021-02-27	fda	4_5	0	0	1	0	0	0	0	0	0	0	1	0	0	0	0	0	0
1815	2021-01-15	fda	4_5	0	0	0	0	0	0	0	1	0	0	1	0	0	0	0	0	0
1816	2021-09-23	fda	4_5	0	0	0	0	0	1	0	0	1	0	0	0	0	0	0	0	0
1817	2020-12-08	fda	4_5	0	0	0	0	0	0	0	1	1	0	0	0	0	0	0	0	0
1818	2022-05-20	fda	4_5	1	0	0	0	0	0	0	0	0	0	0	0	0	0	0	0	0
1819	2021-08-24	fda	4_5	1	0	0	0	0	0	0	0	0	0	1	0	0	0	0	0	1
1820	2021-06-10	fda	4_5	0	0	0	0	0	0	0	1	0	0	0	0	0	0	0	0	1
1821	2022-03-29	fda	4_5	0	0	0	0	0	0	0	1	1	0	1	0	0	0	0	0	0
1822	2022-06-23	fda	4_5	1	0	0	0	0	0	0	1	1	0	0	0	0	0	0	0	0
1823	2021-08-28	fda	4_5	0	0	0	0	0	0	0	1	1	0	1	0	0	0	0	0	0
1824	2021-08-23	fda	4_5	1	0	0	0	0	0	0	0	0	0	0	0	0	0	0	0	1
1825	2020-12-09	fda	4_5	1	0	0	0	0	0	0	1	0	0	0	0	0	0	0	0	1
1826	2021-07-30	fda	4_5	0	0	0	0	0	0	0	1	1	0	0	0	0	0	0	0	1
1827	2022-01-04	fda	4_5	1	0	0	0	0	0	0	1	0	0	0	0	0	0	0	0	0
1828	2021-06-07	fda	4_5	1	0	0	0	0	0	0	1	0	0	1	0	0	0	0	0	0
1829	2020-12-27	fda	4_5	0	0	0	0	0	0	0	1	1	0	0	0	0	0	0	0	1
1830	2021-02-24	fda	4_5	0	0	0	0	0	0	0	1	0	0	1	0	0	0	0	0	0
1831	2021-07-25	fda	4_5	1	0	0	0	0	0	0	1	0	0	0	0	0	0	0	0	1
1832	2020-12-09	fda	4_5	1	0	0	0	0	0	0	0	1	0	0	0	0	0	0	0	0
1833	2021-08-11	fda	4_5	1	0	0	0	0	0	0	0	1	0	0	0	0	0	0	0	1
1834	2021-07-25	fda	4_5	1	0	0	0	0	0	0	1	1	0	0	0	0	0	0	0	0
1835	2021-02-24	fda	4_5	1	0	0	0	0	0	0	0	1	0	0	0	0	0	0	0	1
1836	2022-04-05	fda	4_5	0	0	1	0	0	1	0	0	1	0	0	0	0	0	0	0	0
1837	2022-01-13	fda	4_5	0	0	0	0	0	0	0	1	1	0	0	0	0	0	0	0	0
1838	2021-10-16	fda	4_5	1	0	0	0	0	0	0	0	1	0	0	0	0	0	0	0	1
1839	2021-08-23	fda	4_5	0	0	0	0	0	0	0	0	1	0	0	0	0	0	0	0	0
1840	2021-07-04	fda	4_5	0	0	0	0	0	0	0	1	1	0	0	0	0	0	0	0	0
1841	2021-01-23	fda	4_5	1	0	0	0	0	0	0	1	1	0	0	0	0	0	0	0	0
1842	2021-01-05	fda	4_5	0	0	0	0	0	0	0	1	1	0	0	0	0	0	0	0	0
1843	2021-08-23	fda	4_5	1	0	0	0	0	0	0	1	0	0	0	0	0	0	0	0	1
1844	2021-05-11	fda	4_5	1	0	0	0	0	0	0	0	0	0	1	0	0	0	0	0	1
1845	2021-09-09	fda	4_5	1	0	1	0	0	0	0	0	0	0	0	0	0	0	0	0	1
1846	2021-03-01	fda	4_5	1	0	0	0	0	0	0	0	1	0	0	0	0	0	0	0	1
1847	2022-01-20	fda	4_5	1	0	0	0	0	0	0	0	0	0	0	0	0	0	0	0	1
1848	2022-01-11	fda	4_5	1	0	0	0	0	0	0	1	0	0	0	0	0	0	0	0	0
1849	2021-08-24	fda	4_5	1	0	1	0	0	0	0	0	0	0	0	0	0	0	0	0	1
1850	2022-05-04	fda	4_5	0	0	1	0	0	0	0	0	0	0	1	0	0	0	0	0	0
1851	2021-07-20	fda	4_5	1	0	0	0	0	0	0	0	0	0	0	0	0	0	0	0	1
1852	2022-02-17	fda	4_5	1	0	0	0	0	0	0	1	0	0	1	0	0	0	0	0	0
1853	2021-11-17	fda	4_5	0	0	1	0	0	0	0	1	0	0	1	0	0	0	0	0	0
1854	2021-01-06	fda	4_5	0	0	0	0	0	0	0	0	1	0	1	0	0	0	0	0	1
1855	2021-01-06	fda	4_5	1	0	0	0	0	0	0	0	0	0	0	0	0	0	0	0	1
1856	2020-12-10	fda	4_5	0	0	1	0	0	0	0	1	1	0	0	0	0	0	0	0	0
1857	2021-09-09	fda	4_5	0	0	1	0	0	1	0	0	0	0	1	0	0	0	0	0	0
1858	2021-09-28	fda	4_5	1	0	0	0	0	0	0	1	0	0	0	0	0	0	0	0	1
1859	2021-01-04	fda	4_5	1	0	1	0	0	0	0	0	0	0	0	0	0	0	0	0	1
1860	2021-06-02	fda	4_5	0	0	1	0	0	1	0	0	0	0	1	0	0	0	0	0	0
1861	2022-04-06	fda	4_5	0	0	0	0	0	0	0	0	0	0	1	0	0	0	0	0	0
1862	2021-04-25	fda	4_5	0	0	0	0	0	1	0	0	1	0	0	0	0	0	0	0	0
1863	2021-11-10	fda	4_5	0	0	0	0	0	0	0	1	1	0	0	0	0	0	0	0	0
1864	2021-11-10	fda	4_5	0	0	0	0	0	0	0	1	1	0	0	0	0	0	0	0	0
1865	2021-10-27	fda	4_5	1	0	0	0	0	0	0	0	1	0	0	0	0	0	0	0	0
1866	2020-12-21	fda	4_5	1	0	0	0	0	0	0	0	1	0	0	0	0	0	0	0	1
1867	2021-08-23	fda	4_5	0	0	0	0	0	0	0	1	0	0	1	0	0	0	0	0	0
1868	2021-06-24	fda	4_5	0	0	0	0	0	0	0	0	1	0	1	0	0	0	0	0	0
1869	2021-09-18	fda	4_5	1	1	0	0	0	0	0	0	0	0	0	0	0	0	0	0	1
1870	2022-01-22	fda	4_5	1	0	0	1	0	0	0	0	0	0	0	0	0	1	0	0	0
1871	2020-12-09	fda	4_5	0	0	0	0	0	0	0	1	1	0	0	0	0	0	0	0	1
1872	2022-04-15	fda	4_5	1	0	0	0	0	0	0	0	0	0	1	0	0	0	0	0	0
1873	2020-12-12	fda	4_5	1	0	0	0	0	0	0	0	0	0	1	0	0	0	0	0	1
1874	2021-09-15	fda	4_5	1	0	0	0	0	0	0	0	0	0	1	0	0	0	0	0	1
1875	2021-10-29	fda	4_5	0	0	0	0	0	0	0	1	0	0	1	0	0	0	0	0	0
1876	2021-08-24	fda	4_5	1	0	0	0	0	0	0	1	0	0	0	0	0	0	0	0	0
1877	2021-08-24	fda	4_5	1	0	0	0	0	0	0	1	0	0	0	0	0	0	0	0	0
1878	2021-05-22	fda	4_5	1	0	0	0	0	0	0	1	1	0	0	0	0	0	0	0	0
1879	2021-05-10	fda	4_5	1	0	0	0	0	0	0	1	0	0	0	0	0	0	0	0	1
1880	2020-12-24	fda	4_5	0	0	0	0	0	0	0	1	1	0	0	0	0	0	0	0	1
1881	2020-12-24	fda	4_5	0	0	0	0	0	0	0	1	1	0	0	0	0	0	0	0	1
1882	2021-07-17	fda	4_5	0	0	0	1	0	0	0	0	0	0	0	0	0	0	0	0	0
1883	2021-04-27	fda	4_5	1	0	0	0	0	0	0	1	1	0	0	0	0	0	0	0	0
1884	2021-04-27	fda	4_5	1	0	0	0	0	0	0	1	1	0	0	0	0	0	0	0	0
1885	2021-03-07	fda	4_5	0	0	1	0	0	0	0	1	1	0	0	0	0	0	0	0	0
1886	2021-03-07	fda	4_5	0	0	1	0	0	0	0	1	1	0	0	0	0	0	0	0	0
1887	2020-12-17	fda	4_5	1	0	0	0	0	0	0	0	1	0	0	0	0	0	0	0	1
1888	2022-07-29	fda	4_5	0	0	0	0	0	0	0	1	1	0	0	0	0	0	0	0	0
1889	2022-01-25	fda	4_5	1	0	0	0	0	0	0	1	0	0	0	0	0	0	0	0	1
1890	2021-05-11	fda	4_5	0	0	0	0	0	0	0	1	1	0	0	0	0	0	0	0	1
1891	2021-08-23	fda	4_5	1	0	0	0	0	0	0	0	0	0	0	0	0	0	0	0	1
1892	2022-03-29	fda	4_5	1	0	0	0	0	0	0	0	0	0	1	0	0	0	0	0	1
1893	2021-08-07	fda	4_5	1	0	0	0	0	0	0	1	1	0	0	0	0	0	0	0	0
1894	2021-03-15	fda	4_5	0	0	0	0	0	0	0	1	1	0	0	0	0	0	0	0	0
1895	2022-02-28	fda	4_5	0	0	0	0	0	1	0	1	1	0	0	0	0	0	0	0	0
1896	2021-03-31	fda	4_5	1	0	0	0	0	0	0	0	0	0	0	0	0	1	0	0	0
1897	2022-06-15	fda	4_5	1	0	0	0	0	0	0	0	0	0	1	0	0	0	0	0	1
1898	2021-09-23	fda	4_5	1	0	0	0	0	0	0	0	1	0	0	0	0	0	0	0	1
1899	2021-05-11	fda	4_5	1	0	0	0	0	0	0	0	0	0	1	0	0	0	0	0	1
1900	2020-12-24	fda	4_5	1	0	0	0	0	0	0	1	0	0	0	0	0	0	0	0	1
1901	2020-12-19	fda	4_5	1	0	0	0	0	0	0	1	0	0	0	0	0	0	0	0	1
1902	2020-12-12	fda	4_5	1	0	0	0	0	0	0	0	0	0	1	0	0	0	0	0	1
1903	2021-03-04	fda	4_5	0	0	0	0	0	0	0	1	1	0	1	0	0	0	0	0	0
1904	2022-10-05	fda	4_5	0	0	1	0	0	0	0	0	1	0	1	0	0	0	0	0	0
1905	2022-04-17	fda	4_5	1	0	0	0	0	0	0	1	1	0	0	0	0	0	0	0	0
1906	2022-03-03	fda	4_5	0	0	0	1	0	0	0	0	0	0	1	0	0	0	0	0	0
1907	2021-01-26	fda	4_5	1	0	0	0	0	0	0	0	1	0	0	0	0	0	0	0	1
1908	2021-09-01	fda	4_5	1	0	0	0	0	0	0	1	0	0	1	0	0	0	0	0	0
1909	2021-08-23	fda	4_5	1	0	0	0	0	0	0	0	1	0	0	0	0	0	0	0	1
1910	2021-08-23	fda	4_5	1	0	0	0	0	0	0	0	1	0	0	0	0	0	0	0	0
1911	2021-08-21	fda	4_5	0	0	0	0	0	0	0	0	0	0	0	0	0	1	0	0	0
1912	2021-07-30	fda	4_5	1	0	0	0	0	0	0	0	0	0	0	0	0	0	0	0	1
1913	2021-05-16	fda	4_5	1	0	0	0	0	0	0	0	0	0	0	0	0	0	0	0	1
1914	2021-08-19	fda	4_5	0	0	0	0	0	0	0	1	1	0	0	0	0	0	0	0	0
1915	2021-05-25	fda	4_5	0	0	0	0	0	0	0	1	0	0	1	0	0	0	0	0	0
1916	2021-04-06	fda	4_5	0	0	0	0	0	0	0	1	1	0	1	0	0	0	0	0	0
1917	2021-03-12	fda	4_5	1	0	0	0	0	0	0	0	1	0	1	0	0	0	0	0	0
1918	2021-01-15	fda	4_5	0	0	0	0	0	0	0	0	0	0	1	0	0	0	0	0	0
1919	2021-12-14	fda	4_5	1	0	0	0	0	0	0	0	1	0	0	0	0	0	0	0	1
1920	2022-06-17	fda	4_5	1	0	0	0	0	0	0	0	0	0	1	0	0	0	0	0	1
1921	2022-05-31	fda	4_5	0	0	0	0	0	0	0	1	1	0	1	0	0	0	0	0	0
1922	2022-04-26	fda	4_5	1	0	0	0	0	0	0	1	0	0	1	0	0	0	0	0	0
1923	2022-04-19	fda	4_5	1	0	0	0	0	0	0	1	1	0	0	0	0	0	0	0	0
1924	2022-01-05	fda	4_5	1	0	0	0	0	0	0	1	0	0	0	0	0	0	0	0	1
1925	2022-01-05	fda	4_5	1	0	0	0	0	0	0	1	0	0	0	0	0	0	0	0	1
1926	2021-11-13	fda	4_5	0	0	0	0	0	1	0	1	1	0	0	0	0	0	0	0	0
1927	2021-10-20	fda	4_5	1	0	0	0	0	0	0	0	1	0	0	0	0	0	0	0	1
1928	2021-10-19	fda	4_5	1	0	0	0	0	0	0	1	0	0	0	0	0	0	0	0	1
1929	2021-09-18	fda	4_5	1	0	0	0	0	0	0	1	0	0	1	0	0	0	0	0	0
1930	2021-08-19	fda	4_5	1	0	0	0	0	0	0	0	1	0	0	0	0	0	0	0	1
1931	2021-06-16	fda	4_5	0	0	0	0	0	0	0	0	0	0	0	0	0	1	0	0	0
1932	2021-06-08	fda	4_5	0	0	0	0	0	0	0	1	1	0	1	0	0	0	0	0	0
1933	2021-04-02	fda	4_5	1	0	0	0	0	0	0	1	0	0	1	0	0	0	0	0	0
1934	2021-02-24	fda	4_5	1	0	0	0	0	0	0	0	0	0	0	0	0	0	0	0	1
1935	2021-02-09	fda	4_5	1	0	0	0	0	0	0	0	1	0	0	0	0	0	0	0	1
1936	2021-09-17	fda	4_5	0	0	0	0	0	0	0	1	1	0	0	0	0	0	0	0	0
1937	2021-08-06	fda	4_5	1	0	0	0	0	0	0	0	0	0	0	0	0	0	0	0	1
1938	2021-08-06	fda	4_5	1	0	0	0	0	0	0	0	0	0	0	0	0	0	0	0	1
1939	2021-10-19	fda	4_5	1	0	0	0	0	0	0	0	1	0	0	0	0	0	0	0	1
1940	2021-01-07	fda	4_5	0	0	0	0	0	0	0	1	1	0	1	0	0	0	0	0	0
1941	2021-09-19	fda	4_5	0	0	0	0	0	0	0	0	0	0	0	0	0	0	0	0	1
1942	2021-10-11	fda	4_5	1	0	0	0	0	0	0	1	1	0	0	0	0	0	0	0	0
1943	2021-09-30	fda	4_5	1	0	0	0	0	0	0	0	1	0	0	0	0	0	0	0	1
1944	2021-04-06	fda	4_5	1	0	0	0	0	0	0	1	0	0	1	0	0	0	0	0	0
1945	2021-07-29	fda	4_5	1	0	1	0	0	0	0	0	1	0	0	0	0	0	0	0	0
1946	2020-12-08	fda	4_5	1	0	0	0	0	0	0	1	0	0	0	0	0	0	0	0	1
1947	2021-12-01	fda	4_5	1	0	0	0	0	0	0	0	0	0	1	0	0	0	0	0	0
1948	2021-09-13	fda	4_5	1	0	0	0	0	0	0	1	1	0	0	0	0	0	0	0	0
1949	2022-06-09	fda	4_5	0	0	0	0	0	1	0	0	0	0	1	0	0	0	0	0	0
1950	2021-05-03	fda	4_5	1	0	1	0	0	0	0	0	0	0	0	0	0	0	0	0	1
1951	2021-10-20	fda	4_5	1	0	1	0	0	0	0	0	0	0	0	0	0	0	0	0	1
1952	2021-06-19	fda	4_5	1	0	0	0	0	0	0	0	1	0	0	0	0	0	0	0	1
1953	2021-08-18	fda	4_5	1	0	0	0	0	0	0	0	1	0	0	0	0	0	0	0	1
1954	2021-11-13	fda	4_5	0	0	0	0	0	1	0	0	0	0	1	0	0	0	0	0	0
1955	2021-10-06	fda	4_5	1	0	0	0	0	0	0	0	1	0	0	0	0	0	0	0	1
1956	2022-07-01	fda	4_5	1	0	0	0	0	0	0	1	0	0	1	0	0	0	0	0	0
1957	2021-09-24	fda	4_5	0	0	0	0	0	0	0	1	0	0	1	0	0	0	0	0	0
1958	2021-08-23	fda	4_5	1	0	0	0	0	0	0	1	1	0	0	0	0	0	0	0	0
1959	2021-02-25	fda	4_5	1	0	0	0	0	0	0	0	1	0	0	0	0	0	0	0	1
1960	2021-05-08	fda	4_5	0	0	0	0	0	0	0	0	1	0	0	0	0	0	0	0	1
1961	2022-02-23	fda	4_5	0	0	0	0	0	0	0	1	1	0	0	0	0	0	0	0	0
1962	2022-02-21	fda	4_5	0	0	0	0	0	0	0	1	1	0	0	0	0	0	0	0	0
1963	2021-02-12	fda	4_5	1	0	1	0	0	0	0	0	0	0	0	0	1	0	0	0	0
1964	2022-05-03	fda	4_5	1	0	0	0	0	0	0	0	1	0	1	0	0	0	0	0	0
1965	2022-03-03	fda	4_5	0	0	1	0	0	0	0	0	0	0	1	0	1	0	0	0	0
1966	2021-08-27	fda	4_5	0	0	0	1	0	0	0	1	0	0	1	0	0	0	0	0	0
1967	2021-06-14	fda	4_5	1	0	0	0	0	0	0	0	0	0	1	0	0	0	0	0	0
1968	2021-11-28	fda	4_5	0	0	0	0	0	0	0	1	1	0	1	0	0	0	0	0	0
1969	2022-09-19	fda	4_5	1	0	0	0	0	0	0	1	1	0	0	0	0	0	0	0	0
1970	2022-01-03	fda	4_5	1	0	0	0	0	0	0	0	0	0	0	0	0	0	0	0	1
1971	2021-12-22	fda	4_5	1	0	0	0	0	0	0	0	0	0	1	0	0	0	0	0	1
1972	2021-10-29	fda	4_5	1	0	0	0	0	0	0	1	0	0	0	0	0	0	0	0	1
1973	2021-07-16	fda	4_5	1	0	0	0	0	0	0	0	1	0	0	0	0	0	0	0	1
1974	2021-07-09	fda	4_5	1	0	0	0	0	0	0	1	1	0	0	0	0	0	0	0	0
1975	2021-07-09	fda	4_5	1	0	0	0	0	0	0	1	1	0	0	0	0	0	0	0	0
1976	2021-06-12	fda	4_5	0	0	0	0	0	0	0	1	1	0	0	0	0	0	0	0	1
1977	2021-06-11	fda	4_5	0	0	0	0	0	0	0	0	1	0	0	0	0	0	0	0	1
1978	2021-03-23	fda	4_5	0	0	0	0	0	0	0	1	1	0	0	0	0	0	0	0	0
1979	2021-02-26	fda	4_5	0	0	0	0	0	0	0	1	0	0	1	0	0	0	0	0	1
1980	2021-02-24	fda	4_5	0	0	0	0	0	0	0	0	1	0	1	0	0	0	0	0	1
1981	2020-12-14	fda	4_5	1	0	0	0	0	0	0	0	0	0	0	0	0	0	0	0	1
1982	2020-12-10	fda	4_5	1	0	0	0	0	0	0	0	1	0	0	0	0	0	0	0	1
1983	2020-12-08	fda	4_5	0	0	0	0	0	0	0	1	1	0	0	0	0	0	0	0	0
1984	2022-05-16	fda	4_5	1	0	0	0	0	0	0	1	0	0	1	0	0	0	0	0	0
1985	2021-08-23	fda	4_5	1	0	0	0	0	0	0	0	1	0	0	0	0	0	0	0	1
1986	2021-06-05	fda	4_5	0	0	0	0	0	0	0	1	1	0	1	0	0	0	0	0	0
1987	2021-03-20	fda	4_5	0	0	0	0	0	0	0	1	1	0	0	0	0	0	0	0	0
1988	2021-03-20	fda	4_5	0	0	0	0	0	0	0	1	1	0	0	0	0	0	0	0	0
1989	2021-03-20	fda	4_5	0	0	0	0	0	0	0	1	1	0	0	0	0	0	0	0	0
1990	2021-02-24	fda	4_5	1	0	0	0	0	0	0	0	1	0	0	0	0	0	0	0	1
1991	2021-02-24	fda	4_5	1	0	0	0	0	0	0	0	1	0	0	0	0	0	0	0	1
1992	2021-02-12	fda	4_5	0	0	1	0	0	0	0	0	1	0	0	0	1	0	0	0	0
1993	2021-02-12	fda	4_5	0	0	1	0	0	0	0	0	1	0	0	0	1	0	0	0	0
1994	2021-01-31	fda	4_5	1	0	0	0	0	0	0	0	1	0	0	0	0	0	0	0	1
1995	2021-01-31	fda	4_5	1	0	0	0	0	0	0	0	1	0	0	0	0	0	0	0	1
1996	2021-01-31	fda	4_5	1	0	0	0	0	0	0	0	1	0	0	0	0	0	0	0	1
1997	2021-01-31	fda	4_5	1	0	0	0	0	0	0	0	1	0	0	0	0	0	0	0	1
1998	2021-01-04	fda	4_5	1	0	0	0	0	0	0	0	0	0	0	0	0	1	0	0	1
1999	2020-12-22	fda	4_5	1	0	0	0	0	0	0	1	0	0	0	0	0	0	0	0	1
[truncated: 24,762 more rows]
