# Supplementary material for: Healthcare professionals’ trust in health authorities throughout COVID-19: a social media analysis
Source: Sci Rep. 2026 Apr 30;16:20082. doi: 10.1038/s41598-026-50565-4 (PMC13324178; doi:10.1038/s41598-026-50565-4)
Supplement: Supplementary file 4 — Supplementary Information 4. [file 41598_2026_50565_MOESM4_ESM.xlsx]

## Sheet: Topic Consolidation
No.	Trust Category	Topic	Operational Definition
1	low	Vaccine Controversy	Questioning vaccine safety, efficacy, or ingredients
2	low	Unhelpful Health Directives	Criticizing the content or impact of published health policies, guidelines, rules, or mandates
3	low	Institutional Integrity Concerns	Doubting the credibility, transparency, or independence of public-health institutions
4	low	Institutional Competency Concerns	Criticizing the competence, procedures, or decision-making processes of health authorities or regulators
5	low	Healthcare Safety Resource Issues	Shortages or inadequacies in PPE, tests, or safety protocols that protect healthcare staff
6	low	Mental Health Concerns	Highlighting inadequate psychological-support systems or risk factors
7	high	Vaccine Positive Messaging	Promoting vaccination information related to disease prevention and public health benefits
8	high	Beneficial Health Directives	Presenting or endorsing official health policies or clinical guidelines
9	high	Institutional Integrity Affirmation	Recognizing public-health institutions for their credibility, transparency, and ethical communication
10	high	Institutional Competency Soundness	Praising rigorous, efficient, evidence-based decision-making processes of health authorities or regulators
11	high	Healthcare Safety Resource Improvements	Highlighting adequate PPE, testing capacity, or safety protocols that protect healthcare staff
12	high	Mental Health Support Successes	Demonstrating effective psychological-support systems or mental-health initiatives
13	high	Global and Environmental Health	Highlighting progress and cooperation in global health or environmental sustainability efforts
14	high	Medical Innovation Advances	Announcing or describing newly approved medications, devices, or treatments with promising clinical applications
15	high	Health Outreach Activities	Showcasing professional events or initiatives that share medical knowledge or promote health awareness
16	high	Healthcare Workforce Development	Discussing initiatives, investments, or collaborations that strengthen, support, or recognize healthcare professionals

## Sheet: Topic Extraction
Organization	Quarter	Trust Category	Topic 1	Topic 2	Topic 3
WHO	2019Q1	high	1. Primary Health Care (PHC) and Family Medicine Revolution	2. Air Pollution and Environmental Health	3. Maternal and Reproductive Health, with a Focus on Midwives
WHO	2019Q2	high	1. Primary Healthcare and Universal Health Coverage	2. Burnout Recognition and Safe Abortion Access	3. Global Health Challenges: Antimicrobial Resistance, Air Pollution, and High-Level Meetings
WHO	2019Q3	high	1. Global health challenges, including mental health, climate change, and Ebola.	2. Universal Health Coverage (UHC) and primary care initiatives.	3. Strengthening healthcare workforce, education, and investment in health workers.
WHO	2019Q4	high	1. Public health efforts and vaccination initiatives.	2. Essential medications and maternal/child health advocacy.	3. Antimicrobial resistance (AMR) and global health challenges.
WHO	2020Q1	high	1. WHO guidelines for COVID-19 prevention and management.	2. Misinformation and its impact on public health.	3. Support for vulnerable populations and small island states.
WHO	2020Q2	high	1. COVID-19 pandemic and related health measures	2. Tobacco control and public health	3. Global health statistics and malaria treatment
WHO	2020Q3	high	1. WHO's role in public health guidelines and recommendations	2. Funding and support for WHO during global health crises	3. Collaboration with other organizations and governments on health initiatives
WHO	2020Q4	high	1. COVID-19 Response: WHO's efforts in understanding the virus, developing treatments and vaccines, and providing safety guidelines.	2. Vaccine Distribution and Administration: The organization's support in effectively distributing and administering vaccines globally.	3. Appreciation for WHO staff and leadership: Recognizing their hard work and exemplary solidarity during the pandemic.
WHO	2021Q1	high	1. Global health collaborations and vaccine distribution efforts led by organizations like WHO and Gavi.	2. Recognition of leadership roles in global health, including individuals from WHO and NursingNow2020.	3. Importance of healthcare workforce initiatives and their impact on global health policies.
WHO	2021Q2	high	1. Mental Health Promotion and Rights-Based Approach to Mental Health Care	2. Global Collaboration of Nurses and Midwives in Healthcare Initiatives	3. Crisis Response and Support for Countries Like India During Public Health Emergencies
WHO	2021Q3	high	1. COVID-19 vaccination efforts in various countries	2. Suicide prevention and mental health support	3. Initiatives for vaccine equity and global health initiatives
WHO	2021Q4	high	1. Climate crisis and health connections at COP26, with 50 countries committing to sustainable processes.	2. Global vaccine equity and access, particularly emphasizing fossil fuel impacts on health.	3. Collaboration among healthcare professionals and organizations to combat climate change and promote health justice.
WHO	2022Q1	high	1. Vaccination efforts and contributions to COVAX	2. Pandemic preparedness in cities and urban settings	3. Guideline recommendations and clinical updates on COVID-19 treatments.
WHO	2022Q2	high	1. Mental health impact of the Russian war in Ukraine.	2. Global Fund for Antibiotics to tackle antimicrobial resistance (AMR).	3. WHO recommendation for nirmatrelvir-ritonavir for high-risk COVID patients.
WHO	2022Q3	high	1. **World Hepatitis Day Activities**	2. **Climate Change and Health Preparedness**	3. **Vaccine Distribution and Global Health Initiatives**
WHO	2022Q4	high	1. Recognition and advocacy for #LongCovid by global health organizations like WHO.	2. Antibiotic resistance and sustainable use of antibiotics in food animals, guided by WHO recommendations.	3. Public health measures related to airborne transmission and improving ventilation, supported by WHO guidelines.
WHO	2023Q1	high	1. WHO recommends new insecticide-treated nets for malaria control.	2. HPV vaccine accessibility is critical to reduce cervical cancer in low- and middle-income countries.	3. Plastic pollution demands immediate action to protect marine life.
WHO	2019Q1	low	1. Criticism of WHO guidelines and their credibility	2. Trust issues with health organizations like CDC, FDA, and WHO among vaccine skeptics	3. WHO's involvement in humanitarian crises, such as the Syrian refugee situation
WHO	2019Q2	low	1. Public health guidelines and policies.	2. Pandemic response and community engagement.	3. Crisis management in healthcare systems.
WHO	2019Q3	low	1. Vaping as harm reduction	2. Traditional medicine promotion	3. Measles cases, vaccine failure, and coercion
WHO	2019Q4	low	1. WHO hiring practices and the need for nurse and midwife development programs.	2. Underestimation of antifungal resistance in WHO reports, particularly in Africa and India.	3. Criticism of WHO-recommended treatments, such as antivenom effectiveness in snakebite cases.
WHO	2020Q1	low	1. Public health failures, PPE shortages, and mask usage guidance during the pandemic.	2. Criticisms of WHO's pandemic response, transparency issues, and delayed actions.	3. Frustration with political influence over scientific decisions in managing COVID-19.
WHO	2020Q2	low	1. Criticism of WHO's pandemic response and transparency.	2. Specific criticisms regarding HCQ, mask distribution, and policy decisions.	3. Geopolitical implications and the role of WHO in global health governance.
WHO	2020Q3	low	1. WHO's handling of COVID-19 pandemic	2. Misinformation and public trust in health guidelines	3. Criticism of WHO leadership and decision-making
WHO	2020Q4	low	1. Criticism of WHO advice or policies regarding COVID-19.	2. Misinformation or misunderstandings about WHO recommendations.	3. Frustration with government responses compared to WHO guidance.
WHO	2021Q1	low	1. Global Vaccine Distribution Disparities	2. Challenges in Retaining Frontline Healthcare Workers	3. Skepticism Toward WHO Policies or Actions
WHO	2021Q2	low	1. Vaccine distribution and access disparities in low-resource settings	2. Controversies surrounding COVID-19 treatments (e.g., ivermectin) and WHO guidelines	3. Debates about COVID-19 testing methods and their effectiveness
WHO	2021Q3	low	1. Vaccination efforts and their implications	2. Criticism and controversies surrounding WHO's policies or actions	3. Miscellaneous global health issues and misinformation
WHO	2021Q4	low	1. Criticisms of WHO's pandemic response and decision-making.	2. Concerns over transparency, accountability, and resource distribution by WHO.	3. Calls for clearer guidance on mask mandates and airborne transmission risks.
WHO	2022Q1	low	1. COVID-19 Updates: WHO issues warnings against labeling the Omicron variant as "mild" and acknowledges airborne transmission of Covid-19.	2. Rise in Tuberculosis Cases: TB deaths are increasing, with WHO projections indicating higher numbers due to lack of care and immune compromise.	3. Pandemic Preparedness and Healthcare Systems Calls for strengthening surgical systems and improving pandemic preparedness to address global health challenges.
WHO	2022Q2	low	1. Concerns over handing power to WHO through a treaty.	2. Discussions on COVID-19 origin and Wuhan lab leak theory.	3. Allegations of political influence via the Trudeau Foundation.
WHO	2022Q3	low	1. WHO Credibility & Actions: Criticism of WHO for pseudoscience, failed recommendations, and overreach in health crises.	2. Vaccine Mandates & Public Distrust: Concerns about vaccine side effects, lack of transparency, and disregard for international research.	3. Funding Motives & Sovereignty Issues: Questions about WHO's priorities, funding sources, and interference in national sovereignty.
WHO	2022Q4	low	1. Criticism of WHO's COVID-19 response and guidelines.	2. Concerns over terminology and harm caused by the "post-covid condition" label.	3. Calls for better global health leadership and transparency in pandemic preparedness.
WHO	2023Q1	low	1. Corruption and funding issues within the WHO.	2. Criticism of the WHO's pandemic response and management.	3. Concerns over human rights violations and sovereignty in health policies.
CDC	2019Q1	high	1. CDC conferences and events related to HIV prevention and public health leadership.	2. Vaccine rates and effectiveness, including measles and MMR vaccination statistics.	3. Global health partnerships between CDC and WHO.
CDC	2019Q2	high	1. Measles deaths and statistics related to the CDC.	2. CDC guidelines for prescribing opioids or pain management.	3. Vaccine safety discussions and misinformation about vaccine doses.
CDC	2019Q3	high	1. Gun violence as a public health issue designated by @CDCgov studies.	2. Fungal Awareness Week highlighted by @CDCgov.	3. Principles of Vaccination and Epidemiology of VPDs from CDC guidelines.
CDC	2019Q4	high	1. CDC Guidelines & Information	2. Public Health Initiatives	3. Disease Prevention Efforts
CDC	2020Q1	high	1. CDC Guidelines and Recommendations	2. Coronavirus Updates and Travel Restrictions	3. Public Compliance with Health Measures
CDC	2020Q2	high	1. Mask-wearing guidelines and recommendations from the CDC	2. Political influence on CDC guidelines and public trust	3. COVID-19 transmission dynamics and community spread
CDC	2020Q3	high	1. COVID-19 Multisystem Inflammatory Syndrome (MISC) in Children	2. Immunization Awareness and Guidance	3. COVID-19 Transmission and School Reopening Considerations
CDC	2020Q4	high	1. CDC and COVID-19 vaccination efforts	2. Focus on vaccine safety, side effects tracking via V-Safe app.	3. Encouragement for signing up for post-vaccine symptom monitoring.
CDC	2021Q1	high	1. CDC Masking Guidelines	2. CDC Vaccine Developments	3. CDC Pandemic Management
CDC	2021Q2	high	1. Mask guidelines and recommendations from the CDC.	2. Vaccination updates and effectiveness in preventing COVID-19 transmission.	3. Travel recommendations and domestic guidelines during the pandemic.
CDC	2021Q3	high	1. CDC guidelines on masking and COVID-19 prevention.	2. Vaccine effectiveness against COVID-19 variants like Delta.	3. Public health communication and vaccine hesitancy.
CDC	2021Q4	high	1. CDC recommendations on COVID-19 vaccination and booster shots.	2. Public health advice regarding cruise travel during the pandemic.	3. Mental health support for healthcare workers amid the pandemic.
CDC	2022Q1	high	1. COVID-19 Vaccines	2. CDC Guidance/Recommendations	3. Public Health Messaging
CDC	2022Q2	high	1. Mask mandates and CDC policies	2. COVID-19 vaccine approvals for children under 5	3. Mental health concerns among teenagers
CDC	2022Q3	high	1. Pandemic response and guidelines	2. Vaccination policies and mask mandates	3. Public communication strategies
CDC	2022Q4	high	1. Vaccine Effectiveness	2. Mask Usage & Airborne Transmission	3. Long COVID Recognition
CDC	2023Q1	high	1. Vaccination Myths and Hepatitis B Screening Recommendations	2. Mental Health Integration into HIV Care Initiatives	3. Antimicrobial Resistance and Public Health Awareness Campaigns
CDC	2019Q1	low	1. Allegations of data manipulation and refusal to conduct safety studies on vaccines	2. Claims of corruption and misinformation spread by the CDC regarding public health matters	3. Concerns about vaccine safety and effectiveness, with accusations that the CDC is hiding or misreporting information
CDC	2019Q2	low	1. CDC Guidelines on Opioid Use	2. Breastfeeding Policies and Public Health Concerns	3. Funding Cuts and Political Interference with CDC Research
CDC	2019Q3	low	1. Concerns over CDC's handling of vaccine ingredients and transparency.	2. Criticisms of CDC guidelines and their impact on public health policies.	3. Allegations of a CDC cover-up linking vaccines to autism in African-American boys.
CDC	2019Q4	low	1. Criticism of CDC's vaccine policies and conflicts of interest.	2. Public distrust in CDC's credibility and transparency.	3. Concerns over opioid prescribing guidelines and their effectiveness.
CDC	2020Q1	low	1. PPE shortages and concerns about healthcare worker safety during COVID-19.	2. Criticism of CDC guidelines, testing strategies, and communication.	3. Calls for better asymptomatic spread management and increased testing efforts.
CDC	2020Q2	low	1. Inconsistent CDC recommendations on masks and PPE usage during COVID-19	2. Criticism of CDC's handling of antibody testing accuracy and false positives	3. Distrust in CDC's transparency and communication regarding pandemic policies
CDC	2020Q3	low	1. CDC's role in pandemic response and public health guidance	2. Challenges with data sharing, manipulation, and transparency	3. Public trust issues and political interference impacting CDC's credibility
CDC	2020Q4	low	1. CDC credibility and PPE shortages during the pandemic	2. COVID-19 vaccine safety and efficacy concerns	3. Mismanagement of the pandemic and public health response
CDC	2021Q1	low	1. CDC's Role in School Reopenings	2. Vaccination Rates and Distribution	3. Trust Issues with CDC Guidance
CDC	2021Q2	low	1. CDC guidelines criticized for confusion and inconsistency	2. Delta variant concerns and vaccine effectiveness highlighted	3. Public health communication and enforcement issues debated
CDC	2021Q3	low	1. Criticism of CDC policies on mask mandates and COVID-19 spread tracing for vaccinated individuals.	2. Concerns about vaccine hesitancy and the resurgence of COVID-19 due to CDC's relaxed guidelines.	3. Calls for transparency from the CDC regarding pandemic data, testing accuracy, and misinformation.
CDC	2021Q4	low	1. Criticism of CDC guidance during COVID-19 pandemic	2. Concerns about mask policies and transmission prevention	3. Disagreement over testing protocols and workplace safety recommendations
CDC	2022Q1	low	1. Criticism of CDC guidelines and decisions during COVID-19 pandemic	2. Concerns about political influence over scientific recommendations	3. Public distrust in CDC's transparency and credibility
CDC	2022Q2	low	1. Public Health Policy Failures and Guidance Issues	2. Credibility Loss of CDC Amid Allegations and Misinformation	3. Monkeypox Outbreak and Emerging Health Threats
CDC	2022Q3	low	1. CDC guidelines and policies are criticized for being ineffective or confusing.	2. Monkeypox handling by public health agencies is raising concerns.	3. Distrust in public health institutions due to misinformation and lack of transparency.
CDC	2022Q4	low	1. Vaccine efficacy and booster data	2. Criticism of CDC pandemic policies	3. Transparency and public trust issues with the CDC
CDC	2023Q1	low	1. Criticism of CDC's transparency regarding COVID-19 data and booster recommendations.	2. Concerns about CDC's lack of progress in autism research funding.	3. Allegations of political interference and misinformation involving CDC leadership.
FDA	2019Q1	high	1. New Drug Approvals & Treatments	2. Opioid Crisis & Naloxone Access	3. Vaccine Policy & Public Health Initiatives
FDA	2019Q2	high	1. FDA Approvals	2. Public Health Initiatives	3. Regulatory Changes & Policies
FDA	2019Q3	high	1. FDA approves new treatments for severe asthma in children and adults.	2. FDA clears a device that helps paraplegics walk again.	3. FDA takes action on flavored products to address public health concerns.
FDA	2019Q4	high	1. Psilocybin receives FDA breakthrough status for mental health treatments.	2. FDA approves new classes of antidepressant therapies for depression.	3. Ketamine, a WHO essential medication, is highlighted for its use in treating depression despite concerns about addiction.
FDA	2020Q1	high	1. FDA approval and consideration of chloroquine/hydroxychloroquine for COVID-19 treatment.	2. Ensuring proper use of medications during the pandemic, emphasizing FDA guidelines.	3. Development and approval of rapid, point-of-care coronavirus tests by the FDA.
FDA	2020Q2	high	1. FDA Approvals for COVID-19 Tests and Treatments	2. Hydroxychloroquine Approvals and Use	3. Other FDA Actions on Medical Devices and Treatments
FDA	2020Q3	high	1. Vaccine Authorization and Clinical Trials	2. Drug Approvals and Therapeutic Developments	3. FDA's Independence and Transparency Concerns
FDA	2020Q4	high	1. FDA authorizes first at-home COVID-19 tests	2. Pfizer/BioNTech and Moderna vaccines show safety and effectiveness	3. FDA expands approvals for treatments like Suboxone and cannabis derivatives
FDA	2021Q1	high	1. FDA Approvals for Medical Treatments	2. Advances in Immunotherapy Across Various Cancers	3. Vaccine Access Discussions and Oncology Drug Optimization
FDA	2021Q2	high	1. FDA Approvals for COVID-19 Vaccines	2. Posts discuss emergency use authorizations for Pfizer-BioNTech and Moderna COVID-19 vaccines, including their use in adolescents and safety considerations.	3. Other FDA Drug Approvals and Treatments
FDA	2021Q3	high	1. FDA Approvals	2. Vaccine Mandates	3. Public Perception of Vaccines
FDA	2021Q4	high	1. FDA Approvals for COVID-19 Vaccines	2. FDA Approvals for Antiviral Drugs	3. FDA Approvals for Other Medications/Devices
FDA	2022Q1	high	1. FDA and COVID-19 Vaccines for Children	2. FDA Transparency and Public Trust	3. FDA Approvals for Rare Diseases and Treatments
FDA	2022Q2	high	1. FDA Approvals for Drugs and Treatments	2. Medical Devices and Technologies	3. FDA Policy Changes and Regulatory Actions
FDA	2022Q3	high	1. FDA Approvals and Access to Healthcare	2. Clinical Trials and Immunotherapy Treatments	3. Regulatory Science and FDA Oversight
FDA	2022Q4	high	1. FDA approves new treatments	2. Regulatory processes and approvals	3. Public health and safety
FDA	2023Q1	high	1. FDA approves naloxone (Narcan) for over-the-counter use, making it more accessible for opioid overdose treatment.	2. New treatments and approvals in oncology, including advancements in lung cancer and ALS therapies.	3. Breakthroughs in food technology, such as cultivated meat receiving FDA safety clearance.
FDA	2019Q1	low	1. Food Safety Inspections	2. Pharmaceutical Approvals/Regulations	3. Vaccine Controversies/Trust Issues
FDA	2019Q2	low	1. FDA oversight of medical devices and their safety concerns	2. Public concerns over vaccine efficacy and safety	3. FDA enforcement on unapproved medications and misleading drug claims
FDA	2019Q3	low	1. FDA approval practices and oversight of medications and supplements.	2. Concerns about the safety, efficacy, and regulation of medications and medical devices.	3. Criticism of FDA's handling of drug pricing, availability, and innovation.
FDA	2019Q4	low	1. Regulatory Decisions and Drug Approvals	2. Patient Advocacy and Public Health Concerns	3.Criticisms of FDA Processes and Outcomes
FDA	2020Q1	low	1. FDA's role in drug approvals and oversight of pharmaceutical companies.	2. Criticism of the FDA for slow or inflexible responses during crises like COVID-19.	3. Concerns about the FDA's effectiveness in regulating medical devices and manufacturing facilities.
FDA	2020Q2	low	1. Hydroxychloroquine (HCQ) safety and efficacy concerns during the COVID-19 pandemic.	2. FDA oversight of antibody testing accuracy and availability.	3. Regulatory delays in approving treatments or features to address public health needs.
FDA	2020Q3	low	1. FDA vaccine approvals, delays, and misinformation	2. Concerns over hydroxychloroquine, antibody tests, and treatment efficacy	3. Criticisms of political influence and loss of scientific expertise at the FDA
FDA	2020Q4	low	1. Vaccine Safety and Trust Issues	2. FDA Conflicts of Interest or Bias Concerns	3. Criticism of FDA Policies and Processes
FDA	2021Q1	low	1. FDA oversight and approval processes for drugs and vaccines	2. Diversity and representation in government leadership roles	3. Public health crises, including opioid addiction and HIV
FDA	2021Q2	low	1. COVID-19 Vaccine Safety and Authorization Issues	2. FDA Decision-Making and Transparency Concerns	3. Pharma Accountability and Regulatory Challenges
FDA	2021Q3	low	1.*FDA Decisions Regarding Vaccine Approvals/Emergency Use Authorizations	2. FDA's Role in Regulating Vaping Products	3. Public Distrust in FDA and Pharmaceutical Accountability
FDA	2021Q4	low	1. FDA delays release of Pfizer vaccine data for 75 years, raising concerns about transparency and public trust.	2. FDA fast-tracks molnupiravir for COVID-19 treatment despite lack of peer-reviewed RCTs, sparking on decision-making.	3. FDA approves generic albuterol inhalers but delays their release, causing criticism over accessibility and cost issues.
FDA	2022Q1	low	1. Criticism of FDA decisions regarding COVID-19 vaccine authorization for children under 5.	2. Concerns about transparency and trust in FDA processes and communication.	3. Broader criticisms of FDA credibility, including opioid approvals and BPA exposure limits.
FDA	2022Q2	low	1. Vaccine Approvals and Booster Shots	2. FDA's Relationship with McKinsey Amid Opioid Probes	3. FDA Handling of Emergency Use Authorizations (EUA) for COVID Treatments
FDA	2022Q3	low	1. FDA Approvals and Vaccine Decisions	2. Pharmaceutical Industry Influence on FDA	3.Vaccine Safety and Global Authorization Variance
FDA	2022Q4	low	1. FDA-Related Controversies and Criticisms	2. Public Health Concerns and Vaccination Issues	3. Regulatory Capture and Pharmaceutical Influence
FDA	2023Q1	low	1. Public Health Concerns: FDA decisions on vaccines, abortion pills, and drug approvals spark widespread debate and skepticism.	2. Trust in Regulatory Bodies Declining trust in FDA, CDC, and NIH among professionals highlights concerns about transparency and competence.	3. Medical Device Safety: Reports of malfunctions, injuries, and deaths linked to medical devices raise questions about FDA oversight.
