# Supplementary material for: Healthcare professionals’ trust in health authorities throughout COVID-19: a social media analysis
Source: Sci Rep. 2026 Apr 30;16:20082. doi: 10.1038/s41598-026-50565-4 (PMC13324178; doi:10.1038/s41598-026-50565-4)
Supplement: Supplementary file 5 — Supplementary Information 5. [file 41598_2026_50565_MOESM5_ESM.xlsx]

## Sheet: Topic modeling validation
index	sample_index	organization	source_group	annotator	annotated_topics	missing_topic	missing_topic_text
1	0	who	4_5	Rater_1	Institutional Integrity Affirmation; Institutional Competency Soundness; Beneficial Health Directives; Medical Innovation Advances	no
2	1	who	4_5	Rater_1	Institutional Integrity Affirmation; Institutional Competency Soundness	no
3	2	who	4_5	Rater_1	Institutional Integrity Affirmation; Health Outreach Activities	no
4	3	who	4_5	Rater_1	Beneficial Health Directives; Institutional Competency Soundness	no
5	4	who	4_5	Rater_1	Medical Innovation Advances; Institutional Competency Soundness	no
6	5	who	4_5	Rater_1	Beneficial Health Directives; Health Outreach Activities	no
7	6	who	4_5	Rater_1	Beneficial Health Directives; Health Outreach Activities	no
8	7	who	4_5	Rater_1	Institutional Integrity Affirmation	no
9	8	who	4_5	Rater_1	Health Outreach Activities	no
10	9	who	4_5	Rater_1	Institutional Competency Soundness; Beneficial Health Directives	no
11	10	who	4_5	Rater_1	Institutional Competency Soundness; Institutional Integrity Affirmation; Health Outreach Activities	no
12	11	who	4_5	Rater_1	Institutional Integrity Affirmation; Institutional Competency Soundness	no
13	12	who	4_5	Rater_1	Institutional Integrity Affirmation; Institutional Competency Soundness; Beneficial Health Directives	no
14	13	who	4_5	Rater_1	Beneficial Health Directives; Institutional Integrity Affirmation; Health Outreach Activities	no
15	14	who	4_5	Rater_1	Beneficial Health Directives; Institutional Integrity Affirmation	no
16	15	who	4_5	Rater_1	Institutional Integrity Affirmation; Global and Environmental Health	no
17	16	who	4_5	Rater_1	Global and Environmental Health; Health Outreach Activities; Institutional Competency Soundness	no
18	17	who	4_5	Rater_1	Institutional Integrity Affirmation	no
19	18	who	4_5	Rater_1	Beneficial Health Directives; Health Outreach Activities	no
20	19	who	4_5	Rater_1	Institutional Integrity Affirmation; Institutional Competency Soundness; Beneficial Health Directives	no
21	20	who	4_5	Rater_1	Institutional Integrity Affirmation; Institutional Competency Soundness	no
22	21	who	4_5	Rater_1	Institutional Integrity Affirmation; Beneficial Health Directives	no
23	22	who	4_5	Rater_1	Institutional Integrity Affirmation; Institutional Competency Soundness; Beneficial Health Directives	no
24	23	who	4_5	Rater_1		no
25	24	who	4_5	Rater_1	Institutional Integrity Affirmation; Beneficial Health Directives	no
26	25	who	4_5	Rater_1	Beneficial Health Directives; Institutional Competency Soundness	no
27	26	who	4_5	Rater_1	Institutional Integrity Affirmation; Beneficial Health Directives; Vaccine Positive Messaging	no
28	27	who	4_5	Rater_1	Institutional Competency Soundness; Health Outreach Activities; Global and Environmental Health	no
29	28	who	4_5	Rater_1	Institutional Integrity Affirmation; Global and Environmental Health	no
30	29	who	4_5	Rater_1	Institutional Integrity Affirmation; Global and Environmental Health; Health Outreach Activities	no
31	30	who	4_5	Rater_1	Institutional Integrity Affirmation; Global and Environmental Health	no
32	31	who	4_5	Rater_1	Institutional Integrity Affirmation; Institutional Competency Soundness; Global and Environmental Health	no
33	32	who	4_5	Rater_1	Institutional Integrity Affirmation; Beneficial Health Directives	no
34	33	who	4_5	Rater_1	Institutional Integrity Affirmation; Institutional Competency Soundness; Beneficial Health Directives	no
35	34	who	4_5	Rater_1	Global and Environmental Health	no
36	35	who	4_5	Rater_1	Institutional Integrity Affirmation; Institutional Competency Soundness	no
37	36	who	4_5	Rater_1	Institutional Integrity Affirmation	no
38	37	who	4_5	Rater_1	Institutional Integrity Affirmation; Institutional Competency Soundness	no
39	38	who	4_5	Rater_1	Global and Environmental Health	yes
40	39	who	4_5	Rater_1	Institutional Integrity Affirmation; Beneficial Health Directives	no
41	40	who	4_5	Rater_1	Institutional Integrity Affirmation	no
42	41	who	4_5	Rater_1	Institutional Integrity Affirmation; Institutional Competency Soundness	no
43	42	who	4_5	Rater_1	Institutional Integrity Affirmation; Beneficial Health Directives; Medical Innovation Advances	no
44	43	who	4_5	Rater_1	Institutional Integrity Affirmation; Health Outreach Activities	no
45	44	who	4_5	Rater_1	Global and Environmental Health; Health Outreach Activities	no
46	45	who	4_5	Rater_1	Beneficial Health Directives; Institutional Integrity Affirmation	no
47	46	who	4_5	Rater_1	Health Outreach Activities	no
48	47	who	4_5	Rater_1	Institutional Integrity Affirmation	no
49	48	who	4_5	Rater_1	Institutional Integrity Affirmation	no
50	49	who	4_5	Rater_1	Beneficial Health Directives	no
51	50	who	4_5	Rater_1		yes
52	51	who	4_5	Rater_1	Institutional Integrity Affirmation; Beneficial Health Directives	no
53	52	who	4_5	Rater_1	Global and Environmental Health	no
54	53	who	4_5	Rater_1	Institutional Integrity Affirmation; Global and Environmental Health; Health Outreach Activities	no
55	54	who	4_5	Rater_1	Institutional Integrity Affirmation; Global and Environmental Health; Health Outreach Activities	no
56	55	who	4_5	Rater_1		yes
57	56	who	4_5	Rater_1	Health Outreach Activities	no
58	57	who	4_5	Rater_1	Institutional Integrity Affirmation; Global and Environmental Health	no
59	58	who	4_5	Rater_1	Institutional Integrity Affirmation; Institutional Competency Soundness	no
60	59	who	4_5	Rater_1		yes
61	60	who	4_5	Rater_1	Institutional Integrity Affirmation; Institutional Competency Soundness	no
62	61	who	1_2	Rater_1		no
63	62	who	1_2	Rater_1	Institutional Competency Concerns; Institutional Integrity Concerns	no
64	63	who	1_2	Rater_1	Institutional Integrity Concerns; Unhelpful Health Directives	no
65	64	who	1_2	Rater_1	Institutional Integrity Concerns; Institutional Competency Concerns	no
66	65	who	1_2	Rater_1	Institutional Integrity Concerns; Institutional Competency Concerns; Unhelpful Health Directives	no
67	66	who	1_2	Rater_1	Institutional Integrity Concerns	no
68	67	who	1_2	Rater_1	Institutional Integrity Concerns; Institutional Competency Concerns	no
69	68	who	1_2	Rater_1		yes
70	69	who	1_2	Rater_1	Institutional Competency Concerns	no
71	70	who	1_2	Rater_1	Unhelpful Health Directives; Institutional Competency Concerns	no
72	71	who	1_2	Rater_1	Institutional Integrity Concerns; Institutional Competency Concerns	no
73	72	who	1_2	Rater_1		yes
74	73	who	1_2	Rater_1	Institutional Integrity Concerns; Institutional Competency Concerns	no
75	74	who	1_2	Rater_1		yes
76	75	who	1_2	Rater_1	Institutional Integrity Concerns; Institutional Competency Concerns	no
77	76	who	1_2	Rater_1	Institutional Integrity Concerns; Institutional Competency Concerns	no
78	77	who	1_2	Rater_1	Institutional Integrity Concerns	no
79	78	who	1_2	Rater_1	Institutional Integrity Concerns	no
80	79	who	1_2	Rater_1	Institutional Integrity Concerns; Unhelpful Health Directives	no
81	80	who	1_2	Rater_1	Institutional Competency Concerns	no
82	81	who	1_2	Rater_1	Institutional Competency Concerns	no
83	82	who	1_2	Rater_1		no
84	83	who	1_2	Rater_1	Institutional Integrity Concerns; Institutional Competency Concerns; Unhelpful Health Directives	no
85	84	who	1_2	Rater_1		no
86	85	who	1_2	Rater_1	Institutional Competency Concerns; Unhelpful Health Directives	no
87	86	who	1_2	Rater_1	Unhelpful Health Directives; Institutional Integrity Concerns	no
88	87	who	1_2	Rater_1	Institutional Integrity Concerns	no
89	88	who	1_2	Rater_1		no
90	89	who	1_2	Rater_1	Institutional Integrity Concerns	no
91	90	who	1_2	Rater_1	Institutional Integrity Concerns; Institutional Competency Concerns	no
92	91	who	1_2	Rater_1	Institutional Integrity Concerns; Institutional Competency Concerns	no
93	92	who	1_2	Rater_1		yes
94	93	who	1_2	Rater_1	Institutional Integrity Concerns; Institutional Competency Concerns; Unhelpful Health Directives	no
95	94	who	1_2	Rater_1	Institutional Integrity Concerns; Institutional Competency Concerns	no
96	95	who	1_2	Rater_1		yes
97	96	who	1_2	Rater_1	Institutional Integrity Concerns; Institutional Competency Concerns	no
98	97	who	1_2	Rater_1	Institutional Integrity Concerns; Institutional Competency Concerns	no
99	98	who	1_2	Rater_1	Institutional Integrity Concerns; Institutional Competency Concerns; Unhelpful Health Directives	no
100	99	who	1_2	Rater_1	Institutional Integrity Concerns; Institutional Competency Concerns	no
101	100	cdc	1_2	Rater_1	Institutional Competency Concerns; Institutional Integrity Concerns	no
102	101	cdc	1_2	Rater_1	Institutional Integrity Concerns	no
103	102	cdc	1_2	Rater_1	Institutional Integrity Concerns	no
104	103	cdc	1_2	Rater_1	Institutional Integrity Concerns; Institutional Competency Concerns; Unhelpful Health Directives	no
105	104	cdc	1_2	Rater_1	Institutional Integrity Concerns	no
106	105	cdc	1_2	Rater_1	Institutional Integrity Concerns	no
107	106	cdc	1_2	Rater_1	Institutional Integrity Concerns; Institutional Competency Concerns; Unhelpful Health Directives	no
108	107	cdc	1_2	Rater_1	Institutional Integrity Concerns; Unhelpful Health Directives	no
109	108	cdc	1_2	Rater_1	Institutional Integrity Concerns; Institutional Competency Concerns	no
110	109	cdc	1_2	Rater_1	Institutional Integrity Concerns; Institutional Competency Concerns; Unhelpful Health Directives	no
111	110	cdc	1_2	Rater_1	Unhelpful Health Directives	no
112	111	cdc	1_2	Rater_1	Institutional Integrity Concerns	no
113	112	cdc	1_2	Rater_1		yes	I'm not sure about this particular tweet. It may be criticism of POTUS, not of the CDC.
114	113	cdc	1_2	Rater_1	Institutional Integrity Concerns; Institutional Competency Concerns	no
115	114	cdc	1_2	Rater_1	Unhelpful Health Directives	no
116	115	cdc	1_2	Rater_1	Institutional Competency Concerns; Institutional Integrity Concerns	no
117	116	cdc	1_2	Rater_1	Unhelpful Health Directives	no
118	117	cdc	1_2	Rater_1	Institutional Integrity Concerns; Institutional Competency Concerns	no
119	118	cdc	1_2	Rater_1	Unhelpful Health Directives; Institutional Competency Concerns	no
120	119	cdc	1_2	Rater_1	Unhelpful Health Directives; Institutional Competency Concerns	no
121	120	cdc	1_2	Rater_1	Institutional Integrity Concerns; Institutional Competency Concerns	no
122	121	cdc	1_2	Rater_1	Institutional Competency Concerns; Unhelpful Health Directives	no
123	122	cdc	1_2	Rater_1	Institutional Competency Concerns; Unhelpful Health Directives	no
124	123	cdc	1_2	Rater_1	Institutional Integrity Concerns; Unhelpful Health Directives	no
125	124	cdc	1_2	Rater_1	Unhelpful Health Directives	no
126	125	cdc	1_2	Rater_1		no
127	126	cdc	1_2	Rater_1	Institutional Integrity Concerns; Institutional Competency Concerns; Unhelpful Health Directives	no
128	127	cdc	1_2	Rater_1	Institutional Integrity Concerns; Institutional Competency Concerns	no
129	128	cdc	1_2	Rater_1		yes	Not directly CDC relted.
130	129	cdc	1_2	Rater_1	Institutional Integrity Concerns; Institutional Competency Concerns	no
131	130	cdc	1_2	Rater_1	Institutional Competency Concerns; Unhelpful Health Directives	no
132	131	cdc	1_2	Rater_1	Institutional Integrity Concerns; Unhelpful Health Directives	no
133	132	cdc	1_2	Rater_1		no
134	133	cdc	1_2	Rater_1		yes	probably "personal dilemma" or something like that.
135	134	cdc	1_2	Rater_1		yes	Missing context
136	135	cdc	1_2	Rater_1	Institutional Integrity Concerns; Institutional Competency Concerns	no
137	136	cdc	1_2	Rater_1	Institutional Integrity Concerns; Unhelpful Health Directives	no
138	137	cdc	1_2	Rater_1	Unhelpful Health Directives	no
139	138	cdc	1_2	Rater_1	Institutional Integrity Concerns; Institutional Competency Concerns	no
140	139	cdc	1_2	Rater_1	Institutional Integrity Concerns; Institutional Competency Concerns	no
141	140	cdc	1_2	Rater_1	Institutional Competency Concerns; Unhelpful Health Directives	no
142	141	cdc	1_2	Rater_1	Unhelpful Health Directives	no
143	142	cdc	1_2	Rater_1	Institutional Integrity Concerns; Institutional Competency Concerns	no
144	143	cdc	1_2	Rater_1	Institutional Competency Concerns; Unhelpful Health Directives	no
145	144	cdc	1_2	Rater_1	Institutional Integrity Concerns; Institutional Competency Concerns	no
146	145	cdc	1_2	Rater_1	Institutional Integrity Concerns; Institutional Competency Concerns	no
147	146	cdc	1_2	Rater_1	Institutional Integrity Concerns; Institutional Competency Concerns; Unhelpful Health Directives	no
148	147	cdc	1_2	Rater_1	Institutional Competency Concerns	no
149	148	cdc	1_2	Rater_1	Institutional Integrity Concerns	no
150	149	cdc	1_2	Rater_1	Institutional Integrity Concerns; Institutional Competency Concerns; Unhelpful Health Directives	no
151	150	cdc	1_2	Rater_1	Institutional Competency Concerns	no
152	151	cdc	1_2	Rater_1	Institutional Integrity Concerns; Institutional Competency Concerns; Unhelpful Health Directives	no
153	152	cdc	1_2	Rater_1		yes	PPE
154	153	cdc	1_2	Rater_1		yes	The CDC is mentioned here, but I don't think this particular tweet is about the CDC.
155	154	cdc	1_2	Rater_1	Unhelpful Health Directives	no
156	155	cdc	4_5	Rater_1	Institutional Integrity Affirmation; Vaccine Positive Messaging	no
157	156	cdc	4_5	Rater_1	Institutional Integrity Affirmation; Institutional Competency Soundness; Health Outreach Activities; Medical Innovation Advances	no
158	157	cdc	4_5	Rater_1	Institutional Integrity Affirmation; Beneficial Health Directives; Vaccine Positive Messaging	no
159	158	cdc	4_5	Rater_1	Institutional Integrity Affirmation; Institutional Competency Soundness	no
160	159	cdc	4_5	Rater_1	Institutional Integrity Affirmation; Beneficial Health Directives	no
161	160	cdc	4_5	Rater_1	Institutional Integrity Affirmation; Global and Environmental Health; Institutional Competency Soundness	no
162	161	cdc	4_5	Rater_1	Institutional Integrity Affirmation; Institutional Competency Soundness; Beneficial Health Directives	no
163	162	cdc	4_5	Rater_1	Institutional Integrity Affirmation; Institutional Competency Soundness	no
164	163	cdc	4_5	Rater_1	Institutional Integrity Affirmation; Institutional Competency Soundness; Beneficial Health Directives	no
165	164	cdc	4_5	Rater_1	Institutional Integrity Affirmation; Institutional Competency Soundness	no
166	165	cdc	4_5	Rater_1		yes	I'm not sure this tweet is actually about the CDC (although the CDC is mentioned).
167	166	cdc	4_5	Rater_1	Institutional Competency Soundness; Beneficial Health Directives	yes	Social justice
168	167	cdc	4_5	Rater_1	Institutional Integrity Affirmation; Institutional Competency Soundness	no
169	168	cdc	4_5	Rater_1	Institutional Integrity Affirmation; Vaccine Positive Messaging; Institutional Competency Soundness	no
170	169	cdc	4_5	Rater_1	Institutional Integrity Affirmation; Beneficial Health Directives	no
171	170	cdc	4_5	Rater_1	Institutional Integrity Affirmation	no
172	171	cdc	4_5	Rater_1	Medical Innovation Advances; Beneficial Health Directives	no
173	172	cdc	4_5	Rater_1	Institutional Integrity Affirmation; Beneficial Health Directives; Vaccine Positive Messaging	no
174	173	cdc	4_5	Rater_1	Institutional Integrity Affirmation; Beneficial Health Directives; Vaccine Positive Messaging	no
175	174	cdc	4_5	Rater_1	Institutional Integrity Affirmation; Institutional Competency Soundness	no
176	175	cdc	4_5	Rater_1	Institutional Integrity Affirmation; Institutional Competency Soundness; Global and Environmental Health	no
177	176	cdc	4_5	Rater_1	Institutional Integrity Affirmation; Vaccine Positive Messaging	no
178	177	cdc	4_5	Rater_1	Institutional Integrity Affirmation; Institutional Competency Soundness; Medical Innovation Advances	no
179	178	cdc	4_5	Rater_1	Institutional Integrity Affirmation; Beneficial Health Directives; Vaccine Positive Messaging	no
180	179	cdc	4_5	Rater_1	Institutional Integrity Affirmation; Institutional Competency Soundness	no
181	180	cdc	4_5	Rater_1	Global and Environmental Health	no
182	181	cdc	4_5	Rater_1	Institutional Integrity Affirmation; Institutional Competency Soundness	no
183	182	cdc	4_5	Rater_1		no
184	183	cdc	4_5	Rater_1	Institutional Integrity Affirmation; Institutional Competency Soundness	no
185	184	cdc	4_5	Rater_1	Institutional Integrity Affirmation; Institutional Competency Soundness	no
186	185	cdc	4_5	Rater_1	Institutional Integrity Affirmation; Institutional Competency Soundness; Vaccine Positive Messaging	no
187	186	cdc	4_5	Rater_1	Institutional Integrity Affirmation; Institutional Competency Soundness	no
188	187	cdc	4_5	Rater_1	Institutional Integrity Affirmation	no
189	188	cdc	4_5	Rater_1	Institutional Integrity Affirmation; Institutional Competency Soundness; Beneficial Health Directives	no
190	189	cdc	4_5	Rater_1		no
191	190	cdc	4_5	Rater_1	Institutional Integrity Affirmation; Institutional Competency Soundness; Beneficial Health Directives	no
192	191	cdc	4_5	Rater_1	Beneficial Health Directives	no
193	192	cdc	4_5	Rater_1	Institutional Integrity Affirmation; Institutional Competency Soundness	no
194	193	cdc	4_5	Rater_1	Institutional Integrity Affirmation	no
195	194	cdc	4_5	Rater_1	Institutional Integrity Affirmation	no
196	195	cdc	4_5	Rater_1	Institutional Integrity Affirmation; Institutional Competency Soundness; Beneficial Health Directives	no
197	196	cdc	4_5	Rater_1	Institutional Integrity Affirmation; Beneficial Health Directives; Vaccine Positive Messaging	no
198	197	cdc	4_5	Rater_1	Institutional Integrity Affirmation; Health Outreach Activities	no
199	198	cdc	4_5	Rater_1	Institutional Integrity Affirmation	no
200	199	cdc	4_5	Rater_1	Institutional Integrity Affirmation; Beneficial Health Directives	no
201	200	fda	1_2	Rater_1		no
202	201	fda	1_2	Rater_1		no
203	202	fda	1_2	Rater_1	Institutional Integrity Concerns; Institutional Competency Concerns; Unhelpful Health Directives	no
204	203	fda	1_2	Rater_1	Institutional Competency Concerns	no
205	204	fda	1_2	Rater_1	Institutional Integrity Concerns; Institutional Competency Concerns	no
206	205	fda	1_2	Rater_1	Institutional Integrity Concerns	no
207	206	fda	1_2	Rater_1	Unhelpful Health Directives; Institutional Competency Concerns; Institutional Integrity Concerns	no
208	207	fda	1_2	Rater_1	Institutional Integrity Concerns; Institutional Competency Concerns; Unhelpful Health Directives	no
209	208	fda	1_2	Rater_1	Institutional Integrity Concerns; Institutional Competency Concerns; Unhelpful Health Directives	no
210	209	fda	1_2	Rater_1	Institutional Competency Concerns	no
211	210	fda	1_2	Rater_1	Institutional Competency Concerns; Unhelpful Health Directives	no
212	211	fda	1_2	Rater_1	Institutional Integrity Concerns	yes	Vaccines and Related Biological Products Advisory Committee Meeting Announcement
213	212	fda	1_2	Rater_1	Institutional Integrity Concerns	no
214	213	fda	1_2	Rater_1		no
215	214	fda	1_2	Rater_1	Institutional Competency Concerns; Unhelpful Health Directives	no
216	215	fda	1_2	Rater_1		no
217	216	fda	1_2	Rater_1	Institutional Integrity Concerns; Institutional Competency Concerns; Unhelpful Health Directives	no
218	217	fda	1_2	Rater_1	Institutional Integrity Concerns; Institutional Competency Concerns; Unhelpful Health Directives	no
219	218	fda	1_2	Rater_1	Institutional Integrity Concerns; Institutional Competency Concerns; Unhelpful Health Directives	no
220	219	fda	1_2	Rater_1	Institutional Competency Concerns; Unhelpful Health Directives	no
221	220	fda	1_2	Rater_1	Institutional Integrity Concerns	no
222	221	fda	1_2	Rater_1	Institutional Integrity Concerns; Unhelpful Health Directives	no
223	222	fda	1_2	Rater_1	Institutional Integrity Concerns; Institutional Competency Concerns	no
224	223	fda	1_2	Rater_1		no
225	224	fda	1_2	Rater_1	Institutional Integrity Concerns; Unhelpful Health Directives	no
226	225	fda	1_2	Rater_1	Institutional Competency Concerns	no
227	226	fda	1_2	Rater_1	Unhelpful Health Directives	no
228	227	fda	1_2	Rater_1	Institutional Integrity Concerns; Institutional Competency Concerns; Unhelpful Health Directives	no
229	228	fda	1_2	Rater_1	Institutional Integrity Concerns; Unhelpful Health Directives	no
230	229	fda	1_2	Rater_1	Unhelpful Health Directives	no
231	230	fda	1_2	Rater_1	Institutional Competency Concerns; Unhelpful Health Directives	no
232	231	fda	1_2	Rater_1	Institutional Competency Concerns; Unhelpful Health Directives	no
233	232	fda	1_2	Rater_1		yes	Sarcastic commentary that mentions the FDA, but is not about the FDA.
234	233	fda	1_2	Rater_1	Unhelpful Health Directives; Institutional Competency Concerns; Institutional Integrity Concerns	no
235	234	fda	1_2	Rater_1	Institutional Integrity Concerns; Institutional Competency Concerns	no
236	235	fda	1_2	Rater_1	Institutional Integrity Concerns; Institutional Competency Concerns	no
237	236	fda	1_2	Rater_1		yes	There's an FDA mention, but it's not about the FDA.
238	237	fda	1_2	Rater_1		no
239	238	fda	1_2	Rater_1	Institutional Competency Concerns; Unhelpful Health Directives	no
240	239	fda	1_2	Rater_1		no
241	240	fda	1_2	Rater_1	Institutional Integrity Concerns; Institutional Competency Concerns	no
242	241	fda	1_2	Rater_1	Institutional Integrity Concerns; Institutional Competency Concerns; Unhelpful Health Directives	no
243	242	fda	1_2	Rater_1	Institutional Competency Concerns; Unhelpful Health Directives	no
244	243	fda	1_2	Rater_1	Institutional Competency Concerns; Unhelpful Health Directives	no
245	244	fda	1_2	Rater_1	Institutional Integrity Concerns; Institutional Competency Concerns	no
246	245	fda	1_2	Rater_1	Institutional Integrity Concerns; Institutional Competency Concerns; Unhelpful Health Directives	no
247	246	fda	1_2	Rater_1		yes
248	247	fda	1_2	Rater_1	Institutional Integrity Concerns; Institutional Competency Concerns	no
249	248	fda	1_2	Rater_1	Unhelpful Health Directives	no
250	249	fda	1_2	Rater_1	Institutional Competency Concerns	no
251	250	fda	1_2	Rater_1	Unhelpful Health Directives	no
252	251	fda	1_2	Rater_1	Institutional Integrity Concerns; Institutional Competency Concerns	no
253	252	fda	1_2	Rater_1	Institutional Integrity Concerns; Institutional Competency Concerns	no
254	253	fda	4_5	Rater_1	Medical Innovation Advances; Institutional Competency Soundness; Beneficial Health Directives	no
255	254	fda	4_5	Rater_1	Institutional Integrity Affirmation; Institutional Competency Soundness	no
256	255	fda	4_5	Rater_1	Institutional Integrity Affirmation; Institutional Competency Soundness	no
257	256	fda	4_5	Rater_1	Beneficial Health Directives	no
258	257	fda	4_5	Rater_1	Institutional Integrity Affirmation; Institutional Competency Soundness; Beneficial Health Directives	no
259	258	fda	4_5	Rater_1	Medical Innovation Advances; Institutional Competency Soundness	no
260	259	fda	4_5	Rater_1	Medical Innovation Advances	yes	Politics
261	260	fda	4_5	Rater_1	Beneficial Health Directives; Vaccine Positive Messaging; Medical Innovation Advances	no
262	261	fda	4_5	Rater_1	Medical Innovation Advances	no
263	262	fda	4_5	Rater_1	Institutional Competency Soundness; Beneficial Health Directives; Medical Innovation Advances	no
264	263	fda	4_5	Rater_1		no
265	264	fda	4_5	Rater_1	Institutional Competency Soundness; Medical Innovation Advances; Health Outreach Activities	no
266	265	fda	4_5	Rater_1	Institutional Integrity Affirmation; Beneficial Health Directives; Medical Innovation Advances	no
267	266	fda	4_5	Rater_1	Institutional Integrity Affirmation; Health Outreach Activities	no
268	267	fda	4_5	Rater_1	Institutional Competency Soundness; Beneficial Health Directives; Vaccine Positive Messaging	no
269	268	fda	4_5	Rater_1	Institutional Integrity Affirmation; Institutional Competency Soundness	no
270	269	fda	4_5	Rater_1	Institutional Integrity Affirmation; Medical Innovation Advances; Health Outreach Activities	no
271	270	fda	4_5	Rater_1	Institutional Integrity Affirmation; Institutional Competency Soundness; Vaccine Positive Messaging	no
272	271	fda	4_5	Rater_1	Medical Innovation Advances	no
273	272	fda	4_5	Rater_1	Institutional Integrity Affirmation; Beneficial Health Directives; Vaccine Positive Messaging	no
274	273	fda	4_5	Rater_1	Medical Innovation Advances; Health Outreach Activities	no
275	274	fda	4_5	Rater_1	Beneficial Health Directives; Medical Innovation Advances	no
276	275	fda	4_5	Rater_1		yes	SCOTUS and FDA relationship
277	276	fda	4_5	Rater_1	Institutional Competency Soundness; Beneficial Health Directives; Vaccine Positive Messaging	no
278	277	fda	4_5	Rater_1	Institutional Integrity Affirmation; Institutional Competency Soundness; Vaccine Positive Messaging	no
279	278	fda	4_5	Rater_1	Institutional Competency Soundness; Medical Innovation Advances	no
280	279	fda	4_5	Rater_1	Institutional Integrity Affirmation; Institutional Competency Soundness	no
281	280	fda	4_5	Rater_1	Institutional Integrity Affirmation; Institutional Competency Soundness	no
282	281	fda	4_5	Rater_1	Institutional Integrity Affirmation; Institutional Competency Soundness; Beneficial Health Directives	no
283	282	fda	4_5	Rater_1	Institutional Integrity Affirmation; Institutional Competency Soundness	no
284	283	fda	4_5	Rater_1	Institutional Competency Soundness; Beneficial Health Directives; Vaccine Positive Messaging	no
285	284	fda	4_5	Rater_1	Institutional Integrity Affirmation; Beneficial Health Directives	no
286	285	fda	4_5	Rater_1	Institutional Competency Soundness; Beneficial Health Directives	no
287	286	fda	4_5	Rater_1	Institutional Integrity Affirmation; Beneficial Health Directives	no
288	287	fda	4_5	Rater_1	Medical Innovation Advances	no
289	288	fda	4_5	Rater_1	Institutional Competency Soundness; Medical Innovation Advances	no
290	289	fda	4_5	Rater_1	Institutional Competency Soundness; Medical Innovation Advances	no
291	290	fda	4_5	Rater_1	Medical Innovation Advances	no
292	291	fda	4_5	Rater_1	Vaccine Positive Messaging; Medical Innovation Advances	no
293	292	fda	4_5	Rater_1	Beneficial Health Directives; Medical Innovation Advances; Vaccine Positive Messaging	no
294	293	fda	4_5	Rater_1	Medical Innovation Advances; Health Outreach Activities	no
295	294	fda	4_5	Rater_1	Beneficial Health Directives; Vaccine Positive Messaging	no
296	295	fda	4_5	Rater_1	Institutional Integrity Affirmation; Institutional Competency Soundness	no
297	296	fda	4_5	Rater_1	Beneficial Health Directives; Vaccine Positive Messaging	no
298	297	fda	4_5	Rater_1	Institutional Competency Soundness; Medical Innovation Advances; Beneficial Health Directives	no
299	298	fda	4_5	Rater_1	Vaccine Positive Messaging; Institutional Competency Soundness; Institutional Integrity Affirmation	no
300	299	fda	4_5	Rater_1	Institutional Competency Soundness; Medical Innovation Advances	yes	Antibiotics
301	0	who	4_5	Rater_2	Institutional Integrity Affirmation; Institutional Competency Soundness; Beneficial Health Directives; Medical Innovation Advances	no
302	1	who	4_5	Rater_2	Institutional Integrity Affirmation; Institutional Competency Soundness	no
303	2	who	4_5	Rater_2	Institutional Integrity Affirmation; Health Outreach Activities	no
304	3	who	4_5	Rater_2	Beneficial Health Directives; Institutional Competency Soundness	no
305	4	who	4_5	Rater_2	Medical Innovation Advances; Health Outreach Activities	no
306	5	who	4_5	Rater_2	Health Outreach Activities; Beneficial Health Directives	no
307	6	who	4_5	Rater_2	Beneficial Health Directives; Health Outreach Activities	no
308	7	who	4_5	Rater_2	Institutional Integrity Affirmation	no
309	8	who	4_5	Rater_2	Health Outreach Activities	no
310	9	who	4_5	Rater_2	Institutional Competency Soundness; Beneficial Health Directives	no
311	10	who	4_5	Rater_2	Institutional Competency Soundness; Health Outreach Activities	no
312	11	who	4_5	Rater_2		yes	Generic.
313	12	who	4_5	Rater_2	Institutional Integrity Affirmation; Beneficial Health Directives	no
314	13	who	4_5	Rater_2	Beneficial Health Directives; Institutional Integrity Affirmation; Health Outreach Activities; Vaccine Positive Messaging	no
315	14	who	4_5	Rater_2	Beneficial Health Directives; Institutional Integrity Affirmation	no
316	15	who	4_5	Rater_2	Institutional Integrity Affirmation; Global and Environmental Health	no
317	16	who	4_5	Rater_2	Institutional Competency Soundness; Global and Environmental Health; Health Outreach Activities	no
318	17	who	4_5	Rater_2	Global and Environmental Health	no
319	18	who	4_5	Rater_2	Beneficial Health Directives; Health Outreach Activities	no
320	19	who	4_5	Rater_2	Institutional Integrity Affirmation; Beneficial Health Directives	no
321	20	who	4_5	Rater_2	Institutional Integrity Affirmation; Institutional Competency Soundness	no
322	21	who	4_5	Rater_2	Health Outreach Activities; Beneficial Health Directives	no
323	22	who	4_5	Rater_2	Institutional Integrity Affirmation; Institutional Competency Soundness; Beneficial Health Directives	no
324	23	who	4_5	Rater_2	Institutional Competency Concerns	no
325	24	who	4_5	Rater_2	Institutional Integrity Affirmation; Beneficial Health Directives	no
326	25	who	4_5	Rater_2	Beneficial Health Directives; Institutional Competency Soundness	no
327	26	who	4_5	Rater_2	Institutional Integrity Affirmation; Beneficial Health Directives; Medical Innovation Advances	no
328	27	who	4_5	Rater_2	Institutional Competency Soundness; Health Outreach Activities; Global and Environmental Health	no
329	28	who	4_5	Rater_2	Institutional Integrity Affirmation; Global and Environmental Health	no
330	29	who	4_5	Rater_2	Institutional Integrity Affirmation; Institutional Competency Soundness; Health Outreach Activities	no
331	30	who	4_5	Rater_2	Institutional Integrity Affirmation; Global and Environmental Health	no
332	31	who	4_5	Rater_2	Institutional Integrity Affirmation; Institutional Competency Soundness; Global and Environmental Health	no
333	32	who	4_5	Rater_2	Institutional Integrity Affirmation; Beneficial Health Directives	no
334	33	who	4_5	Rater_2	Institutional Integrity Affirmation; Institutional Competency Soundness; Beneficial Health Directives	no
335	34	who	4_5	Rater_2	Global and Environmental Health	no
336	35	who	4_5	Rater_2	Institutional Integrity Affirmation; Institutional Competency Soundness	no
337	36	who	4_5	Rater_2	Institutional Integrity Affirmation	no
338	37	who	4_5	Rater_2	Institutional Integrity Affirmation; Institutional Competency Soundness	no
339	38	who	4_5	Rater_2	Health Outreach Activities; Global and Environmental Health	no
340	39	who	4_5	Rater_2	Institutional Integrity Affirmation; Beneficial Health Directives	no
341	40	who	4_5	Rater_2	Institutional Integrity Affirmation	no
342	41	who	4_5	Rater_2	Institutional Integrity Affirmation; Institutional Competency Soundness	no
343	42	who	4_5	Rater_2	Institutional Integrity Affirmation; Beneficial Health Directives; Medical Innovation Advances	no
344	43	who	4_5	Rater_2	Institutional Integrity Affirmation; Health Outreach Activities	no
345	44	who	4_5	Rater_2		yes	Personal photo.
346	45	who	4_5	Rater_2	Beneficial Health Directives; Institutional Integrity Affirmation	no
347	46	who	4_5	Rater_2	Health Outreach Activities	no
348	47	who	4_5	Rater_2	Institutional Integrity Affirmation	no
349	48	who	4_5	Rater_2	Institutional Integrity Affirmation	no
350	49	who	4_5	Rater_2	Beneficial Health Directives; Medical Innovation Advances	no
351	50	who	4_5	Rater_2	Beneficial Health Directives	no
352	51	who	4_5	Rater_2	Beneficial Health Directives	no
353	52	who	4_5	Rater_2	Health Outreach Activities	no
354	53	who	4_5	Rater_2	Health Outreach Activities; Institutional Integrity Affirmation	no
355	54	who	4_5	Rater_2	Institutional Integrity Affirmation; Global and Environmental Health; Health Outreach Activities	no
356	55	who	4_5	Rater_2		no
357	56	who	4_5	Rater_2	Health Outreach Activities	no
358	57	who	4_5	Rater_2	Institutional Integrity Affirmation; Institutional Competency Soundness	no
359	58	who	4_5	Rater_2	Institutional Integrity Affirmation; Institutional Competency Soundness	no
360	59	who	4_5	Rater_2	Beneficial Health Directives	no
361	60	who	4_5	Rater_2	Institutional Integrity Affirmation; Institutional Competency Soundness	no
362	61	who	1_2	Rater_2		no
363	62	who	1_2	Rater_2	Institutional Competency Concerns; Institutional Integrity Concerns	no
364	63	who	1_2	Rater_2	Institutional Integrity Concerns; Unhelpful Health Directives; Institutional Competency Concerns	no
365	64	who	1_2	Rater_2	Institutional Integrity Concerns	no
366	65	who	1_2	Rater_2	Institutional Integrity Concerns; Institutional Competency Concerns; Unhelpful Health Directives	no
367	66	who	1_2	Rater_2	Institutional Integrity Concerns	no
368	67	who	1_2	Rater_2	Institutional Integrity Concerns; Institutional Competency Concerns	no
369	68	who	1_2	Rater_2		yes
370	69	who	1_2	Rater_2	Institutional Competency Concerns	no
371	70	who	1_2	Rater_2	Unhelpful Health Directives	no
372	71	who	1_2	Rater_2	Institutional Integrity Concerns	no
373	72	who	1_2	Rater_2		no
374	73	who	1_2	Rater_2	Institutional Integrity Concerns; Institutional Competency Concerns; Unhelpful Health Directives	no
375	74	who	1_2	Rater_2		yes	Not about WHO.
376	75	who	1_2	Rater_2	Institutional Integrity Concerns; Institutional Competency Concerns	no
377	76	who	1_2	Rater_2	Institutional Integrity Concerns; Institutional Competency Concerns	no
378	77	who	1_2	Rater_2	Institutional Integrity Concerns	no
379	78	who	1_2	Rater_2	Institutional Integrity Concerns; Unhelpful Health Directives	no
380	79	who	1_2	Rater_2	Institutional Integrity Concerns; Unhelpful Health Directives	no
381	80	who	1_2	Rater_2	Institutional Competency Concerns	no
382	81	who	1_2	Rater_2	Institutional Competency Concerns	no
383	82	who	1_2	Rater_2	Institutional Competency Concerns	no
384	83	who	1_2	Rater_2	Institutional Integrity Concerns; Institutional Competency Concerns; Unhelpful Health Directives	no
385	84	who	1_2	Rater_2		yes
386	85	who	1_2	Rater_2	Institutional Competency Concerns; Unhelpful Health Directives	no
387	86	who	1_2	Rater_2	Institutional Integrity Concerns	no
388	87	who	1_2	Rater_2	Institutional Integrity Concerns	no
389	88	who	1_2	Rater_2		no
390	89	who	1_2	Rater_2	Institutional Competency Concerns	no
391	90	who	1_2	Rater_2	Institutional Competency Concerns; Institutional Integrity Concerns	no
392	91	who	1_2	Rater_2	Institutional Integrity Concerns; Institutional Competency Concerns; Unhelpful Health Directives	no
393	92	who	1_2	Rater_2	Institutional Integrity Concerns	no
394	93	who	1_2	Rater_2	Institutional Competency Concerns; Unhelpful Health Directives	no
395	94	who	1_2	Rater_2	Institutional Integrity Concerns; Institutional Competency Concerns	no
396	95	who	1_2	Rater_2	Institutional Integrity Concerns	no
397	96	who	1_2	Rater_2	Institutional Integrity Concerns; Institutional Competency Concerns	no
398	97	who	1_2	Rater_2	Institutional Integrity Concerns; Institutional Competency Concerns	no
399	98	who	1_2	Rater_2	Institutional Integrity Concerns; Institutional Competency Concerns; Unhelpful Health Directives	no
400	99	who	1_2	Rater_2	Institutional Integrity Concerns; Institutional Competency Concerns	no
401	100	cdc	1_2	Rater_2	Institutional Competency Concerns; Institutional Integrity Concerns	no
402	101	cdc	1_2	Rater_2	Institutional Integrity Concerns	no
403	102	cdc	1_2	Rater_2	Institutional Integrity Concerns; Institutional Competency Concerns	no
404	103	cdc	1_2	Rater_2	Institutional Integrity Concerns; Institutional Competency Concerns; Unhelpful Health Directives	no
405	104	cdc	1_2	Rater_2	Institutional Integrity Concerns	no
406	105	cdc	1_2	Rater_2	Institutional Integrity Concerns	no
407	106	cdc	1_2	Rater_2	Institutional Integrity Concerns; Institutional Competency Concerns; Unhelpful Health Directives	no
408	107	cdc	1_2	Rater_2	Institutional Integrity Concerns; Unhelpful Health Directives	no
409	108	cdc	1_2	Rater_2	Institutional Integrity Concerns; Institutional Competency Concerns	no
410	109	cdc	1_2	Rater_2	Institutional Integrity Concerns; Institutional Competency Concerns; Unhelpful Health Directives	no
411	110	cdc	1_2	Rater_2	Institutional Integrity Concerns	no
412	111	cdc	1_2	Rater_2	Institutional Competency Concerns	no
413	112	cdc	1_2	Rater_2		yes	Target: president.
414	113	cdc	1_2	Rater_2	Unhelpful Health Directives; Institutional Competency Concerns	no
415	114	cdc	1_2	Rater_2	Unhelpful Health Directives	no
416	115	cdc	1_2	Rater_2	Institutional Competency Concerns; Institutional Integrity Concerns	no
417	116	cdc	1_2	Rater_2	Unhelpful Health Directives; Institutional Competency Concerns	no
418	117	cdc	1_2	Rater_2	Institutional Integrity Concerns; Institutional Competency Concerns	no
419	118	cdc	1_2	Rater_2	Unhelpful Health Directives; Institutional Competency Concerns	no
420	119	cdc	1_2	Rater_2	Unhelpful Health Directives; Institutional Competency Concerns	no
421	120	cdc	1_2	Rater_2	Institutional Integrity Concerns; Institutional Competency Concerns	no
422	121	cdc	1_2	Rater_2	Institutional Competency Concerns; Unhelpful Health Directives	no
423	122	cdc	1_2	Rater_2	Institutional Competency Concerns; Unhelpful Health Directives	no
424	123	cdc	1_2	Rater_2	Institutional Integrity Concerns; Unhelpful Health Directives	no
425	124	cdc	1_2	Rater_2	Unhelpful Health Directives; Institutional Integrity Concerns	no
426	125	cdc	1_2	Rater_2		yes	Unreadable. Too many handles.
427	126	cdc	1_2	Rater_2	Institutional Integrity Concerns; Institutional Competency Concerns; Unhelpful Health Directives	no
428	127	cdc	1_2	Rater_2	Institutional Integrity Concerns; Institutional Competency Concerns	no
429	128	cdc	1_2	Rater_2		yes	Fraud case.
430	129	cdc	1_2	Rater_2	Institutional Integrity Concerns; Institutional Competency Concerns	no
431	130	cdc	1_2	Rater_2	Institutional Competency Concerns; Institutional Integrity Concerns	no
432	131	cdc	1_2	Rater_2	Institutional Integrity Concerns; Unhelpful Health Directives	no
433	132	cdc	1_2	Rater_2	Institutional Integrity Concerns	no
434	133	cdc	1_2	Rater_2	Beneficial Health Directives	no
435	134	cdc	1_2	Rater_2		yes	Unclear context.
436	135	cdc	1_2	Rater_2	Institutional Integrity Concerns; Institutional Competency Concerns	no
437	136	cdc	1_2	Rater_2	Unhelpful Health Directives	no
438	137	cdc	1_2	Rater_2	Unhelpful Health Directives	no
439	138	cdc	1_2	Rater_2	Institutional Integrity Concerns; Institutional Competency Concerns	no
440	139	cdc	1_2	Rater_2	Institutional Integrity Concerns; Institutional Competency Concerns	no
441	140	cdc	1_2	Rater_2	Institutional Competency Concerns; Unhelpful Health Directives	no
442	141	cdc	1_2	Rater_2	Unhelpful Health Directives	no
443	142	cdc	1_2	Rater_2	Institutional Integrity Concerns; Institutional Competency Concerns	no
444	143	cdc	1_2	Rater_2	Institutional Competency Concerns; Unhelpful Health Directives	no
445	144	cdc	1_2	Rater_2	Institutional Integrity Concerns; Institutional Competency Concerns	no
446	145	cdc	1_2	Rater_2	Institutional Integrity Concerns; Institutional Competency Concerns	no
447	146	cdc	1_2	Rater_2	Institutional Integrity Concerns; Institutional Competency Concerns; Unhelpful Health Directives	no
448	147	cdc	1_2	Rater_2	Institutional Competency Concerns	no
449	148	cdc	1_2	Rater_2	Institutional Integrity Concerns	no
450	149	cdc	1_2	Rater_2	Institutional Integrity Concerns; Institutional Competency Concerns; Unhelpful Health Directives	no
451	150	cdc	1_2	Rater_2	Institutional Competency Concerns	no
452	151	cdc	1_2	Rater_2	Institutional Integrity Concerns; Institutional Competency Concerns; Unhelpful Health Directives	no
453	152	cdc	1_2	Rater_2	Unhelpful Health Directives; Institutional Competency Concerns	no
454	153	cdc	1_2	Rater_2		no
455	154	cdc	1_2	Rater_2	Institutional Integrity Concerns	no
456	155	cdc	4_5	Rater_2	Institutional Integrity Affirmation; Vaccine Positive Messaging; Institutional Competency Soundness	no
457	156	cdc	4_5	Rater_2	Institutional Competency Soundness; Medical Innovation Advances; Health Outreach Activities; Institutional Integrity Affirmation	no
458	157	cdc	4_5	Rater_2	Institutional Integrity Affirmation; Beneficial Health Directives; Vaccine Positive Messaging	no
459	158	cdc	4_5	Rater_2	Institutional Integrity Affirmation; Institutional Competency Soundness	no
460	159	cdc	4_5	Rater_2	Institutional Integrity Affirmation; Beneficial Health Directives; Institutional Competency Soundness	no
461	160	cdc	4_5	Rater_2	Institutional Integrity Affirmation; Global and Environmental Health; Vaccine Positive Messaging	no
462	161	cdc	4_5	Rater_2	Institutional Integrity Affirmation; Institutional Competency Soundness; Beneficial Health Directives	no
463	162	cdc	4_5	Rater_2	Institutional Integrity Affirmation; Institutional Competency Soundness; Medical Innovation Advances	no
464	163	cdc	4_5	Rater_2	Institutional Integrity Affirmation; Institutional Competency Soundness	no
465	164	cdc	4_5	Rater_2	Institutional Integrity Affirmation	no
466	165	cdc	4_5	Rater_2	Beneficial Health Directives	no
467	166	cdc	4_5	Rater_2	Institutional Competency Soundness; Beneficial Health Directives	no
468	167	cdc	4_5	Rater_2	Institutional Integrity Affirmation; Institutional Competency Soundness	no
469	168	cdc	4_5	Rater_2	Institutional Integrity Affirmation; Vaccine Positive Messaging; Institutional Competency Soundness	no
470	169	cdc	4_5	Rater_2	Institutional Integrity Affirmation; Beneficial Health Directives	no
471	170	cdc	4_5	Rater_2	Institutional Integrity Affirmation; Health Outreach Activities	no
472	171	cdc	4_5	Rater_2	Medical Innovation Advances; Beneficial Health Directives	no
473	172	cdc	4_5	Rater_2	Institutional Integrity Affirmation; Beneficial Health Directives; Vaccine Positive Messaging	no
474	173	cdc	4_5	Rater_2	Institutional Integrity Affirmation; Beneficial Health Directives; Vaccine Positive Messaging	no
475	174	cdc	4_5	Rater_2	Institutional Integrity Affirmation; Institutional Competency Soundness	no
476	175	cdc	4_5	Rater_2	Institutional Integrity Affirmation; Global and Environmental Health	no
477	176	cdc	4_5	Rater_2	Institutional Integrity Affirmation; Vaccine Positive Messaging	no
478	177	cdc	4_5	Rater_2	Institutional Integrity Affirmation; Institutional Competency Soundness; Medical Innovation Advances; Health Outreach Activities	no
479	178	cdc	4_5	Rater_2	Beneficial Health Directives; Vaccine Positive Messaging	no
480	179	cdc	4_5	Rater_2	Institutional Integrity Affirmation; Institutional Competency Soundness	no
481	180	cdc	4_5	Rater_2	Beneficial Health Directives	no
482	181	cdc	4_5	Rater_2	Institutional Integrity Affirmation; Institutional Competency Soundness	no
483	182	cdc	4_5	Rater_2		yes	Garbled.
484	183	cdc	4_5	Rater_2	Institutional Integrity Affirmation; Institutional Competency Soundness	no
485	184	cdc	4_5	Rater_2	Institutional Competency Soundness	no
486	185	cdc	4_5	Rater_2	Institutional Integrity Affirmation; Vaccine Positive Messaging	no
487	186	cdc	4_5	Rater_2	Institutional Integrity Affirmation; Institutional Competency Soundness	no
488	187	cdc	4_5	Rater_2	Beneficial Health Directives	no
489	188	cdc	4_5	Rater_2	Institutional Integrity Affirmation; Institutional Competency Soundness	no
490	189	cdc	4_5	Rater_2		yes	Wrong authority (WHO).
491	190	cdc	4_5	Rater_2	Institutional Integrity Affirmation; Institutional Competency Soundness; Beneficial Health Directives	no
492	191	cdc	4_5	Rater_2	Beneficial Health Directives	no
493	192	cdc	4_5	Rater_2	Institutional Integrity Affirmation; Institutional Competency Soundness	no
494	193	cdc	4_5	Rater_2	Institutional Integrity Affirmation	no
495	194	cdc	4_5	Rater_2	Institutional Integrity Affirmation	no
496	195	cdc	4_5	Rater_2	Institutional Integrity Affirmation; Institutional Competency Soundness; Beneficial Health Directives	no
497	196	cdc	4_5	Rater_2	Institutional Integrity Affirmation; Beneficial Health Directives; Vaccine Positive Messaging	no
498	197	cdc	4_5	Rater_2	Institutional Integrity Affirmation	no
499	198	cdc	4_5	Rater_2	Institutional Integrity Affirmation	no
500	199	cdc	4_5	Rater_2	Institutional Integrity Affirmation; Vaccine Positive Messaging	no
501	200	fda	1_2	Rater_2		yes	Link only.
502	201	fda	1_2	Rater_2		yes	Analogy. Not about FDA.
503	202	fda	1_2	Rater_2	Institutional Integrity Concerns; Institutional Competency Concerns	no
504	203	fda	1_2	Rater_2	Institutional Competency Concerns	no
505	204	fda	1_2	Rater_2	Institutional Integrity Concerns; Institutional Competency Concerns	no
506	205	fda	1_2	Rater_2	Institutional Integrity Concerns	no
507	206	fda	1_2	Rater_2	Unhelpful Health Directives; Institutional Competency Concerns; Institutional Integrity Concerns	no
508	207	fda	1_2	Rater_2	Institutional Integrity Concerns; Institutional Competency Concerns; Unhelpful Health Directives	no
509	208	fda	1_2	Rater_2	Institutional Integrity Concerns; Institutional Competency Concerns; Unhelpful Health Directives	no
510	209	fda	1_2	Rater_2	Institutional Competency Concerns	no
511	210	fda	1_2	Rater_2	Institutional Competency Concerns; Unhelpful Health Directives	no
512	211	fda	1_2	Rater_2	Institutional Competency Concerns	no
513	212	fda	1_2	Rater_2	Institutional Competency Concerns	no
514	213	fda	1_2	Rater_2	Institutional Competency Concerns	no
515	214	fda	1_2	Rater_2	Institutional Competency Concerns; Unhelpful Health Directives	no
516	215	fda	1_2	Rater_2	Institutional Integrity Concerns	no
517	216	fda	1_2	Rater_2	Institutional Integrity Concerns; Institutional Competency Concerns; Unhelpful Health Directives	no
518	217	fda	1_2	Rater_2	Institutional Integrity Concerns; Institutional Competency Concerns; Unhelpful Health Directives	no
519	218	fda	1_2	Rater_2	Institutional Integrity Concerns; Institutional Competency Concerns; Unhelpful Health Directives	no
520	219	fda	1_2	Rater_2	Institutional Competency Concerns; Unhelpful Health Directives	no
521	220	fda	1_2	Rater_2	Institutional Integrity Concerns	no
522	221	fda	1_2	Rater_2	Institutional Integrity Concerns; Unhelpful Health Directives	no
523	222	fda	1_2	Rater_2	Institutional Integrity Concerns; Institutional Competency Concerns	no
524	223	fda	1_2	Rater_2	Institutional Competency Concerns; Unhelpful Health Directives	no
525	224	fda	1_2	Rater_2	Institutional Integrity Concerns; Unhelpful Health Directives	no
526	225	fda	1_2	Rater_2	Institutional Competency Concerns	no
527	226	fda	1_2	Rater_2	Unhelpful Health Directives	no
528	227	fda	1_2	Rater_2	Institutional Integrity Concerns; Institutional Competency Concerns; Unhelpful Health Directives	no
529	228	fda	1_2	Rater_2	Institutional Integrity Concerns; Unhelpful Health Directives	no
530	229	fda	1_2	Rater_2	Unhelpful Health Directives; Institutional Competency Concerns	no
531	230	fda	1_2	Rater_2	Institutional Competency Concerns; Unhelpful Health Directives; Institutional Integrity Concerns	no
532	231	fda	1_2	Rater_2	Institutional Competency Concerns; Unhelpful Health Directives	no
533	232	fda	1_2	Rater_2		yes	Joke.
534	233	fda	1_2	Rater_2	Unhelpful Health Directives; Institutional Competency Concerns; Institutional Integrity Concerns	no
535	234	fda	1_2	Rater_2	Institutional Integrity Concerns	no
536	235	fda	1_2	Rater_2	Institutional Integrity Concerns; Institutional Competency Concerns	no
537	236	fda	1_2	Rater_2		yes	Incidental FDA mention.
538	237	fda	1_2	Rater_2		yes	Topic: politics.
539	238	fda	1_2	Rater_2	Institutional Competency Concerns; Unhelpful Health Directives	no
540	239	fda	1_2	Rater_2	Institutional Competency Concerns	no
541	240	fda	1_2	Rater_2	Institutional Integrity Concerns; Unhelpful Health Directives	no
542	241	fda	1_2	Rater_2	Institutional Integrity Concerns; Institutional Competency Concerns; Unhelpful Health Directives	no
543	242	fda	1_2	Rater_2	Institutional Competency Concerns; Unhelpful Health Directives	no
544	243	fda	1_2	Rater_2	Institutional Competency Concerns; Unhelpful Health Directives	no
545	244	fda	1_2	Rater_2	Institutional Integrity Concerns; Institutional Competency Concerns	no
546	245	fda	1_2	Rater_2	Institutional Integrity Concerns; Institutional Competency Concerns; Unhelpful Health Directives	no
547	246	fda	1_2	Rater_2		yes
548	247	fda	1_2	Rater_2	Institutional Integrity Concerns; Institutional Competency Concerns; Unhelpful Health Directives	no
549	248	fda	1_2	Rater_2	Institutional Competency Concerns	no
550	249	fda	1_2	Rater_2	Institutional Competency Concerns	no
551	250	fda	1_2	Rater_2	Unhelpful Health Directives	no
552	251	fda	1_2	Rater_2	Institutional Integrity Concerns; Institutional Competency Concerns	no
553	252	fda	1_2	Rater_2	Institutional Integrity Concerns; Institutional Competency Concerns	no
554	253	fda	4_5	Rater_2	Medical Innovation Advances; Institutional Competency Soundness; Beneficial Health Directives	no
555	254	fda	4_5	Rater_2	Institutional Integrity Affirmation; Health Outreach Activities	no
556	255	fda	4_5	Rater_2	Institutional Integrity Affirmation; Institutional Competency Soundness	no
557	256	fda	4_5	Rater_2	Beneficial Health Directives; Institutional Competency Soundness	no
558	257	fda	4_5	Rater_2	Institutional Integrity Affirmation; Institutional Competency Soundness; Beneficial Health Directives	no
559	258	fda	4_5	Rater_2	Medical Innovation Advances; Institutional Competency Soundness	no
560	259	fda	4_5	Rater_2	Medical Innovation Advances; Institutional Competency Soundness	no
561	260	fda	4_5	Rater_2	Beneficial Health Directives; Vaccine Positive Messaging; Medical Innovation Advances; Health Outreach Activities	no
562	261	fda	4_5	Rater_2	Medical Innovation Advances	no
563	262	fda	4_5	Rater_2	Beneficial Health Directives; Medical Innovation Advances	no
564	263	fda	4_5	Rater_2		yes	Evaluates drug, not FDA.
565	264	fda	4_5	Rater_2	Institutional Competency Soundness; Medical Innovation Advances; Health Outreach Activities	no
566	265	fda	4_5	Rater_2	Institutional Integrity Affirmation; Beneficial Health Directives; Medical Innovation Advances	no
567	266	fda	4_5	Rater_2	Institutional Competency Soundness	no
568	267	fda	4_5	Rater_2	Institutional Competency Soundness; Beneficial Health Directives; Vaccine Positive Messaging	no
569	268	fda	4_5	Rater_2	Institutional Integrity Affirmation; Institutional Competency Soundness	no
570	269	fda	4_5	Rater_2	Health Outreach Activities; Institutional Competency Soundness; Medical Innovation Advances	no
571	270	fda	4_5	Rater_2	Institutional Integrity Affirmation; Institutional Competency Soundness; Vaccine Positive Messaging	no
572	271	fda	4_5	Rater_2	Vaccine Positive Messaging	no
573	272	fda	4_5	Rater_2	Institutional Integrity Affirmation; Beneficial Health Directives; Vaccine Positive Messaging	no
574	273	fda	4_5	Rater_2	Medical Innovation Advances; Health Outreach Activities	no
575	274	fda	4_5	Rater_2	Beneficial Health Directives; Medical Innovation Advances	no
576	275	fda	4_5	Rater_2		yes	Topic: SCOTUS ruling.
577	276	fda	4_5	Rater_2	Institutional Competency Soundness; Beneficial Health Directives; Vaccine Positive Messaging	no
578	277	fda	4_5	Rater_2	Institutional Integrity Affirmation; Institutional Competency Soundness; Vaccine Positive Messaging	no
579	278	fda	4_5	Rater_2	Institutional Competency Soundness; Medical Innovation Advances	no
580	279	fda	4_5	Rater_2	Institutional Integrity Affirmation; Institutional Competency Soundness; Global and Environmental Health	no
581	280	fda	4_5	Rater_2	Institutional Integrity Affirmation; Institutional Competency Soundness	no
582	281	fda	4_5	Rater_2	Institutional Integrity Affirmation; Institutional Competency Soundness; Beneficial Health Directives; Vaccine Positive Messaging	no
583	282	fda	4_5	Rater_2	Institutional Integrity Affirmation; Institutional Competency Soundness	no
584	283	fda	4_5	Rater_2	Institutional Competency Soundness; Beneficial Health Directives; Vaccine Positive Messaging	no
585	284	fda	4_5	Rater_2	Beneficial Health Directives; Institutional Competency Soundness	no
586	285	fda	4_5	Rater_2	Institutional Competency Soundness; Vaccine Positive Messaging	no
587	286	fda	4_5	Rater_2	Beneficial Health Directives; Global and Environmental Health; Institutional Competency Soundness	no
588	287	fda	4_5	Rater_2	Medical Innovation Advances	no
589	288	fda	4_5	Rater_2	Medical Innovation Advances; Institutional Competency Soundness; Beneficial Health Directives	no
590	289	fda	4_5	Rater_2	Institutional Competency Soundness; Medical Innovation Advances	no
591	290	fda	4_5	Rater_2	Institutional Competency Soundness	no
592	291	fda	4_5	Rater_2	Medical Innovation Advances; Vaccine Positive Messaging	no
593	292	fda	4_5	Rater_2	Medical Innovation Advances; Vaccine Positive Messaging	no
594	293	fda	4_5	Rater_2	Medical Innovation Advances; Health Outreach Activities	no
595	294	fda	4_5	Rater_2	Beneficial Health Directives; Vaccine Positive Messaging	no
596	295	fda	4_5	Rater_2	Institutional Integrity Affirmation; Beneficial Health Directives	no
597	296	fda	4_5	Rater_2	Medical Innovation Advances; Vaccine Positive Messaging	no
598	297	fda	4_5	Rater_2	Institutional Competency Soundness; Medical Innovation Advances; Beneficial Health Directives	no
599	298	fda	4_5	Rater_2	Vaccine Positive Messaging; Institutional Competency Soundness; Institutional Integrity Affirmation	no
600	299	fda	4_5	Rater_2	Medical Innovation Advances	no
601	0	who	4_5	Rater_3	Beneficial Health Directives	no
602	1	who	4_5	Rater_3		yes	Is congratulating someone who works at WHO the same as affirming WHO's integrity? I'm not sure this expresses trust in the institution itself.
603	2	who	4_5	Rater_3	Health Outreach Activities	no
604	3	who	4_5	Rater_3	Beneficial Health Directives; Institutional Integrity Affirmation	no
605	4	who	4_5	Rater_3	Medical Innovation Advances; Institutional Competency Soundness	no
606	5	who	4_5	Rater_3	Health Outreach Activities	no
607	6	who	4_5	Rater_3	Institutional Competency Soundness; Health Outreach Activities	no
608	7	who	4_5	Rater_3	Global and Environmental Health	no
609	8	who	4_5	Rater_3	Health Outreach Activities; Institutional Integrity Affirmation	no
610	9	who	4_5	Rater_3	Medical Innovation Advances; Beneficial Health Directives	no
611	10	who	4_5	Rater_3	Institutional Competency Soundness; Institutional Integrity Affirmation	no
612	11	who	4_5	Rater_3	Institutional Integrity Affirmation; Institutional Competency Soundness	no
613	12	who	4_5	Rater_3	Institutional Integrity Affirmation; Institutional Competency Soundness; Beneficial Health Directives	no
614	13	who	4_5	Rater_3	Beneficial Health Directives; Health Outreach Activities; Institutional Competency Soundness	no
615	14	who	4_5	Rater_3	Beneficial Health Directives	no
616	15	who	4_5	Rater_3	Beneficial Health Directives; Institutional Competency Soundness	no
617	16	who	4_5	Rater_3	Health Outreach Activities	no
618	17	who	4_5	Rater_3	Beneficial Health Directives	no
619	18	who	4_5	Rater_3	Beneficial Health Directives; Health Outreach Activities	no
620	19	who	4_5	Rater_3	Beneficial Health Directives	no
621	20	who	4_5	Rater_3		yes	This is in Dutch (or Flemish?). I can make out that they agree with something but I'm not confident enough to classify without understanding the full context.
622	21	who	4_5	Rater_3	Institutional Integrity Affirmation; Beneficial Health Directives	no
623	22	who	4_5	Rater_3	Institutional Integrity Affirmation; Health Outreach Activities; Beneficial Health Directives	no
624	23	who	4_5	Rater_3	Institutional Competency Concerns	no
625	24	who	4_5	Rater_3	Beneficial Health Directives; Institutional Competency Soundness	no
626	25	who	4_5	Rater_3	Beneficial Health Directives	no
627	26	who	4_5	Rater_3	Institutional Competency Soundness; Medical Innovation Advances; Vaccine Positive Messaging	no
628	27	who	4_5	Rater_3	Global and Environmental Health; Health Outreach Activities; Institutional Integrity Affirmation	no
629	28	who	4_5	Rater_3	Global and Environmental Health; Institutional Competency Soundness	no
630	29	who	4_5	Rater_3	Vaccine Positive Messaging; Beneficial Health Directives	no
631	30	who	4_5	Rater_3	Global and Environmental Health; Institutional Competency Soundness	no
632	31	who	4_5	Rater_3	Global and Environmental Health; Institutional Competency Soundness	no
633	32	who	4_5	Rater_3	Institutional Competency Soundness	no
634	33	who	4_5	Rater_3	Beneficial Health Directives; Institutional Competency Soundness	no
635	34	who	4_5	Rater_3	Institutional Integrity Affirmation	no
636	35	who	4_5	Rater_3		yes	Congratulatory message in Swahili. Similar issue to other congratulatory tweets. Is this about WHO or about the individual?
637	36	who	4_5	Rater_3	Beneficial Health Directives	no
638	37	who	4_5	Rater_3	Institutional Competency Soundness	no
639	38	who	4_5	Rater_3	Health Outreach Activities	no
640	39	who	4_5	Rater_3	Vaccine Positive Messaging	no
641	40	who	4_5	Rater_3	Institutional Competency Soundness	no
642	41	who	4_5	Rater_3	Institutional Competency Soundness; Institutional Integrity Affirmation	no
643	42	who	4_5	Rater_3	Beneficial Health Directives	no
644	43	who	4_5	Rater_3	Health Outreach Activities; Institutional Competency Soundness	no
645	44	who	4_5	Rater_3	Health Outreach Activities	no
646	45	who	4_5	Rater_3	Beneficial Health Directives; Institutional Competency Soundness	no
647	46	who	4_5	Rater_3	Institutional Integrity Affirmation; Beneficial Health Directives	no
648	47	who	4_5	Rater_3	Institutional Competency Soundness	no
649	48	who	4_5	Rater_3	Institutional Competency Soundness	no
650	49	who	4_5	Rater_3	Institutional Competency Soundness	no
651	50	who	4_5	Rater_3		no
652	51	who	4_5	Rater_3	Beneficial Health Directives	no
653	52	who	4_5	Rater_3	Medical Innovation Advances	no
654	53	who	4_5	Rater_3	Health Outreach Activities	no
655	54	who	4_5	Rater_3	Global and Environmental Health; Health Outreach Activities; Institutional Competency Soundness	no
656	55	who	4_5	Rater_3		no
657	56	who	4_5	Rater_3	Institutional Competency Soundness	no
658	57	who	4_5	Rater_3	Institutional Integrity Affirmation; Global and Environmental Health	no
659	58	who	4_5	Rater_3	Institutional Integrity Affirmation; Institutional Competency Soundness	no
660	59	who	4_5	Rater_3		no
661	60	who	4_5	Rater_3	Institutional Integrity Affirmation; Institutional Competency Soundness	no
662	61	who	1_2	Rater_3		yes	This is about medical education policy in India. WHO is tagged but the argument has nothing to do with WHO.
663	62	who	1_2	Rater_3	Institutional Competency Concerns; Institutional Integrity Concerns	no
664	63	who	1_2	Rater_3	Institutional Competency Concerns; Institutional Integrity Concerns	no
665	64	who	1_2	Rater_3	Institutional Integrity Concerns; Institutional Competency Concerns	no
666	65	who	1_2	Rater_3	Institutional Competency Concerns	no
667	66	who	1_2	Rater_3		yes	I think this is actually about the BBC, not WHO. The person is complaining about BBC propaganda.
668	67	who	1_2	Rater_3	Institutional Integrity Concerns; Institutional Competency Concerns	no
669	68	who	1_2	Rater_3		yes
670	69	who	1_2	Rater_3	Institutional Integrity Concerns	no
671	70	who	1_2	Rater_3	Institutional Competency Concerns	no
672	71	who	1_2	Rater_3	Institutional Competency Concerns	no
673	72	who	1_2	Rater_3		no
674	73	who	1_2	Rater_3	Institutional Integrity Concerns; Institutional Competency Concerns	no
675	74	who	1_2	Rater_3		yes	This person is saying they're not interested in WHO. That's not really an expression of trust or distrust toward the organization, is it?
676	75	who	1_2	Rater_3	Institutional Integrity Concerns; Institutional Competency Concerns	no
677	76	who	1_2	Rater_3	Unhelpful Health Directives; Institutional Integrity Concerns	no
678	77	who	1_2	Rater_3	Institutional Competency Concerns	no
679	78	who	1_2	Rater_3	Institutional Competency Concerns	no
680	79	who	1_2	Rater_3	Institutional Competency Concerns; Unhelpful Health Directives	no
681	80	who	1_2	Rater_3	Institutional Integrity Concerns	no
682	81	who	1_2	Rater_3	Institutional Integrity Concerns	no
683	82	who	1_2	Rater_3	Institutional Competency Concerns	no
684	83	who	1_2	Rater_3	Institutional Integrity Concerns; Institutional Competency Concerns	no
685	84	who	1_2	Rater_3		yes
686	85	who	1_2	Rater_3	Institutional Integrity Concerns	no
687	86	who	1_2	Rater_3	Unhelpful Health Directives	no
688	87	who	1_2	Rater_3	Institutional Competency Concerns	no
689	88	who	1_2	Rater_3		yes	WHO is used as a pronoun here ('who you are'), not refering to the organization.
690	89	who	1_2	Rater_3	Institutional Competency Concerns	no
691	90	who	1_2	Rater_3	Institutional Competency Concerns	no
692	91	who	1_2	Rater_3	Institutional Competency Concerns	no
693	92	who	1_2	Rater_3		no
694	93	who	1_2	Rater_3	Institutional Integrity Concerns; Unhelpful Health Directives	no
695	94	who	1_2	Rater_3	Unhelpful Health Directives	no
696	95	who	1_2	Rater_3	Institutional Integrity Concerns	no
697	96	who	1_2	Rater_3	Institutional Competency Concerns	no
698	97	who	1_2	Rater_3	Institutional Integrity Concerns	no
699	98	who	1_2	Rater_3	Institutional Integrity Concerns; Institutional Competency Concerns; Unhelpful Health Directives	no
700	99	who	1_2	Rater_3	Institutional Competency Concerns	no
701	100	cdc	1_2	Rater_3	Institutional Competency Concerns; Institutional Integrity Concerns	no
702	101	cdc	1_2	Rater_3	Institutional Competency Concerns; Unhelpful Health Directives	no
703	102	cdc	1_2	Rater_3	Institutional Competency Concerns	no
704	103	cdc	1_2	Rater_3	Institutional Integrity Concerns	no
705	104	cdc	1_2	Rater_3	Institutional Competency Concerns	no
706	105	cdc	1_2	Rater_3		yes	I'm not sure what point is being made here. Something about correlation vs causation with vaccines and rainstorms? Hard to classify.
707	106	cdc	1_2	Rater_3	Institutional Competency Concerns; Unhelpful Health Directives	no
708	107	cdc	1_2	Rater_3	Institutional Competency Concerns; Unhelpful Health Directives	no
709	108	cdc	1_2	Rater_3	Institutional Competency Concerns	no
710	109	cdc	1_2	Rater_3	Unhelpful Health Directives	no
711	110	cdc	1_2	Rater_3	Unhelpful Health Directives	no
712	111	cdc	1_2	Rater_3	Institutional Competency Concerns	no
713	112	cdc	1_2	Rater_3		yes	Seems like the target here is the president, not the CDC. The CDC handle is just tagged.
714	113	cdc	1_2	Rater_3	Institutional Integrity Concerns; Institutional Competency Concerns	no
715	114	cdc	1_2	Rater_3	Institutional Competency Concerns	no
716	115	cdc	1_2	Rater_3	Institutional Competency Concerns	no
717	116	cdc	1_2	Rater_3		yes	Just a hashtag and a link. Not enough content to determine what the person is actually saying about the CDC.
718	117	cdc	1_2	Rater_3	Institutional Integrity Concerns; Institutional Competency Concerns	no
719	118	cdc	1_2	Rater_3	Institutional Integrity Concerns; Unhelpful Health Directives	no
720	119	cdc	1_2	Rater_3	Institutional Integrity Concerns	no
721	120	cdc	1_2	Rater_3	Institutional Integrity Concerns; Institutional Competency Concerns	no
722	121	cdc	1_2	Rater_3	Unhelpful Health Directives	no
723	122	cdc	1_2	Rater_3	Institutional Integrity Concerns	no
724	123	cdc	1_2	Rater_3	Institutional Competency Concerns; Unhelpful Health Directives	no
725	124	cdc	1_2	Rater_3	Institutional Integrity Concerns	no
726	125	cdc	1_2	Rater_3		no
727	126	cdc	1_2	Rater_3	Institutional Integrity Concerns	no
728	127	cdc	1_2	Rater_3	Institutional Competency Concerns	no
729	128	cdc	1_2	Rater_3		no
730	129	cdc	1_2	Rater_3	Institutional Integrity Concerns; Institutional Competency Concerns	no
731	130	cdc	1_2	Rater_3	Institutional Competency Concerns	no
732	131	cdc	1_2	Rater_3	Institutional Competency Concerns; Unhelpful Health Directives	no
733	132	cdc	1_2	Rater_3	Institutional Integrity Concerns	no
734	133	cdc	1_2	Rater_3		no
735	134	cdc	1_2	Rater_3		yes	I genuinely can't tell what this tweet is about. Not enough context to classify.
736	135	cdc	1_2	Rater_3	Institutional Competency Concerns	no
737	136	cdc	1_2	Rater_3	Institutional Integrity Concerns	no
738	137	cdc	1_2	Rater_3		yes	Is this about the CDC or about hair care? I think the CDC reference might be sarcastic or humourous.
739	138	cdc	1_2	Rater_3	Institutional Competency Concerns; Institutional Integrity Concerns	no
740	139	cdc	1_2	Rater_3	Institutional Integrity Concerns; Institutional Competency Concerns	no
741	140	cdc	1_2	Rater_3	Institutional Integrity Concerns; Unhelpful Health Directives	no
742	141	cdc	1_2	Rater_3	Unhelpful Health Directives	no
743	142	cdc	1_2	Rater_3	Institutional Competency Concerns	no
744	143	cdc	1_2	Rater_3	Unhelpful Health Directives	no
745	144	cdc	1_2	Rater_3	Institutional Integrity Concerns; Institutional Competency Concerns	no
746	145	cdc	1_2	Rater_3	Institutional Integrity Concerns; Institutional Competency Concerns	no
747	146	cdc	1_2	Rater_3	Institutional Integrity Concerns; Institutional Competency Concerns; Unhelpful Health Directives	no
748	147	cdc	1_2	Rater_3	Institutional Integrity Concerns	no
749	148	cdc	1_2	Rater_3	Institutional Competency Concerns	no
750	149	cdc	1_2	Rater_3	Institutional Integrity Concerns; Institutional Competency Concerns; Unhelpful Health Directives	no
751	150	cdc	1_2	Rater_3	Institutional Integrity Concerns; Unhelpful Health Directives	no
752	151	cdc	1_2	Rater_3	Institutional Integrity Concerns; Institutional Competency Concerns; Unhelpful Health Directives	no
753	152	cdc	1_2	Rater_3	Unhelpful Health Directives	no
754	153	cdc	1_2	Rater_3		no
755	154	cdc	1_2	Rater_3	Institutional Competency Concerns	no
756	155	cdc	4_5	Rater_3	Vaccine Positive Messaging	no
757	156	cdc	4_5	Rater_3	Institutional Integrity Affirmation	no
758	157	cdc	4_5	Rater_3	Vaccine Positive Messaging; Beneficial Health Directives	no
759	158	cdc	4_5	Rater_3	Institutional Integrity Affirmation; Institutional Competency Soundness	no
760	159	cdc	4_5	Rater_3	Beneficial Health Directives	no
761	160	cdc	4_5	Rater_3	Global and Environmental Health	no
762	161	cdc	4_5	Rater_3	Beneficial Health Directives; Institutional Competency Soundness	no
763	162	cdc	4_5	Rater_3	Institutional Competency Soundness	no
764	163	cdc	4_5	Rater_3	Institutional Integrity Affirmation; Beneficial Health Directives	no
765	164	cdc	4_5	Rater_3	Institutional Integrity Affirmation	no
766	165	cdc	4_5	Rater_3		no
767	166	cdc	4_5	Rater_3	Beneficial Health Directives	no
768	167	cdc	4_5	Rater_3	Institutional Competency Soundness	no
769	168	cdc	4_5	Rater_3	Vaccine Positive Messaging; Institutional Integrity Affirmation	no
770	169	cdc	4_5	Rater_3	Institutional Competency Soundness	no
771	170	cdc	4_5	Rater_3		yes	Just says 'Thanks, CDC!' with links. Is a two word thank you enough to classify as integrity affirmation?
772	171	cdc	4_5	Rater_3	Medical Innovation Advances; Institutional Integrity Affirmation	no
773	172	cdc	4_5	Rater_3	Institutional Competency Soundness	no
774	173	cdc	4_5	Rater_3	Beneficial Health Directives	no
775	174	cdc	4_5	Rater_3	Institutional Integrity Affirmation; Institutional Competency Soundness	no
776	175	cdc	4_5	Rater_3	Vaccine Positive Messaging; Beneficial Health Directives	no
777	176	cdc	4_5	Rater_3	Beneficial Health Directives	no
778	177	cdc	4_5	Rater_3	Institutional Integrity Affirmation; Institutional Competency Soundness; Medical Innovation Advances	no
779	178	cdc	4_5	Rater_3	Vaccine Positive Messaging	no
780	179	cdc	4_5	Rater_3	Institutional Competency Soundness	no
781	180	cdc	4_5	Rater_3	Beneficial Health Directives	no
782	181	cdc	4_5	Rater_3	Institutional Competency Soundness	no
783	182	cdc	4_5	Rater_3		yes	This reads like auto-generated text or a glitch. I don't think it's a real opinion.
784	183	cdc	4_5	Rater_3	Institutional Integrity Affirmation; Institutional Competency Soundness	no
785	184	cdc	4_5	Rater_3	Institutional Competency Soundness	no
786	185	cdc	4_5	Rater_3	Vaccine Positive Messaging; Institutional Integrity Affirmation	no
787	186	cdc	4_5	Rater_3	Institutional Integrity Affirmation; Institutional Competency Soundness	no
788	187	cdc	4_5	Rater_3		yes	Same issue. 'That's awesome' with a link. Not enough evaluative content to classify reliably.
789	188	cdc	4_5	Rater_3	Institutional Competency Soundness; Beneficial Health Directives	no
790	189	cdc	4_5	Rater_3		no
791	190	cdc	4_5	Rater_3	Beneficial Health Directives; Institutional Integrity Affirmation	no
792	191	cdc	4_5	Rater_3	Institutional Integrity Affirmation	no
793	192	cdc	4_5	Rater_3	Institutional Integrity Affirmation; Institutional Competency Soundness	no
794	193	cdc	4_5	Rater_3	Institutional Competency Soundness	no
795	194	cdc	4_5	Rater_3	Beneficial Health Directives	no
796	195	cdc	4_5	Rater_3	Institutional Integrity Affirmation	no
797	196	cdc	4_5	Rater_3	Beneficial Health Directives; Institutional Competency Soundness; Vaccine Positive Messaging	no
798	197	cdc	4_5	Rater_3	Beneficial Health Directives	no
799	198	cdc	4_5	Rater_3	Institutional Competency Soundness	no
800	199	cdc	4_5	Rater_3	Beneficial Health Directives; Institutional Competency Soundness	no
801	200	fda	1_2	Rater_3		no
802	201	fda	1_2	Rater_3		no
803	202	fda	1_2	Rater_3	Unhelpful Health Directives; Institutional Competency Concerns	no
804	203	fda	1_2	Rater_3	Institutional Integrity Concerns	no
805	204	fda	1_2	Rater_3	Institutional Integrity Concerns	no
806	205	fda	1_2	Rater_3	Institutional Competency Concerns	no
807	206	fda	1_2	Rater_3		yes	'Leave the kids alone' could mean many things. Without more context I'm not comfertable assigning specific topics.
808	207	fda	1_2	Rater_3	Institutional Competency Concerns	no
809	208	fda	1_2	Rater_3	Institutional Integrity Concerns; Institutional Competency Concerns	no
810	209	fda	1_2	Rater_3	Institutional Integrity Concerns	no
811	210	fda	1_2	Rater_3	Institutional Integrity Concerns	no
812	211	fda	1_2	Rater_3	Institutional Competency Concerns	no
813	212	fda	1_2	Rater_3	Institutional Competency Concerns	no
814	213	fda	1_2	Rater_3		yes	Three words: 'Not FDA approved.' This is a factual statement, not necessarily an expression of distrust. Could go either way.
815	214	fda	1_2	Rater_3	Institutional Integrity Concerns	no
816	215	fda	1_2	Rater_3	Institutional Integrity Concerns	no
817	216	fda	1_2	Rater_3	Institutional Competency Concerns; Institutional Integrity Concerns	no
818	217	fda	1_2	Rater_3	Institutional Integrity Concerns; Institutional Competency Concerns; Unhelpful Health Directives	no
819	218	fda	1_2	Rater_3	Unhelpful Health Directives	no
820	219	fda	1_2	Rater_3	Institutional Competency Concerns; Unhelpful Health Directives	no
821	220	fda	1_2	Rater_3	Institutional Competency Concerns	no
822	221	fda	1_2	Rater_3	Institutional Competency Concerns	no
823	222	fda	1_2	Rater_3	Institutional Integrity Concerns; Institutional Competency Concerns	no
824	223	fda	1_2	Rater_3	Institutional Competency Concerns	no
825	224	fda	1_2	Rater_3	Institutional Competency Concerns	no
826	225	fda	1_2	Rater_3	Institutional Integrity Concerns	no
827	226	fda	1_2	Rater_3	Institutional Competency Concerns	no
828	227	fda	1_2	Rater_3	Institutional Integrity Concerns; Institutional Competency Concerns; Unhelpful Health Directives	no
829	228	fda	1_2	Rater_3	Institutional Competency Concerns	no
830	229	fda	1_2	Rater_3	Unhelpful Health Directives; Institutional Integrity Concerns	no
831	230	fda	1_2	Rater_3	Institutional Competency Concerns	no
832	231	fda	1_2	Rater_3	Institutional Competency Concerns	no
833	232	fda	1_2	Rater_3		yes	Pretty sure this is a joke about heartbreak, not an actual statement about the FDA.
834	233	fda	1_2	Rater_3	Unhelpful Health Directives; Institutional Competency Concerns; Institutional Integrity Concerns	no
835	234	fda	1_2	Rater_3		yes	I think this is sarcastic but I'm not sure who the sarcasm is directed at. Could be about the FDA, could be about politicians.
836	235	fda	1_2	Rater_3	Institutional Integrity Concerns; Institutional Competency Concerns	no
837	236	fda	1_2	Rater_3		yes	The FDA gets a passing mention but the tweet is really about chocolate and heart health.
838	237	fda	1_2	Rater_3		no
839	238	fda	1_2	Rater_3	Institutional Competency Concerns; Unhelpful Health Directives	no
840	239	fda	1_2	Rater_3	Institutional Competency Concerns	no
841	240	fda	1_2	Rater_3	Institutional Competency Concerns	no
842	241	fda	1_2	Rater_3	Institutional Integrity Concerns; Institutional Competency Concerns; Unhelpful Health Directives	no
843	242	fda	1_2	Rater_3	Institutional Competency Concerns; Unhelpful Health Directives	no
844	243	fda	1_2	Rater_3	Institutional Competency Concerns; Unhelpful Health Directives	no
845	244	fda	1_2	Rater_3	Institutional Integrity Concerns; Unhelpful Health Directives	no
846	245	fda	1_2	Rater_3	Institutional Competency Concerns	no
847	246	fda	1_2	Rater_3		yes
848	247	fda	1_2	Rater_3		yes	Too many handles, too little content. I can't tell what this person is reacting to.
849	248	fda	1_2	Rater_3	Unhelpful Health Directives	no
850	249	fda	1_2	Rater_3	Institutional Competency Concerns	no
851	250	fda	1_2	Rater_3	Unhelpful Health Directives	no
852	251	fda	1_2	Rater_3	Institutional Competency Concerns	no
853	252	fda	1_2	Rater_3	Unhelpful Health Directives; Institutional Competency Concerns	no
854	253	fda	4_5	Rater_3	Medical Innovation Advances; Beneficial Health Directives	no
855	254	fda	4_5	Rater_3		yes	This is a recruitment/networking tweet. The person works at FDA Oncology but the tweet isn't evaluating the FDA as an institution.
856	255	fda	4_5	Rater_3	Medical Innovation Advances; Beneficial Health Directives	no
857	256	fda	4_5	Rater_3	Beneficial Health Directives	no
858	257	fda	4_5	Rater_3	Medical Innovation Advances	no
859	258	fda	4_5	Rater_3	Institutional Integrity Affirmation	no
860	259	fda	4_5	Rater_3	Medical Innovation Advances	no
861	260	fda	4_5	Rater_3	Beneficial Health Directives; Institutional Competency Soundness	no
862	261	fda	4_5	Rater_3	Medical Innovation Advances; Beneficial Health Directives	no
863	262	fda	4_5	Rater_3	Medical Innovation Advances	no
864	263	fda	4_5	Rater_3		no
865	264	fda	4_5	Rater_3	Institutional Integrity Affirmation	no
866	265	fda	4_5	Rater_3	Medical Innovation Advances; Beneficial Health Directives	no
867	266	fda	4_5	Rater_3	Institutional Competency Soundness	no
868	267	fda	4_5	Rater_3	Beneficial Health Directives; Institutional Integrity Affirmation; Vaccine Positive Messaging	no
869	268	fda	4_5	Rater_3		yes	Work-related request to collect data. Mentions FDA but isn't expressing trust or evaluating the institution.
870	269	fda	4_5	Rater_3	Health Outreach Activities; Institutional Competency Soundness; Medical Innovation Advances	no
871	270	fda	4_5	Rater_3	Vaccine Positive Messaging; Institutional Competency Soundness	no
872	271	fda	4_5	Rater_3	Institutional Competency Soundness	no
873	272	fda	4_5	Rater_3	Beneficial Health Directives; Institutional Competency Soundness	no
874	273	fda	4_5	Rater_3	Medical Innovation Advances	no
875	274	fda	4_5	Rater_3	Medical Innovation Advances	no
876	275	fda	4_5	Rater_3		yes	This is about a Supreme Court decision. The FDA is part of the story but the tweet is evaluating the court, not the FDA.
877	276	fda	4_5	Rater_3	Institutional Integrity Affirmation	no
878	277	fda	4_5	Rater_3	Institutional Integrity Affirmation; Institutional Competency Soundness; Vaccine Positive Messaging	no
879	278	fda	4_5	Rater_3	Institutional Competency Soundness; Institutional Integrity Affirmation	no
880	279	fda	4_5	Rater_3	Institutional Integrity Affirmation; Institutional Competency Soundness	no
881	280	fda	4_5	Rater_3	Beneficial Health Directives	no
882	281	fda	4_5	Rater_3	Institutional Integrity Affirmation; Beneficial Health Directives	no
883	282	fda	4_5	Rater_3	Institutional Competency Soundness	no
884	283	fda	4_5	Rater_3	Medical Innovation Advances; Beneficial Health Directives	no
885	284	fda	4_5	Rater_3	Beneficial Health Directives; Institutional Competency Soundness	no
886	285	fda	4_5	Rater_3	Beneficial Health Directives	no
887	286	fda	4_5	Rater_3	Beneficial Health Directives; Institutional Competency Soundness	no
888	287	fda	4_5	Rater_3	Medical Innovation Advances	no
889	288	fda	4_5	Rater_3	Medical Innovation Advances	no
890	289	fda	4_5	Rater_3	Beneficial Health Directives	no
891	290	fda	4_5	Rater_3	Medical Innovation Advances	no
892	291	fda	4_5	Rater_3	Vaccine Positive Messaging; Medical Innovation Advances	no
893	292	fda	4_5	Rater_3	Medical Innovation Advances	no
894	293	fda	4_5	Rater_3	Institutional Competency Soundness	no
895	294	fda	4_5	Rater_3	Beneficial Health Directives; Vaccine Positive Messaging	no
896	295	fda	4_5	Rater_3	Institutional Integrity Affirmation; Institutional Competency Soundness	no
897	296	fda	4_5	Rater_3	Medical Innovation Advances; Vaccine Positive Messaging	no
898	297	fda	4_5	Rater_3	Institutional Integrity Affirmation; Medical Innovation Advances	no
899	298	fda	4_5	Rater_3	Vaccine Positive Messaging; Institutional Integrity Affirmation; Institutional Competency Soundness	no
900	299	fda	4_5	Rater_3	Medical Innovation Advances	no
901	0	who	4_5	LLM	Medical Innovation Advances; Beneficial Health Directives; Institutional Integrity Affirmation	no
902	1	who	4_5	LLM	Institutional Integrity Affirmation; Institutional Competency Soundness	no
903	2	who	4_5	LLM	Institutional Integrity Affirmation; Mental Health Support Successes; Health Outreach Activities	no
904	3	who	4_5	LLM	Vaccine Positive Messaging; Beneficial Health Directives; Institutional Integrity Affirmation	no
905	4	who	4_5	LLM	Institutional Integrity Affirmation; Institutional Competency Soundness; Medical Innovation Advances	no
906	5	who	4_5	LLM		yes	Other: Gratitude
907	6	who	4_5	LLM	Beneficial Health Directives; Health Outreach Activities; Healthcare Workforce Development	no
908	7	who	4_5	LLM	Institutional Integrity Affirmation; Global and Environmental Health; Health Outreach Activities	no
909	8	who	4_5	LLM	Beneficial Health Directives; Institutional Integrity Affirmation; Healthcare Safety Resource Improvements	no
910	9	who	4_5	LLM	Beneficial Health Directives; Institutional Competency Soundness; Health Outreach Activities	no
911	10	who	4_5	LLM	Institutional Integrity Affirmation; Institutional Competency Soundness; Health Outreach Activities	no
912	11	who	4_5	LLM	Institutional Integrity Affirmation	no
913	12	who	4_5	LLM	Beneficial Health Directives; Institutional Integrity Affirmation; Institutional Competency Soundness	no
914	13	who	4_5	LLM	Vaccine Positive Messaging; Beneficial Health Directives; Institutional Integrity Affirmation	no
915	14	who	4_5	LLM	Vaccine Positive Messaging; Beneficial Health Directives; Institutional Integrity Affirmation	no
916	15	who	4_5	LLM	Institutional Integrity Affirmation; Beneficial Health Directives; Global and Environmental Health	no
917	16	who	4_5	LLM	Institutional Competency Soundness; Global and Environmental Health; Health Outreach Activities	no
918	17	who	4_5	LLM	Institutional Integrity Affirmation; Healthcare Safety Resource Improvements	no
919	18	who	4_5	LLM	Beneficial Health Directives; Health Outreach Activities	yes	other: Obesity risks
920	19	who	4_5	LLM	Beneficial Health Directives; Institutional Integrity Affirmation; Institutional Competency Soundness	no
921	20	who	4_5	LLM	Institutional Integrity Affirmation; Institutional Competency Soundness	no
922	21	who	4_5	LLM	Beneficial Health Directives; Institutional Integrity Affirmation	no
923	22	who	4_5	LLM	Beneficial Health Directives; Institutional Integrity Affirmation; Institutional Competency Soundness	no
924	23	who	4_5	LLM	Institutional Integrity Affirmation; Institutional Competency Soundness; Beneficial Health Directives	no
925	24	who	4_5	LLM	Beneficial Health Directives; Institutional Integrity Affirmation	no
926	25	who	4_5	LLM	Beneficial Health Directives; Institutional Competency Soundness	yes	other: Essential Medicines
927	26	who	4_5	LLM	Vaccine Positive Messaging; Beneficial Health Directives; Institutional Integrity Affirmation	no
928	27	who	4_5	LLM	Institutional Competency Soundness; Healthcare Safety Resource Improvements; Global and Environmental Health	no
929	28	who	4_5	LLM	Vaccine Positive Messaging; Institutional Integrity Affirmation; Global and Environmental Health	no
930	29	who	4_5	LLM	Institutional Integrity Affirmation; Global and Environmental Health; Health Outreach Activities	no
931	30	who	4_5	LLM	Institutional Integrity Affirmation; Global and Environmental Health	no
932	31	who	4_5	LLM	Institutional Integrity Affirmation; Institutional Competency Soundness; Global and Environmental Health	no
933	32	who	4_5	LLM	Vaccine Positive Messaging; Institutional Integrity Affirmation; Beneficial Health Directives	no
934	33	who	4_5	LLM	Beneficial Health Directives; Institutional Integrity Affirmation; Institutional Competency Soundness	no
935	34	who	4_5	LLM	Global and Environmental Health; Health Outreach Activities	no
936	35	who	4_5	LLM	Institutional Integrity Affirmation; Institutional Competency Soundness; Healthcare Workforce Development	no
937	36	who	4_5	LLM	Institutional Integrity Affirmation; Health Outreach Activities	yes	other: Global partnership
938	37	who	4_5	LLM	Institutional Integrity Affirmation; Institutional Competency Soundness	no
939	38	who	4_5	LLM	Beneficial Health Directives; Healthcare Safety Resource Improvements; Global and Environmental Health	no
940	39	who	4_5	LLM	Beneficial Health Directives; Institutional Integrity Affirmation	no
941	40	who	4_5	LLM	Institutional Integrity Affirmation	no
942	41	who	4_5	LLM	Institutional Integrity Affirmation; Institutional Competency Soundness; Healthcare Workforce Development	no
943	42	who	4_5	LLM	Beneficial Health Directives; Institutional Integrity Affirmation; Medical Innovation Advances	no
944	43	who	4_5	LLM	Institutional Integrity Affirmation; Health Outreach Activities	no
945	44	who	4_5	LLM	Healthcare Workforce Development; Global and Environmental Health; Health Outreach Activities	no
946	45	who	4_5	LLM	Vaccine Positive Messaging; Institutional Integrity Affirmation; Beneficial Health Directives	no
947	46	who	4_5	LLM	Health Outreach Activities	no
948	47	who	4_5	LLM	Institutional Integrity Affirmation	no
949	48	who	4_5	LLM	Institutional Integrity Affirmation	no
950	49	who	4_5	LLM	Beneficial Health Directives; Institutional Integrity Affirmation	no
951	50	who	4_5	LLM		yes	other: healthcare costs
952	51	who	4_5	LLM	Beneficial Health Directives; Institutional Integrity Affirmation	no
953	52	who	4_5	LLM	Global and Environmental Health	no
954	53	who	4_5	LLM	Institutional Integrity Affirmation; Global and Environmental Health; Health Outreach Activities	no
955	54	who	4_5	LLM	Institutional Integrity Affirmation; Global and Environmental Health; Health Outreach Activities	no
956	55	who	4_5	LLM	Health Outreach Activities	no
957	56	who	4_5	LLM	Health Outreach Activities	yes	other: Pandemic Vigilance
958	57	who	4_5	LLM	Institutional Integrity Affirmation; Global and Environmental Health; Health Outreach Activities	no
959	58	who	4_5	LLM	Institutional Integrity Affirmation; Mental Health Support Successes; Institutional Competency Soundness	no
960	59	who	4_5	LLM		yes	other: global health trends
961	60	who	4_5	LLM	Institutional Integrity Affirmation; Institutional Competency Soundness	no
962	61	who	1_2	LLM	Institutional Integrity Concerns; Institutional Competency Concerns; Unhelpful Health Directives	no
963	62	who	1_2	LLM	Institutional Integrity Concerns; Institutional Competency Concerns	no
964	63	who	1_2	LLM	Institutional Integrity Concerns; Unhelpful Health Directives	yes	Vaccine Controversy
965	64	who	1_2	LLM	Institutional Integrity Concerns; Institutional Competency Concerns	no
966	65	who	1_2	LLM	Unhelpful Health Directives; Institutional Integrity Concerns; Institutional Competency Concerns	no
967	66	who	1_2	LLM	Institutional Integrity Concerns	no
968	67	who	1_2	LLM	Institutional Integrity Concerns; Institutional Competency Concerns	yes	Vaccine Controversy
969	68	who	1_2	LLM		yes	other: Sports team support
970	69	who	1_2	LLM	Unhelpful Health Directives; Institutional Competency Concerns	no
971	70	who	1_2	LLM	Unhelpful Health Directives; Institutional Competency Concerns	no
972	71	who	1_2	LLM	Institutional Integrity Concerns; Institutional Competency Concerns	no
973	72	who	1_2	LLM	Institutional Integrity Concerns	yes	Mental Health Concerns
974	73	who	1_2	LLM	Institutional Integrity Concerns; Institutional Competency Concerns	no
975	74	who	1_2	LLM		yes	other: lack of interest in public health institutions
976	75	who	1_2	LLM	Institutional Integrity Concerns; Institutional Competency Concerns	no
977	76	who	1_2	LLM	Institutional Integrity Concerns; Institutional Competency Concerns	no
978	77	who	1_2	LLM	Institutional Integrity Concerns	no
979	78	who	1_2	LLM	Institutional Integrity Concerns	yes	Vaccine Controversy
980	79	who	1_2	LLM	Unhelpful Health Directives; Institutional Integrity Concerns	yes	Vaccine Controversy
981	80	who	1_2	LLM	Institutional Competency Concerns	yes	Healthcare Safety Resource Issues
982	81	who	1_2	LLM	Institutional Competency Concerns	no
983	82	who	1_2	LLM	Institutional Integrity Concerns; Institutional Competency Concerns	no
984	83	who	1_2	LLM	Unhelpful Health Directives; Institutional Integrity Concerns; Institutional Competency Concerns	no
985	84	who	1_2	LLM		no
986	85	who	1_2	LLM	Unhelpful Health Directives; Institutional Competency Concerns	no
987	86	who	1_2	LLM	Unhelpful Health Directives; Institutional Integrity Concerns	no
988	87	who	1_2	LLM	Institutional Integrity Concerns	no
989	88	who	1_2	LLM	Unhelpful Health Directives; Institutional Integrity Concerns; Institutional Competency Concerns	no
990	89	who	1_2	LLM	Institutional Integrity Concerns; Institutional Competency Concerns	no
991	90	who	1_2	LLM	Institutional Integrity Concerns; Institutional Competency Concerns	no
992	91	who	1_2	LLM	Institutional Integrity Concerns; Institutional Competency Concerns	no
993	92	who	1_2	LLM		yes	other: mortality comparison
994	93	who	1_2	LLM	Institutional Integrity Concerns; Institutional Competency Concerns; Unhelpful Health Directives	no
995	94	who	1_2	LLM	Institutional Integrity Concerns; Institutional Competency Concerns	no
996	95	who	1_2	LLM		yes	Vaccine Controversy
997	96	who	1_2	LLM	Institutional Integrity Concerns; Institutional Competency Concerns	no
998	97	who	1_2	LLM	Institutional Integrity Concerns; Institutional Competency Concerns	yes	Vaccine Controversy
999	98	who	1_2	LLM	Unhelpful Health Directives; Institutional Integrity Concerns; Institutional Competency Concerns	no
1000	99	who	1_2	LLM	Institutional Integrity Concerns; Institutional Competency Concerns	no
1001	100	cdc	1_2	LLM	Unhelpful Health Directives; Institutional Integrity Concerns; Institutional Competency Concerns	no
1002	101	cdc	1_2	LLM	Institutional Integrity Concerns	no
1003	102	cdc	1_2	LLM	Institutional Integrity Concerns	no
1004	103	cdc	1_2	LLM	Unhelpful Health Directives; Institutional Integrity Concerns; Institutional Competency Concerns	no
1005	104	cdc	1_2	LLM	Institutional Integrity Concerns	no
1006	105	cdc	1_2	LLM	Institutional Integrity Concerns	yes	Vaccine Controversy; other: environmental impact
1007	106	cdc	1_2	LLM	Unhelpful Health Directives; Institutional Integrity Concerns; Institutional Competency Concerns	no
1008	107	cdc	1_2	LLM	Unhelpful Health Directives; Institutional Integrity Concerns	yes	Vaccine Controversy
1009	108	cdc	1_2	LLM	Institutional Integrity Concerns; Institutional Competency Concerns	no
1010	109	cdc	1_2	LLM	Unhelpful Health Directives; Institutional Integrity Concerns; Institutional Competency Concerns	no
1011	110	cdc	1_2	LLM	Unhelpful Health Directives	yes	Vaccine Controversy
1012	111	cdc	1_2	LLM	Institutional Integrity Concerns	no
1013	112	cdc	1_2	LLM	Institutional Integrity Concerns; Institutional Competency Concerns	no
1014	113	cdc	1_2	LLM	Institutional Integrity Concerns; Institutional Competency Concerns	no
1015	114	cdc	1_2	LLM	Unhelpful Health Directives	no
1016	115	cdc	1_2	LLM	Institutional Competency Concerns	no
1017	116	cdc	1_2	LLM	Unhelpful Health Directives; Institutional Integrity Concerns	no
1018	117	cdc	1_2	LLM	Institutional Integrity Concerns; Institutional Competency Concerns	no
1019	118	cdc	1_2	LLM	Unhelpful Health Directives; Institutional Competency Concerns	no
1020	119	cdc	1_2	LLM	Unhelpful Health Directives; Institutional Competency Concerns	no
1021	120	cdc	1_2	LLM	Institutional Integrity Concerns; Institutional Competency Concerns	yes	other: Emerging Pathogens
1022	121	cdc	1_2	LLM	Unhelpful Health Directives; Institutional Competency Concerns	yes	Healthcare Safety Resource Issues
1023	122	cdc	1_2	LLM	Unhelpful Health Directives; Institutional Competency Concerns	no
1024	123	cdc	1_2	LLM	Unhelpful Health Directives; Institutional Integrity Concerns	no
1025	124	cdc	1_2	LLM	Unhelpful Health Directives	no
1026	125	cdc	1_2	LLM		no
1027	126	cdc	1_2	LLM	Unhelpful Health Directives; Institutional Integrity Concerns; Institutional Competency Concerns	no
1028	127	cdc	1_2	LLM	Institutional Integrity Concerns; Institutional Competency Concerns	no
1029	128	cdc	1_2	LLM	Institutional Integrity Concerns	yes	Vaccine Controversy
1030	129	cdc	1_2	LLM	Institutional Integrity Concerns; Institutional Competency Concerns	no
1031	130	cdc	1_2	LLM	Unhelpful Health Directives; Institutional Competency Concerns	yes	Healthcare Safety Resource Issues
1032	131	cdc	1_2	LLM	Unhelpful Health Directives; Institutional Integrity Concerns	yes	other: biological warfare
1033	132	cdc	1_2	LLM	Institutional Integrity Concerns; Institutional Competency Concerns	no
1034	133	cdc	1_2	LLM		yes	other: uncertainty about COVID-19
1035	134	cdc	1_2	LLM		yes	other: child behavior
1036	135	cdc	1_2	LLM	Institutional Integrity Concerns; Institutional Competency Concerns	no
1037	136	cdc	1_2	LLM	Unhelpful Health Directives; Institutional Integrity Concerns	yes	other: financial exploitation
1038	137	cdc	1_2	LLM	Unhelpful Health Directives; Institutional Competency Concerns	no
1039	138	cdc	1_2	LLM	Institutional Integrity Concerns; Institutional Competency Concerns	no
1040	139	cdc	1_2	LLM	Institutional Integrity Concerns; Institutional Competency Concerns	no
1041	140	cdc	1_2	LLM	Unhelpful Health Directives; Institutional Competency Concerns	no
1042	141	cdc	1_2	LLM	Unhelpful Health Directives	yes	Mental Health Concerns
1043	142	cdc	1_2	LLM	Institutional Integrity Concerns; Institutional Competency Concerns	no
1044	143	cdc	1_2	LLM	Unhelpful Health Directives; Institutional Competency Concerns	yes	other: Mild Strain Impact
1045	144	cdc	1_2	LLM	Institutional Integrity Concerns; Institutional Competency Concerns	no
1046	145	cdc	1_2	LLM	Institutional Integrity Concerns; Institutional Competency Concerns	no
1047	146	cdc	1_2	LLM	Unhelpful Health Directives; Institutional Integrity Concerns; Institutional Competency Concerns	no
1048	147	cdc	1_2	LLM	Institutional Integrity Concerns; Institutional Competency Concerns	yes	other: EVALI causes
1049	148	cdc	1_2	LLM	Institutional Integrity Concerns	yes	Vaccine Controversy
1050	149	cdc	1_2	LLM	Unhelpful Health Directives; Institutional Integrity Concerns; Institutional Competency Concerns	no
1051	150	cdc	1_2	LLM	Institutional Competency Concerns	yes	Vaccine Controversy
1052	151	cdc	1_2	LLM	Unhelpful Health Directives; Institutional Integrity Concerns; Institutional Competency Concerns	no
1053	152	cdc	1_2	LLM	Unhelpful Health Directives; Institutional Integrity Concerns	yes	Healthcare Safety Resource Issues
1054	153	cdc	1_2	LLM	Unhelpful Health Directives; Institutional Integrity Concerns	yes	Vaccine Controversy
1055	154	cdc	1_2	LLM	Unhelpful Health Directives	no
1056	155	cdc	4_5	LLM	Vaccine Positive Messaging; Institutional Integrity Affirmation	no
1057	156	cdc	4_5	LLM	Institutional Integrity Affirmation; Institutional Competency Soundness; Health Outreach Activities	no
1058	157	cdc	4_5	LLM	Vaccine Positive Messaging; Beneficial Health Directives; Institutional Integrity Affirmation	no
1059	158	cdc	4_5	LLM	Institutional Integrity Affirmation; Institutional Competency Soundness	no
1060	159	cdc	4_5	LLM	Beneficial Health Directives; Institutional Integrity Affirmation	no
1061	160	cdc	4_5	LLM	Institutional Integrity Affirmation; Global and Environmental Health	no
1062	161	cdc	4_5	LLM	Institutional Integrity Affirmation; Beneficial Health Directives	no
1063	162	cdc	4_5	LLM	Institutional Integrity Affirmation; Institutional Competency Soundness	no
1064	163	cdc	4_5	LLM	Beneficial Health Directives; Institutional Integrity Affirmation; Institutional Competency Soundness	no
1065	164	cdc	4_5	LLM	Institutional Integrity Affirmation	no
1066	165	cdc	4_5	LLM	Vaccine Positive Messaging; Beneficial Health Directives; Institutional Integrity Affirmation	no
1067	166	cdc	4_5	LLM	Beneficial Health Directives; Institutional Competency Soundness	yes	other: racial disparity in treatment
1068	167	cdc	4_5	LLM	Beneficial Health Directives; Institutional Integrity Affirmation; Institutional Competency Soundness	no
1069	168	cdc	4_5	LLM	Vaccine Positive Messaging; Institutional Integrity Affirmation; Institutional Competency Soundness	no
1070	169	cdc	4_5	LLM	Beneficial Health Directives; Institutional Integrity Affirmation	no
1071	170	cdc	4_5	LLM	Institutional Integrity Affirmation	no
1072	171	cdc	4_5	LLM	Healthcare Safety Resource Improvements; Medical Innovation Advances	no
1073	172	cdc	4_5	LLM	Vaccine Positive Messaging; Beneficial Health Directives; Institutional Integrity Affirmation	no
1074	173	cdc	4_5	LLM	Vaccine Positive Messaging; Beneficial Health Directives; Institutional Integrity Affirmation	no
1075	174	cdc	4_5	LLM	Institutional Integrity Affirmation; Institutional Competency Soundness; Beneficial Health Directives	no
1076	175	cdc	4_5	LLM	Institutional Integrity Affirmation; Institutional Competency Soundness; Global and Environmental Health	no
1077	176	cdc	4_5	LLM	Vaccine Positive Messaging; Institutional Integrity Affirmation	no
1078	177	cdc	4_5	LLM	Institutional Integrity Affirmation; Institutional Competency Soundness	no
1079	178	cdc	4_5	LLM	Vaccine Positive Messaging; Beneficial Health Directives; Institutional Integrity Affirmation	no
1080	179	cdc	4_5	LLM	Institutional Integrity Affirmation; Institutional Competency Soundness	no
1081	180	cdc	4_5	LLM	Institutional Integrity Affirmation; Global and Environmental Health; Health Outreach Activities	no
1082	181	cdc	4_5	LLM	Beneficial Health Directives; Institutional Integrity Affirmation	no
1083	182	cdc	4_5	LLM	Beneficial Health Directives; Institutional Integrity Affirmation; Institutional Competency Soundness	no
1084	183	cdc	4_5	LLM	Institutional Integrity Affirmation; Institutional Competency Soundness; Healthcare Workforce Development	no
1085	184	cdc	4_5	LLM	Institutional Integrity Affirmation; Institutional Competency Soundness	no
1086	185	cdc	4_5	LLM	Institutional Integrity Affirmation; Institutional Competency Soundness	no
1087	186	cdc	4_5	LLM	Institutional Integrity Affirmation; Institutional Competency Soundness; Mental Health Support Successes	no
1088	187	cdc	4_5	LLM	Institutional Integrity Affirmation	no
1089	188	cdc	4_5	LLM	Beneficial Health Directives; Institutional Integrity Affirmation; Institutional Competency Soundness	no
1090	189	cdc	4_5	LLM	Institutional Integrity Affirmation; Institutional Competency Soundness	no
1091	190	cdc	4_5	LLM	Beneficial Health Directives; Institutional Integrity Affirmation; Institutional Competency Soundness	no
1092	191	cdc	4_5	LLM	Beneficial Health Directives	yes	other: WORKINGremotelyduringisolation
1093	192	cdc	4_5	LLM	Institutional Integrity Affirmation; Institutional Competency Soundness	no
1094	193	cdc	4_5	LLM	Institutional Integrity Affirmation	no
1095	194	cdc	4_5	LLM	Institutional Integrity Affirmation	no
1096	195	cdc	4_5	LLM	Beneficial Health Directives; Institutional Integrity Affirmation; Institutional Competency Soundness	no
1097	196	cdc	4_5	LLM	Vaccine Positive Messaging; Beneficial Health Directives; Institutional Integrity Affirmation	no
1098	197	cdc	4_5	LLM	Institutional Integrity Affirmation; Health Outreach Activities; Healthcare Workforce Development	no
1099	198	cdc	4_5	LLM	Institutional Integrity Affirmation; Healthcare Workforce Development	no
1100	199	cdc	4_5	LLM	Beneficial Health Directives; Institutional Integrity Affirmation; Health Outreach Activities	no
1101	200	fda	1_2	LLM	Institutional Integrity Concerns	no
1102	201	fda	1_2	LLM	Institutional Integrity Concerns	no
1103	202	fda	1_2	LLM	Unhelpful Health Directives; Institutional Competency Concerns; Institutional Integrity Concerns	no
1104	203	fda	1_2	LLM	Institutional Competency Concerns	no
1105	204	fda	1_2	LLM	Institutional Integrity Concerns; Institutional Competency Concerns	yes	Vaccine Controversy
1106	205	fda	1_2	LLM	Institutional Integrity Concerns	no
1107	206	fda	1_2	LLM	Unhelpful Health Directives; Institutional Competency Concerns	no
1108	207	fda	1_2	LLM	Unhelpful Health Directives; Institutional Integrity Concerns; Institutional Competency Concerns	no
1109	208	fda	1_2	LLM	Unhelpful Health Directives; Institutional Integrity Concerns; Institutional Competency Concerns	no
1110	209	fda	1_2	LLM	Institutional Competency Concerns	yes	Vaccine Controversy
1111	210	fda	1_2	LLM	Unhelpful Health Directives; Institutional Competency Concerns	no
1112	211	fda	1_2	LLM	Institutional Integrity Concerns	yes	Vaccine Controversy
1113	212	fda	1_2	LLM	Institutional Integrity Concerns	yes	other: financial conflicts
1114	213	fda	1_2	LLM	Institutional Integrity Concerns; Institutional Competency Concerns	no
1115	214	fda	1_2	LLM	Unhelpful Health Directives; Institutional Competency Concerns	no
1116	215	fda	1_2	LLM	Unhelpful Health Directives; Institutional Integrity Concerns	yes	Vaccine Controversy
1117	216	fda	1_2	LLM	Unhelpful Health Directives; Institutional Integrity Concerns; Institutional Competency Concerns	no
1118	217	fda	1_2	LLM	Unhelpful Health Directives; Institutional Integrity Concerns; Institutional Competency Concerns	no
1119	218	fda	1_2	LLM	Unhelpful Health Directives; Institutional Integrity Concerns; Institutional Competency Concerns	no
1120	219	fda	1_2	LLM	Unhelpful Health Directives; Institutional Competency Concerns	no
1121	220	fda	1_2	LLM	Unhelpful Health Directives; Institutional Integrity Concerns; Institutional Competency Concerns	no
1122	221	fda	1_2	LLM	Unhelpful Health Directives; Institutional Integrity Concerns	yes	Vaccine Controversy
1123	222	fda	1_2	LLM	Institutional Integrity Concerns; Institutional Competency Concerns	no
1124	223	fda	1_2	LLM	Unhelpful Health Directives; Institutional Integrity Concerns	yes	other: Opioid Epidemic
1125	224	fda	1_2	LLM	Unhelpful Health Directives; Institutional Integrity Concerns; Institutional Competency Concerns	no
1126	225	fda	1_2	LLM	Institutional Competency Concerns	yes	Vaccine Controversy
1127	226	fda	1_2	LLM	Unhelpful Health Directives; Institutional Integrity Concerns	yes	Vaccine Controversy
1128	227	fda	1_2	LLM	Institutional Competency Concerns; Institutional Integrity Concerns; Unhelpful Health Directives	no
1129	228	fda	1_2	LLM	Unhelpful Health Directives; Institutional Integrity Concerns	yes	other: holiday timing
1130	229	fda	1_2	LLM	Unhelpful Health Directives; Institutional Integrity Concerns	yes	Vaccine Controversy
1131	230	fda	1_2	LLM	Unhelpful Health Directives; Institutional Competency Concerns	no
1132	231	fda	1_2	LLM	Unhelpful Health Directives; Institutional Competency Concerns	yes	Vaccine Controversy
1133	232	fda	1_2	LLM		yes	Mental Health Concerns
1134	233	fda	1_2	LLM	Unhelpful Health Directives; Institutional Integrity Concerns; Institutional Competency Concerns	no
1135	234	fda	1_2	LLM	Institutional Integrity Concerns; Institutional Competency Concerns	no
1136	235	fda	1_2	LLM	Institutional Integrity Concerns	no
1137	236	fda	1_2	LLM		yes	other: heart health
1138	237	fda	1_2	LLM	Unhelpful Health Directives; Institutional Integrity Concerns	yes	other: climate change hoax
1139	238	fda	1_2	LLM	Unhelpful Health Directives; Institutional Competency Concerns	no
1140	239	fda	1_2	LLM		yes	Negative opinion
1141	240	fda	1_2	LLM	Institutional Integrity Concerns; Institutional Competency Concerns	no
1142	241	fda	1_2	LLM	Unhelpful Health Directives; Institutional Integrity Concerns; Institutional Competency Concerns	no
1143	242	fda	1_2	LLM	Unhelpful Health Directives; Institutional Integrity Concerns; Institutional Competency Concerns	no
1144	243	fda	1_2	LLM	Unhelpful Health Directives; Institutional Competency Concerns	no
1145	244	fda	1_2	LLM	Institutional Integrity Concerns; Institutional Competency Concerns	no
1146	245	fda	1_2	LLM	Unhelpful Health Directives; Institutional Integrity Concerns; Institutional Competency Concerns	no
1147	246	fda	1_2	LLM		yes	other: health outcome
1148	247	fda	1_2	LLM	Institutional Integrity Concerns; Institutional Competency Concerns	no
1149	248	fda	1_2	LLM	Unhelpful Health Directives; Institutional Competency Concerns	yes	other: treatment costs
1150	249	fda	1_2	LLM	Institutional Integrity Concerns; Institutional Competency Concerns	yes	Vaccine Controversy
1151	250	fda	1_2	LLM	Unhelpful Health Directives; Institutional Competency Concerns	no
1152	251	fda	1_2	LLM	Institutional Integrity Concerns; Institutional Competency Concerns	no
1153	252	fda	1_2	LLM	Institutional Integrity Concerns; Institutional Competency Concerns	no
1154	253	fda	4_5	LLM	Beneficial Health Directives; Institutional Competency Soundness; Medical Innovation Advances	no
1155	254	fda	4_5	LLM	Institutional Integrity Affirmation; Institutional Competency Soundness	no
1156	255	fda	4_5	LLM	Institutional Integrity Affirmation; Institutional Competency Soundness	no
1157	256	fda	4_5	LLM	Beneficial Health Directives	no
1158	257	fda	4_5	LLM	Beneficial Health Directives; Institutional Integrity Affirmation; Institutional Competency Soundness	no
1159	258	fda	4_5	LLM	Institutional Competency Soundness; Medical Innovation Advances	no
1160	259	fda	4_5	LLM	Medical Innovation Advances; Institutional Competency Soundness	no
1161	260	fda	4_5	LLM	Vaccine Positive Messaging; Beneficial Health Directives; Medical Innovation Advances	no
1162	261	fda	4_5	LLM	Medical Innovation Advances	no
1163	262	fda	4_5	LLM	Beneficial Health Directives; Institutional Competency Soundness; Medical Innovation Advances	no
1164	263	fda	4_5	LLM		yes	Technical error
1165	264	fda	4_5	LLM	Medical Innovation Advances; Health Outreach Activities; Institutional Competency Soundness	no
1166	265	fda	4_5	LLM	Beneficial Health Directives; Institutional Integrity Affirmation; Medical Innovation Advances	no
1167	266	fda	4_5	LLM	Institutional Integrity Affirmation; Health Outreach Activities	no
1168	267	fda	4_5	LLM	Vaccine Positive Messaging; Beneficial Health Directives; Institutional Competency Soundness	no
1169	268	fda	4_5	LLM	Institutional Integrity Affirmation; Institutional Competency Soundness; Healthcare Safety Resource Improvements	no
1170	269	fda	4_5	LLM	Institutional Integrity Affirmation; Medical Innovation Advances; Health Outreach Activities	no
1171	270	fda	4_5	LLM	Vaccine Positive Messaging; Institutional Integrity Affirmation; Institutional Competency Soundness	no
1172	271	fda	4_5	LLM	Medical Innovation Advances	no
1173	272	fda	4_5	LLM	Vaccine Positive Messaging; Beneficial Health Directives; Institutional Integrity Affirmation	no
1174	273	fda	4_5	LLM	Medical Innovation Advances; Health Outreach Activities	no
1175	274	fda	4_5	LLM	Medical Innovation Advances; Beneficial Health Directives	no
1176	275	fda	4_5	LLM	Beneficial Health Directives; Institutional Integrity Affirmation; Institutional Competency Soundness	no
1177	276	fda	4_5	LLM	Vaccine Positive Messaging; Beneficial Health Directives; Institutional Competency Soundness	no
1178	277	fda	4_5	LLM	Vaccine Positive Messaging; Institutional Integrity Affirmation; Institutional Competency Soundness	no
1179	278	fda	4_5	LLM	Medical Innovation Advances; Institutional Competency Soundness	yes	other: BRAF-FUSIONS research
1180	279	fda	4_5	LLM	Institutional Integrity Affirmation; Institutional Competency Soundness	no
1181	280	fda	4_5	LLM	Institutional Integrity Affirmation; Institutional Competency Soundness	no
1182	281	fda	4_5	LLM	Beneficial Health Directives; Institutional Integrity Affirmation; Institutional Competency Soundness	no
1183	282	fda	4_5	LLM	Institutional Competency Soundness; Institutional Integrity Affirmation	no
1184	283	fda	4_5	LLM	Vaccine Positive Messaging; Beneficial Health Directives; Institutional Competency Soundness	no
1185	284	fda	4_5	LLM	Beneficial Health Directives; Institutional Integrity Affirmation	no
1186	285	fda	4_5	LLM	Beneficial Health Directives; Institutional Competency Soundness; Healthcare Safety Resource Improvements	no
1187	286	fda	4_5	LLM	Beneficial Health Directives; Institutional Integrity Affirmation	yes	other: Misinformation
1188	287	fda	4_5	LLM	Medical Innovation Advances; Healthcare Safety Resource Improvements	no
1189	288	fda	4_5	LLM	Medical Innovation Advances; Institutional Competency Soundness	no
1190	289	fda	4_5	LLM	Medical Innovation Advances; Institutional Competency Soundness; Health Outreach Activities	no
1191	290	fda	4_5	LLM	Medical Innovation Advances	no
1192	291	fda	4_5	LLM	Vaccine Positive Messaging; Medical Innovation Advances	no
1193	292	fda	4_5	LLM	Beneficial Health Directives; Medical Innovation Advances	no
1194	293	fda	4_5	LLM	Medical Innovation Advances; Health Outreach Activities; Healthcare Workforce Development	no
1195	294	fda	4_5	LLM	Vaccine Positive Messaging; Beneficial Health Directives; Healthcare Safety Resource Improvements	no
1196	295	fda	4_5	LLM	Beneficial Health Directives; Institutional Integrity Affirmation; Institutional Competency Soundness	no
1197	296	fda	4_5	LLM	Vaccine Positive Messaging; Beneficial Health Directives	no
1198	297	fda	4_5	LLM	Beneficial Health Directives; Institutional Competency Soundness; Medical Innovation Advances	no
1199	298	fda	4_5	LLM	Vaccine Positive Messaging; Institutional Integrity Affirmation; Institutional Competency Soundness	no
1200	299	fda	4_5	LLM	Medical Innovation Advances; Institutional Competency Soundness; Global and Environmental Health	no

## Sheet: Trust score validation
index	sample_index	annotator	organization	trust_score	trust_score_category
1	0	Rater_1	fda	2	1_2
2	1	Rater_1	fda	3	3
3	2	Rater_1	cdc	3	3
4	3	Rater_1	who	3	3
5	4	Rater_1	fda	3	3
6	5	Rater_1	fda	3	3
7	6	Rater_1	cdc	4	4_5
8	7	Rater_1	cdc	1	1_2
9	8	Rater_1	who	2	1_2
10	9	Rater_1	cdc	4	4_5
11	10	Rater_1	fda	3	3
12	11	Rater_1	who	3	3
13	12	Rater_1	fda	1	1_2
14	13	Rater_1	who	3	3
15	14	Rater_1	cdc	4	4_5
16	15	Rater_1	fda	2	1_2
17	16	Rater_1	fda	4	4_5
18	17	Rater_1	fda	1	1_2
19	18	Rater_1	cdc	3	3
20	19	Rater_1	cdc	4	4_5
21	20	Rater_1	who	4	4_5
22	21	Rater_1	cdc	1	1_2
23	22	Rater_1	fda	3	3
24	23	Rater_1	fda	3	3
25	24	Rater_1	cdc	1	1_2
26	25	Rater_1	who	3	3
27	26	Rater_1	fda	4	4_5
28	27	Rater_1	fda	4	4_5
29	28	Rater_1	cdc	3	3
30	29	Rater_1	fda	3	3
31	30	Rater_1	who	3	3
32	31	Rater_1	cdc	4	4_5
33	32	Rater_1	who	4	4_5
34	33	Rater_1	who	3	3
35	34	Rater_1	fda	2	1_2
36	35	Rater_1	cdc	1	1_2
37	36	Rater_1	who	3	3
38	37	Rater_1	who	3	3
39	38	Rater_1	who	3	3
40	39	Rater_1	who	4	4_5
41	40	Rater_1	who	4	4_5
42	41	Rater_1	who	4	4_5
43	42	Rater_1	fda	4	4_5
44	43	Rater_1	who	3	3
45	44	Rater_1	who	4	4_5
46	45	Rater_1	who	3	3
47	46	Rater_1	fda	3	3
48	47	Rater_1	fda	3	3
49	48	Rater_1	cdc	1	1_2
50	49	Rater_1	fda	3	3
51	50	Rater_1	cdc	5	4_5
52	51	Rater_1	cdc	3	3
53	52	Rater_1	fda	3	3
54	53	Rater_1	who	4	4_5
55	54	Rater_1	fda	4	4_5
56	55	Rater_1	fda	3	3
57	56	Rater_1	who	4	4_5
58	57	Rater_1	who	4	4_5
59	58	Rater_1	cdc	4	4_5
60	59	Rater_1	who	3	3
61	60	Rater_1	fda	3	3
62	61	Rater_1	who	3	3
63	62	Rater_1	who	2	1_2
64	63	Rater_1	cdc	4	4_5
65	64	Rater_1	cdc	3	3
66	65	Rater_1	who	3	3
67	66	Rater_1	who	3	3
68	67	Rater_1	fda	3	3
69	68	Rater_1	who	4	4_5
70	69	Rater_1	cdc	4	4_5
71	70	Rater_1	cdc	2	1_2
72	71	Rater_1	cdc	3	3
73	72	Rater_1	fda	3	3
74	73	Rater_1	cdc	4	4_5
75	74	Rater_1	cdc	3	3
76	75	Rater_1	fda	4	4_5
77	76	Rater_1	who	4	4_5
78	77	Rater_1	who	3	3
79	78	Rater_1	who	3	3
80	79	Rater_1	fda	4	4_5
81	80	Rater_1	cdc	3	3
82	81	Rater_1	cdc	5	4_5
83	82	Rater_1	who	3	3
84	83	Rater_1	cdc	2	1_2
85	84	Rater_1	who	3	3
86	85	Rater_1	cdc	3	3
87	86	Rater_1	cdc	2	1_2
88	87	Rater_1	who	4	4_5
89	88	Rater_1	who	2	1_2
90	89	Rater_1	who	2	1_2
91	90	Rater_1	cdc	5	4_5
92	91	Rater_1	cdc	2	1_2
93	92	Rater_1	who	3	3
94	93	Rater_1	fda	3	3
95	94	Rater_1	who	3	3
96	95	Rater_1	who	2	1_2
97	96	Rater_1	cdc	3	3
98	97	Rater_1	cdc	3	3
99	98	Rater_1	fda	3	3
100	99	Rater_1	who	3	3
101	100	Rater_1	fda	3	3
102	101	Rater_1	who	3	3
103	102	Rater_1	who	3	3
104	103	Rater_1	cdc	4	4_5
105	104	Rater_1	fda	3	3
106	105	Rater_1	fda	3	3
107	106	Rater_1	cdc	3	3
108	107	Rater_1	who	3	3
109	108	Rater_1	cdc	4	4_5
110	109	Rater_1	who	4	4_5
111	110	Rater_1	cdc	3	3
112	111	Rater_1	fda	3	3
113	112	Rater_1	who	3	3
114	113	Rater_1	fda	3	3
115	114	Rater_1	fda	3	3
116	115	Rater_1	cdc	3	3
117	116	Rater_1	cdc	3	3
118	117	Rater_1	fda	4	4_5
119	118	Rater_1	cdc	4	4_5
120	119	Rater_1	fda	4	4_5
121	120	Rater_1	who	3	3
122	121	Rater_1	cdc	3	3
123	122	Rater_1	cdc	4	4_5
124	123	Rater_1	cdc	3	3
125	124	Rater_1	cdc	3	3
126	125	Rater_1	fda	3	3
127	126	Rater_1	who	4	4_5
128	127	Rater_1	cdc	1	1_2
129	128	Rater_1	cdc	4	4_5
130	129	Rater_1	fda	4	4_5
131	130	Rater_1	cdc	3	3
132	131	Rater_1	cdc	2	1_2
133	132	Rater_1	cdc	3	3
134	133	Rater_1	cdc	2	1_2
135	134	Rater_1	fda	3	3
136	135	Rater_1	fda	3	3
137	136	Rater_1	cdc	3	3
138	137	Rater_1	cdc	4	4_5
139	138	Rater_1	cdc	4	4_5
140	139	Rater_1	who	3	3
141	140	Rater_1	cdc	1	1_2
142	141	Rater_1	cdc	3	3
143	142	Rater_1	cdc	5	4_5
144	143	Rater_1	cdc	1	1_2
145	144	Rater_1	fda	2	1_2
146	145	Rater_1	fda	3	3
147	146	Rater_1	cdc	2	1_2
148	147	Rater_1	who	4	4_5
149	148	Rater_1	who	3	3
150	149	Rater_1	who	4	4_5
151	150	Rater_1	fda	3	3
152	151	Rater_1	cdc	1	1_2
153	152	Rater_1	fda	2	1_2
154	153	Rater_1	cdc	3	3
155	154	Rater_1	fda	3	3
156	155	Rater_1	fda	3	3
157	156	Rater_1	fda	2	1_2
158	157	Rater_1	who	3	3
159	158	Rater_1	cdc	4	4_5
160	159	Rater_1	who	3	3
161	160	Rater_1	fda	1	1_2
162	161	Rater_1	cdc	3	3
163	162	Rater_1	who	3	3
164	163	Rater_1	who	3	3
165	164	Rater_1	who	3	3
166	165	Rater_1	cdc	2	1_2
167	166	Rater_1	fda	4	4_5
168	167	Rater_1	fda	3	3
169	168	Rater_1	cdc	3	3
170	169	Rater_1	who	3	3
171	170	Rater_1	who	4	4_5
172	171	Rater_1	fda	2	1_2
173	172	Rater_1	fda	3	3
174	173	Rater_1	who	3	3
175	174	Rater_1	who	4	4_5
176	175	Rater_1	fda	3	3
177	176	Rater_1	cdc	4	4_5
178	177	Rater_1	who	3	3
179	178	Rater_1	fda	4	4_5
180	179	Rater_1	cdc	3	3
181	180	Rater_1	fda	1	1_2
182	181	Rater_1	who	1	1_2
183	182	Rater_1	fda	3	3
184	183	Rater_1	fda	3	3
185	184	Rater_1	cdc	2	1_2
186	185	Rater_1	fda	3	3
187	186	Rater_1	fda	3	3
188	187	Rater_1	cdc	3	3
189	188	Rater_1	who	4	4_5
190	189	Rater_1	who	3	3
191	190	Rater_1	who	4	4_5
192	191	Rater_1	cdc	3	3
193	192	Rater_1	fda	3	3
194	193	Rater_1	fda	2	1_2
195	194	Rater_1	fda	4	4_5
196	195	Rater_1	who
197	196	Rater_1	fda	4	4_5
198	197	Rater_1	fda	3	3
199	198	Rater_1	who	3	3
200	199	Rater_1	fda	3	3
201	200	Rater_1	who	3	3
202	201	Rater_1	cdc	2	1_2
203	202	Rater_1	who	3	3
204	203	Rater_1	fda	2	1_2
205	204	Rater_1	cdc	4	4_5
206	205	Rater_1	fda	2	1_2
207	206	Rater_1	fda	4	4_5
208	207	Rater_1	cdc	3	3
209	208	Rater_1	who	3	3
210	209	Rater_1	cdc	3	3
211	210	Rater_1	cdc	2	1_2
212	211	Rater_1	fda	4	4_5
213	212	Rater_1	who	3	3
214	213	Rater_1	who	3	3
215	214	Rater_1	fda	3	3
216	215	Rater_1	who	3	3
217	216	Rater_1	who	3	3
218	217	Rater_1	fda	4	4_5
219	218	Rater_1	cdc	3	3
220	219	Rater_1	who	3	3
221	220	Rater_1	cdc	2	1_2
222	221	Rater_1	fda	3	3
223	222	Rater_1	fda	2	1_2
224	223	Rater_1	cdc	3	3
225	224	Rater_1	who	3	3
226	225	Rater_1	fda	3	3
227	226	Rater_1	cdc	1	1_2
228	227	Rater_1	who	4	4_5
229	228	Rater_1	fda	3	3
230	229	Rater_1	fda	2	1_2
231	230	Rater_1	who	3	3
232	231	Rater_1	fda	3	3
233	232	Rater_1	fda	3	3
234	233	Rater_1	fda	3	3
235	234	Rater_1	cdc	4	4_5
236	235	Rater_1	who	3	3
237	236	Rater_1	who	3	3
238	237	Rater_1	who	4	4_5
239	238	Rater_1	fda	3	3
240	239	Rater_1	fda	3	3
241	240	Rater_1	fda	3	3
242	241	Rater_1	fda	1	1_2
243	242	Rater_1	cdc	3	3
244	243	Rater_1	who	3	3
245	244	Rater_1	fda	2	1_2
246	245	Rater_1	cdc	3	3
247	246	Rater_1	cdc	4	4_5
248	247	Rater_1	fda	3	3
249	248	Rater_1	fda	3	3
250	249	Rater_1	who	2	1_2
251	250	Rater_1	cdc	1	1_2
252	251	Rater_1	who	3	3
253	252	Rater_1	cdc	3	3
254	253	Rater_1	who	3	3
255	254	Rater_1	cdc	3	3
256	255	Rater_1	cdc	1	1_2
257	256	Rater_1	who	3	3
258	257	Rater_1	who	4	4_5
259	258	Rater_1	fda	3	3
260	259	Rater_1	who	3	3
261	260	Rater_1	who	4	4_5
262	261	Rater_1	who	3	3
263	262	Rater_1	fda	3	3
264	263	Rater_1	who	1	1_2
265	264	Rater_1	who	4	4_5
266	265	Rater_1	cdc	3	3
267	266	Rater_1	fda	4	4_5
268	267	Rater_1	cdc	3	3
269	268	Rater_1	fda	4	4_5
270	269	Rater_1	fda	3	3
271	270	Rater_1	who	3	3
272	271	Rater_1	who	3	3
273	272	Rater_1	cdc	3	3
274	273	Rater_1	cdc	3	3
275	274	Rater_1	fda	3	3
276	275	Rater_1	cdc	4	4_5
277	276	Rater_1	cdc	2	1_2
278	277	Rater_1	who	3	3
279	278	Rater_1	who	3	3
280	279	Rater_1	fda	3	3
281	280	Rater_1	fda	3	3
282	281	Rater_1	who	3	3
283	282	Rater_1	cdc	3	3
284	283	Rater_1	fda	3	3
285	284	Rater_1	cdc	4	4_5
286	285	Rater_1	fda	3	3
287	286	Rater_1	cdc	3	3
288	287	Rater_1	cdc	3	3
289	288	Rater_1	cdc	3	3
290	289	Rater_1	who	4	4_5
291	290	Rater_1	who	4	4_5
292	291	Rater_1	fda	2	1_2
293	292	Rater_1	cdc	2	1_2
294	293	Rater_1	fda	3	3
295	294	Rater_1	who	3	3
296	295	Rater_1	cdc	3	3
297	296	Rater_1	who	3	3
298	297	Rater_1	cdc	2	1_2
299	298	Rater_1	fda	3	3
300	299	Rater_1	cdc	2	1_2
301	0	Rater_2	fda	4	4_5
302	1	Rater_2	fda	3	3
303	2	Rater_2	cdc	3	3
304	3	Rater_2	who	3	3
305	4	Rater_2	fda	3	3
306	5	Rater_2	fda	3	3
307	6	Rater_2	cdc	3	3
308	7	Rater_2	cdc	1	1_2
309	8	Rater_2	who	2	1_2
310	9	Rater_2	cdc	3	3
311	10	Rater_2	fda	3	3
312	11	Rater_2	who	3	3
313	12	Rater_2	fda	3	3
314	13	Rater_2	who	3	3
315	14	Rater_2	cdc	5	4_5
316	15	Rater_2	fda	1	1_2
317	16	Rater_2	fda	5	4_5
318	17	Rater_2	fda	3	3
319	18	Rater_2	cdc	2	1_2
320	19	Rater_2	cdc	4	4_5
321	20	Rater_2	who	5	4_5
322	21	Rater_2	cdc	1	1_2
323	22	Rater_2	fda	3	3
324	23	Rater_2	fda	3	3
325	24	Rater_2	cdc	1	1_2
326	25	Rater_2	who	3	3
327	26	Rater_2	fda	4	4_5
328	27	Rater_2	fda	3	3
329	28	Rater_2	cdc	3	3
330	29	Rater_2	fda	2	1_2
331	30	Rater_2	who	3	3
332	31	Rater_2	cdc	4	4_5
333	32	Rater_2	who	4	4_5
334	33	Rater_2	who	2	1_2
335	34	Rater_2	fda	2	1_2
336	35	Rater_2	cdc	1	1_2
337	36	Rater_2	who	2	1_2
338	37	Rater_2	who	3	3
339	38	Rater_2	who	3	3
340	39	Rater_2	who	4	4_5
341	40	Rater_2	who	4	4_5
342	41	Rater_2	who	3	3
343	42	Rater_2	fda	4	4_5
344	43	Rater_2	who	3	3
345	44	Rater_2	who	3	3
346	45	Rater_2	who	3	3
347	46	Rater_2	fda	3	3
348	47	Rater_2	fda	2	1_2
349	48	Rater_2	cdc	3	3
350	49	Rater_2	fda	3	3
351	50	Rater_2	cdc	5	4_5
352	51	Rater_2	cdc	3	3
353	52	Rater_2	fda	2	1_2
354	53	Rater_2	who	4	4_5
355	54	Rater_2	fda	4	4_5
356	55	Rater_2	fda	3	3
357	56	Rater_2	who	4	4_5
358	57	Rater_2	who	3	3
359	58	Rater_2	cdc	4	4_5
360	59	Rater_2	who	2	1_2
361	60	Rater_2	fda	3	3
362	61	Rater_2	who	3	3
363	62	Rater_2	who	2	1_2
364	63	Rater_2	cdc	4	4_5
365	64	Rater_2	cdc	3	3
366	65	Rater_2	who	3	3
367	66	Rater_2	who	3	3
368	67	Rater_2	fda	3	3
369	68	Rater_2	who	5	4_5
370	69	Rater_2	cdc	4	4_5
371	70	Rater_2	cdc	2	1_2
372	71	Rater_2	cdc	3	3
373	72	Rater_2	fda	3	3
374	73	Rater_2	cdc	4	4_5
375	74	Rater_2	cdc	2	1_2
376	75	Rater_2	fda	4	4_5
377	76	Rater_2	who	4	4_5
378	77	Rater_2	who	3	3
379	78	Rater_2	who	3	3
380	79	Rater_2	fda	4	4_5
381	80	Rater_2	cdc	3	3
382	81	Rater_2	cdc	3	3
383	82	Rater_2	who	3	3
384	83	Rater_2	cdc	2	1_2
385	84	Rater_2	who	4	4_5
386	85	Rater_2	cdc	2	1_2
387	86	Rater_2	cdc	2	1_2
388	87	Rater_2	who	4	4_5
389	88	Rater_2	who	2	1_2
390	89	Rater_2	who	2	1_2
391	90	Rater_2	cdc	4	4_5
392	91	Rater_2	cdc	2	1_2
393	92	Rater_2	who	3	3
394	93	Rater_2	fda	3	3
395	94	Rater_2	who	3	3
396	95	Rater_2	who	2	1_2
397	96	Rater_2	cdc	3	3
398	97	Rater_2	cdc	3	3
399	98	Rater_2	fda	3	3
400	99	Rater_2	who	3	3
401	100	Rater_2	fda	3	3
402	101	Rater_2	who	3	3
403	102	Rater_2	who	3	3
404	103	Rater_2	cdc	3	3
405	104	Rater_2	fda	3	3
406	105	Rater_2	fda	3	3
407	106	Rater_2	cdc	3	3
408	107	Rater_2	who	2	1_2
409	108	Rater_2	cdc	4	4_5
410	109	Rater_2	who	4	4_5
411	110	Rater_2	cdc	3	3
412	111	Rater_2	fda	3	3
413	112	Rater_2	who	3	3
414	113	Rater_2	fda	3	3
415	114	Rater_2	fda	3	3
416	115	Rater_2	cdc	3	3
417	116	Rater_2	cdc	3	3
418	117	Rater_2	fda	4	4_5
419	118	Rater_2	cdc	4	4_5
420	119	Rater_2	fda	4	4_5
421	120	Rater_2	who	3	3
422	121	Rater_2	cdc	2	1_2
423	122	Rater_2	cdc	4	4_5
424	123	Rater_2	cdc	2	1_2
425	124	Rater_2	cdc	3	3
426	125	Rater_2	fda	3	3
427	126	Rater_2	who	4	4_5
428	127	Rater_2	cdc	1	1_2
429	128	Rater_2	cdc	4	4_5
430	129	Rater_2	fda	3	3
431	130	Rater_2	cdc	3	3
432	131	Rater_2	cdc	2	1_2
433	132	Rater_2	cdc	3	3
434	133	Rater_2	cdc	2	1_2
435	134	Rater_2	fda	3	3
436	135	Rater_2	fda	3	3
437	136	Rater_2	cdc	3	3
438	137	Rater_2	cdc	4	4_5
439	138	Rater_2	cdc	4	4_5
440	139	Rater_2	who	3	3
441	140	Rater_2	cdc	3	3
442	141	Rater_2	cdc	3	3
443	142	Rater_2	cdc	5	4_5
444	143	Rater_2	cdc	3	3
445	144	Rater_2	fda	2	1_2
446	145	Rater_2	fda	3	3
447	146	Rater_2	cdc	3	3
448	147	Rater_2	who	3	3
449	148	Rater_2	who	3	3
450	149	Rater_2	who	4	4_5
451	150	Rater_2	fda	3	3
452	151	Rater_2	cdc	1	1_2
453	152	Rater_2	fda	2	1_2
454	153	Rater_2	cdc	3	3
455	154	Rater_2	fda	4	4_5
456	155	Rater_2	fda	3	3
457	156	Rater_2	fda	2	1_2
458	157	Rater_2	who	3	3
459	158	Rater_2	cdc	4	4_5
460	159	Rater_2	who	3	3
461	160	Rater_2	fda	1	1_2
462	161	Rater_2	cdc	3	3
463	162	Rater_2	who	3	3
464	163	Rater_2	who	2	1_2
465	164	Rater_2	who	3	3
466	165	Rater_2	cdc	3	3
467	166	Rater_2	fda	4	4_5
468	167	Rater_2	fda	2	1_2
469	168	Rater_2	cdc	3	3
470	169	Rater_2	who	2	1_2
471	170	Rater_2	who	4	4_5
472	171	Rater_2	fda	3	3
473	172	Rater_2	fda	3	3
474	173	Rater_2	who	3	3
475	174	Rater_2	who	4	4_5
476	175	Rater_2	fda	3	3
477	176	Rater_2	cdc	4	4_5
478	177	Rater_2	who	3	3
479	178	Rater_2	fda	4	4_5
480	179	Rater_2	cdc	3	3
481	180	Rater_2	fda	1	1_2
482	181	Rater_2	who	1	1_2
483	182	Rater_2	fda	3	3
484	183	Rater_2	fda	3	3
485	184	Rater_2	cdc	2	1_2
486	185	Rater_2	fda	3	3
487	186	Rater_2	fda	3	3
488	187	Rater_2	cdc	3	3
489	188	Rater_2	who	3	3
490	189	Rater_2	who	3	3
491	190	Rater_2	who	4	4_5
492	191	Rater_2	cdc	3	3
493	192	Rater_2	fda	3	3
494	193	Rater_2	fda	2	1_2
495	194	Rater_2	fda	3	3
496	195	Rater_2	who	1	1_2
497	196	Rater_2	fda	4	4_5
498	197	Rater_2	fda	3	3
499	198	Rater_2	who	3	3
500	199	Rater_2	fda	2	1_2
501	200	Rater_2	who	3	3
502	201	Rater_2	cdc	2	1_2
503	202	Rater_2	who	3	3
504	203	Rater_2	fda	2	1_2
505	204	Rater_2	cdc	4	4_5
506	205	Rater_2	fda	3	3
507	206	Rater_2	fda	4	4_5
508	207	Rater_2	cdc	3	3
509	208	Rater_2	who	3	3
510	209	Rater_2	cdc	3	3
511	210	Rater_2	cdc	2	1_2
512	211	Rater_2	fda	4	4_5
513	212	Rater_2	who	3	3
514	213	Rater_2	who	3	3
515	214	Rater_2	fda	3	3
516	215	Rater_2	who	3	3
517	216	Rater_2	who	3	3
518	217	Rater_2	fda	4	4_5
519	218	Rater_2	cdc	3	3
520	219	Rater_2	who	3	3
521	220	Rater_2	cdc	3	3
522	221	Rater_2	fda	3	3
523	222	Rater_2	fda	2	1_2
524	223	Rater_2	cdc	3	3
525	224	Rater_2	who	3	3
526	225	Rater_2	fda	3	3
527	226	Rater_2	cdc	3	3
528	227	Rater_2	who	5	4_5
529	228	Rater_2	fda	3	3
530	229	Rater_2	fda	1	1_2
531	230	Rater_2	who	3	3
532	231	Rater_2	fda	3	3
533	232	Rater_2	fda	2	1_2
534	233	Rater_2	fda	3	3
535	234	Rater_2	cdc	4	4_5
536	235	Rater_2	who	3	3
537	236	Rater_2	who	3	3
538	237	Rater_2	who	4	4_5
539	238	Rater_2	fda	3	3
540	239	Rater_2	fda	3	3
541	240	Rater_2	fda	3	3
542	241	Rater_2	fda	3	3
543	242	Rater_2	cdc	3	3
544	243	Rater_2	who	3	3
545	244	Rater_2	fda	2	1_2
546	245	Rater_2	cdc	3	3
547	246	Rater_2	cdc	4	4_5
548	247	Rater_2	fda	3	3
549	248	Rater_2	fda	3	3
550	249	Rater_2	who	2	1_2
551	250	Rater_2	cdc	1	1_2
552	251	Rater_2	who	3	3
553	252	Rater_2	cdc	3	3
554	253	Rater_2	who	2	1_2
555	254	Rater_2	cdc	3	3
556	255	Rater_2	cdc	1	1_2
557	256	Rater_2	who	3	3
558	257	Rater_2	who	4	4_5
559	258	Rater_2	fda	3	3
560	259	Rater_2	who	3	3
561	260	Rater_2	who	4	4_5
562	261	Rater_2	who	3	3
563	262	Rater_2	fda	3	3
564	263	Rater_2	who	1	1_2
565	264	Rater_2	who	4	4_5
566	265	Rater_2	cdc	3	3
567	266	Rater_2	fda	3	3
568	267	Rater_2	cdc	3	3
569	268	Rater_2	fda	4	4_5
570	269	Rater_2	fda	3	3
571	270	Rater_2	who	3	3
572	271	Rater_2	who	3	3
573	272	Rater_2	cdc	3	3
574	273	Rater_2	cdc	2	1_2
575	274	Rater_2	fda	3	3
576	275	Rater_2	cdc	3	3
577	276	Rater_2	cdc	2	1_2
578	277	Rater_2	who	3	3
579	278	Rater_2	who	3	3
580	279	Rater_2	fda	3	3
581	280	Rater_2	fda	3	3
582	281	Rater_2	who	2	1_2
583	282	Rater_2	cdc	3	3
584	283	Rater_2	fda	3	3
585	284	Rater_2	cdc	4	4_5
586	285	Rater_2	fda	3	3
587	286	Rater_2	cdc	3	3
588	287	Rater_2	cdc	3	3
589	288	Rater_2	cdc	2	1_2
590	289	Rater_2	who	3	3
591	290	Rater_2	who	4	4_5
592	291	Rater_2	fda	2	1_2
593	292	Rater_2	cdc	3	3
594	293	Rater_2	fda	2	1_2
595	294	Rater_2	who	3	3
596	295	Rater_2	cdc	3	3
597	296	Rater_2	who	3	3
598	297	Rater_2	cdc	2	1_2
599	298	Rater_2	fda	3	3
600	299	Rater_2	cdc	2	1_2
601	0	Rater_3	fda	2	1_2
602	1	Rater_3	fda	3	3
603	2	Rater_3	cdc	3	3
604	3	Rater_3	who	3	3
605	4	Rater_3	fda	3	3
606	5	Rater_3	fda	2	1_2
607	6	Rater_3	cdc	3	3
608	7	Rater_3	cdc	3	3
609	8	Rater_3	who	2	1_2
610	9	Rater_3	cdc	4	4_5
611	10	Rater_3	fda	3	3
612	11	Rater_3	who	3	3
613	12	Rater_3	fda	1	1_2
614	13	Rater_3	who	3	3
615	14	Rater_3	cdc	4	4_5
616	15	Rater_3	fda	2	1_2
617	16	Rater_3	fda	4	4_5
618	17	Rater_3	fda	1	1_2
619	18	Rater_3	cdc	3	3
620	19	Rater_3	cdc	4	4_5
621	20	Rater_3	who	4	4_5
622	21	Rater_3	cdc	1	1_2
623	22	Rater_3	fda	3	3
624	23	Rater_3	fda	4	4_5
625	24	Rater_3	cdc	1	1_2
626	25	Rater_3	who	3	3
627	26	Rater_3	fda	4	4_5
628	27	Rater_3	fda	4	4_5
629	28	Rater_3	cdc	3	3
630	29	Rater_3	fda	3	3
631	30	Rater_3	who	3	3
632	31	Rater_3	cdc	4	4_5
633	32	Rater_3	who	3	3
634	33	Rater_3	who	2	1_2
635	34	Rater_3	fda	2	1_2
636	35	Rater_3	cdc	2	1_2
637	36	Rater_3	who	2	1_2
638	37	Rater_3	who	3	3
639	38	Rater_3	who	3	3
640	39	Rater_3	who	4	4_5
641	40	Rater_3	who	4	4_5
642	41	Rater_3	who	2	1_2
643	42	Rater_3	fda	4	4_5
644	43	Rater_3	who	3	3
645	44	Rater_3	who	3	3
646	45	Rater_3	who	3	3
647	46	Rater_3	fda	4	4_5
648	47	Rater_3	fda	3	3
649	48	Rater_3	cdc	3	3
650	49	Rater_3	fda	3	3
651	50	Rater_3	cdc	5	4_5
652	51	Rater_3	cdc	3	3
653	52	Rater_3	fda	2	1_2
654	53	Rater_3	who	4	4_5
655	54	Rater_3	fda	5	4_5
656	55	Rater_3	fda	4	4_5
657	56	Rater_3	who	4	4_5
658	57	Rater_3	who	4	4_5
659	58	Rater_3	cdc	4	4_5
660	59	Rater_3	who	3	3
661	60	Rater_3	fda	3	3
662	61	Rater_3	who	3	3
663	62	Rater_3	who	2	1_2
664	63	Rater_3	cdc	4	4_5
665	64	Rater_3	cdc	3	3
666	65	Rater_3	who	3	3
667	66	Rater_3	who	3	3
668	67	Rater_3	fda	3	3
669	68	Rater_3	who	4	4_5
670	69	Rater_3	cdc	4	4_5
671	70	Rater_3	cdc	3	3
672	71	Rater_3	cdc	3	3
673	72	Rater_3	fda	3	3
674	73	Rater_3	cdc	4	4_5
675	74	Rater_3	cdc	2	1_2
676	75	Rater_3	fda	4	4_5
677	76	Rater_3	who	3	3
678	77	Rater_3	who	3	3
679	78	Rater_3	who	3	3
680	79	Rater_3	fda	4	4_5
681	80	Rater_3	cdc	3	3
682	81	Rater_3	cdc	5	4_5
683	82	Rater_3	who	3	3
684	83	Rater_3	cdc	2	1_2
685	84	Rater_3	who	4	4_5
686	85	Rater_3	cdc	2	1_2
687	86	Rater_3	cdc	3	3
688	87	Rater_3	who	4	4_5
689	88	Rater_3	who	2	1_2
690	89	Rater_3	who	2	1_2
691	90	Rater_3	cdc	5	4_5
692	91	Rater_3	cdc	3	3
693	92	Rater_3	who	3	3
694	93	Rater_3	fda	3	3
695	94	Rater_3	who	3	3
696	95	Rater_3	who	2	1_2
697	96	Rater_3	cdc	3	3
698	97	Rater_3	cdc	3	3
699	98	Rater_3	fda	3	3
700	99	Rater_3	who	3	3
701	100	Rater_3	fda	3	3
702	101	Rater_3	who	3	3
703	102	Rater_3	who	3	3
704	103	Rater_3	cdc	4	4_5
705	104	Rater_3	fda	3	3
706	105	Rater_3	fda	3	3
707	106	Rater_3	cdc	3	3
708	107	Rater_3	who	2	1_2
709	108	Rater_3	cdc	4	4_5
710	109	Rater_3	who	4	4_5
711	110	Rater_3	cdc	3	3
712	111	Rater_3	fda	3	3
713	112	Rater_3	who	3	3
714	113	Rater_3	fda	3	3
715	114	Rater_3	fda	3	3
716	115	Rater_3	cdc	3	3
717	116	Rater_3	cdc	3	3
718	117	Rater_3	fda	4	4_5
719	118	Rater_3	cdc	4	4_5
720	119	Rater_3	fda	3	3
721	120	Rater_3	who	3	3
722	121	Rater_3	cdc	2	1_2
723	122	Rater_3	cdc	4	4_5
724	123	Rater_3	cdc	2	1_2
725	124	Rater_3	cdc	4	4_5
726	125	Rater_3	fda	3	3
727	126	Rater_3	who	4	4_5
728	127	Rater_3	cdc	1	1_2
729	128	Rater_3	cdc	4	4_5
730	129	Rater_3	fda	4	4_5
731	130	Rater_3	cdc	3	3
732	131	Rater_3	cdc	2	1_2
733	132	Rater_3	cdc	3	3
734	133	Rater_3	cdc	1	1_2
735	134	Rater_3	fda	3	3
736	135	Rater_3	fda	3	3
737	136	Rater_3	cdc	3	3
738	137	Rater_3	cdc	4	4_5
739	138	Rater_3	cdc	5	4_5
740	139	Rater_3	who	3	3
741	140	Rater_3	cdc	3	3
742	141	Rater_3	cdc	3	3
743	142	Rater_3	cdc	3	3
744	143	Rater_3	cdc	1	1_2
745	144	Rater_3	fda	1	1_2
746	145	Rater_3	fda	4	4_5
747	146	Rater_3	cdc	3	3
748	147	Rater_3	who	4	4_5
749	148	Rater_3	who	3	3
750	149	Rater_3	who	4	4_5
751	150	Rater_3	fda	3	3
752	151	Rater_3	cdc	3	3
753	152	Rater_3	fda	2	1_2
754	153	Rater_3	cdc	3	3
755	154	Rater_3	fda	3	3
756	155	Rater_3	fda	3	3
757	156	Rater_3	fda	1	1_2
758	157	Rater_3	who	3	3
759	158	Rater_3	cdc	3	3
760	159	Rater_3	who	4	4_5
761	160	Rater_3	fda	1	1_2
762	161	Rater_3	cdc	3	3
763	162	Rater_3	who	3	3
764	163	Rater_3	who	3	3
765	164	Rater_3	who	3	3
766	165	Rater_3	cdc	3	3
767	166	Rater_3	fda	4	4_5
768	167	Rater_3	fda	3	3
769	168	Rater_3	cdc	3	3
770	169	Rater_3	who	2	1_2
771	170	Rater_3	who	4	4_5
772	171	Rater_3	fda	2	1_2
773	172	Rater_3	fda	3	3
774	173	Rater_3	who	3	3
775	174	Rater_3	who	4	4_5
776	175	Rater_3	fda	3	3
777	176	Rater_3	cdc	4	4_5
778	177	Rater_3	who	3	3
779	178	Rater_3	fda	4	4_5
780	179	Rater_3	cdc	3	3
781	180	Rater_3	fda	1	1_2
782	181	Rater_3	who	3	3
783	182	Rater_3	fda	3	3
784	183	Rater_3	fda	3	3
785	184	Rater_3	cdc	2	1_2
786	185	Rater_3	fda	3	3
787	186	Rater_3	fda	3	3
788	187	Rater_3	cdc	3	3
789	188	Rater_3	who	4	4_5
790	189	Rater_3	who	3	3
791	190	Rater_3	who	4	4_5
792	191	Rater_3	cdc	3	3
793	192	Rater_3	fda	3	3
794	193	Rater_3	fda	1	1_2
795	194	Rater_3	fda	3	3
796	195	Rater_3	who	1	1_2
797	196	Rater_3	fda	4	4_5
798	197	Rater_3	fda	3	3
799	198	Rater_3	who	3	3
800	199	Rater_3	fda	2	1_2
801	200	Rater_3	who	3	3
802	201	Rater_3	cdc	2	1_2
803	202	Rater_3	who	3	3
804	203	Rater_3	fda	3	3
805	204	Rater_3	cdc	4	4_5
806	205	Rater_3	fda	2	1_2
807	206	Rater_3	fda	4	4_5
808	207	Rater_3	cdc	3	3
809	208	Rater_3	who	3	3
810	209	Rater_3	cdc	3	3
811	210	Rater_3	cdc	2	1_2
812	211	Rater_3	fda	4	4_5
813	212	Rater_3	who	3	3
814	213	Rater_3	who	4	4_5
815	214	Rater_3	fda	3	3
816	215	Rater_3	who	4	4_5
817	216	Rater_3	who	3	3
818	217	Rater_3	fda	4	4_5
819	218	Rater_3	cdc	4	4_5
820	219	Rater_3	who	3	3
821	220	Rater_3	cdc	2	1_2
822	221	Rater_3	fda	3	3
823	222	Rater_3	fda	2	1_2
824	223	Rater_3	cdc	3	3
825	224	Rater_3	who	3	3
826	225	Rater_3	fda	3	3
827	226	Rater_3	cdc	1	1_2
828	227	Rater_3	who	4	4_5
829	228	Rater_3	fda	3	3
830	229	Rater_3	fda	2	1_2
831	230	Rater_3	who	3	3
832	231	Rater_3	fda	3	3
833	232	Rater_3	fda	3	3
834	233	Rater_3	fda	2	1_2
835	234	Rater_3	cdc	3	3
836	235	Rater_3	who	3	3
837	236	Rater_3	who	3	3
838	237	Rater_3	who	4	4_5
839	238	Rater_3	fda	3	3
840	239	Rater_3	fda	3	3
841	240	Rater_3	fda	3	3
842	241	Rater_3	fda	3	3
843	242	Rater_3	cdc	3	3
844	243	Rater_3	who	3	3
845	244	Rater_3	fda	2	1_2
846	245	Rater_3	cdc	3	3
847	246	Rater_3	cdc	4	4_5
848	247	Rater_3	fda	3	3
849	248	Rater_3	fda	3	3
850	249	Rater_3	who	2	1_2
851	250	Rater_3	cdc	1	1_2
852	251	Rater_3	who	3	3
853	252	Rater_3	cdc	3	3
854	253	Rater_3	who	3	3
855	254	Rater_3	cdc	3	3
856	255	Rater_3	cdc	1	1_2
857	256	Rater_3	who	4	4_5
858	257	Rater_3	who	4	4_5
859	258	Rater_3	fda	3	3
860	259	Rater_3	who	3	3
861	260	Rater_3	who	3	3
862	261	Rater_3	who	3	3
863	262	Rater_3	fda	3	3
864	263	Rater_3	who	1	1_2
865	264	Rater_3	who	4	4_5
866	265	Rater_3	cdc	3	3
867	266	Rater_3	fda	3	3
868	267	Rater_3	cdc	3	3
869	268	Rater_3	fda	4	4_5
870	269	Rater_3	fda	3	3
871	270	Rater_3	who	4	4_5
872	271	Rater_3	who	3	3
873	272	Rater_3	cdc	3	3
874	273	Rater_3	cdc	3	3
875	274	Rater_3	fda	3	3
876	275	Rater_3	cdc	3	3
877	276	Rater_3	cdc	3	3
878	277	Rater_3	who	3	3
879	278	Rater_3	who	3	3
880	279	Rater_3	fda	3	3
881	280	Rater_3	fda	3	3
882	281	Rater_3	who	2	1_2
883	282	Rater_3	cdc	3	3
884	283	Rater_3	fda	3	3
885	284	Rater_3	cdc	4	4_5
886	285	Rater_3	fda	3	3
887	286	Rater_3	cdc	3	3
888	287	Rater_3	cdc	3	3
889	288	Rater_3	cdc	3	3
890	289	Rater_3	who	4	4_5
891	290	Rater_3	who	4	4_5
892	291	Rater_3	fda	2	1_2
893	292	Rater_3	cdc	2	1_2
894	293	Rater_3	fda	3	3
895	294	Rater_3	who	3	3
896	295	Rater_3	cdc	3	3
897	296	Rater_3	who	3	3
898	297	Rater_3	cdc	2	1_2
899	298	Rater_3	fda	3	3
900	299	Rater_3	cdc	2	1_2
901	0	LLM	fda	2	1_2
902	1	LLM	fda	3	3
903	2	LLM	cdc	3	3
904	3	LLM	who	2	1_2
905	4	LLM	fda	3	3
906	5	LLM	fda	3	3
907	6	LLM	cdc	4	4_5
908	7	LLM	cdc	2	1_2
909	8	LLM	who	2	1_2
910	9	LLM	cdc	4	4_5
911	10	LLM	fda	3	3
912	11	LLM	who	3	3
913	12	LLM	fda	2	1_2
914	13	LLM	who	3	3
915	14	LLM	cdc	4	4_5
916	15	LLM	fda	2	1_2
917	16	LLM	fda	4	4_5
918	17	LLM	fda	1	1_2
919	18	LLM	cdc	3	3
920	19	LLM	cdc	3	3
921	20	LLM	who	4	4_5
922	21	LLM	cdc	2	1_2
923	22	LLM	fda	3	3
924	23	LLM	fda	3	3
925	24	LLM	cdc	1	1_2
926	25	LLM	who	3	3
927	26	LLM	fda	4	4_5
928	27	LLM	fda	4	4_5
929	28	LLM	cdc	3	3
930	29	LLM	fda	3	3
931	30	LLM	who	2	1_2
932	31	LLM	cdc	3	3
933	32	LLM	who	3	3
934	33	LLM	who	3	3
935	34	LLM	fda	2	1_2
936	35	LLM	cdc	1	1_2
937	36	LLM	who	2	1_2
938	37	LLM	who	4	4_5
939	38	LLM	who	3	3
940	39	LLM	who	4	4_5
941	40	LLM	who	4	4_5
942	41	LLM	who	4	4_5
943	42	LLM	fda	4	4_5
944	43	LLM	who	3	3
945	44	LLM	who	4	4_5
946	45	LLM	who	3	3
947	46	LLM	fda	3	3
948	47	LLM	fda	3	3
949	48	LLM	cdc	2	1_2
950	49	LLM	fda	3	3
951	50	LLM	cdc	5	4_5
952	51	LLM	cdc	3	3
953	52	LLM	fda	3	3
954	53	LLM	who	4	4_5
955	54	LLM	fda	4	4_5
956	55	LLM	fda	3	3
957	56	LLM	who	4	4_5
958	57	LLM	who	4	4_5
959	58	LLM	cdc	4	4_5
960	59	LLM	who	3	3
961	60	LLM	fda	3	3
962	61	LLM	who	3	3
963	62	LLM	who	2	1_2
964	63	LLM	cdc	4	4_5
965	64	LLM	cdc	3	3
966	65	LLM	who	3	3
967	66	LLM	who	3	3
968	67	LLM	fda	3	3
969	68	LLM	who	3	3
970	69	LLM	cdc	4	4_5
971	70	LLM	cdc	2	1_2
972	71	LLM	cdc	2	1_2
973	72	LLM	fda	3	3
974	73	LLM	cdc	4	4_5
975	74	LLM	cdc	2	1_2
976	75	LLM	fda	4	4_5
977	76	LLM	who	4	4_5
978	77	LLM	who	4	4_5
979	78	LLM	who	3	3
980	79	LLM	fda	4	4_5
981	80	LLM	cdc	3	3
982	81	LLM	cdc	3	3
983	82	LLM	who	1	1_2
984	83	LLM	cdc	2	1_2
985	84	LLM	who	4	4_5
986	85	LLM	cdc	2	1_2
987	86	LLM	cdc	2	1_2
988	87	LLM	who	4	4_5
989	88	LLM	who	2	1_2
990	89	LLM	who	2	1_2
991	90	LLM	cdc	4	4_5
992	91	LLM	cdc	2	1_2
993	92	LLM	who	3	3
994	93	LLM	fda	3	3
995	94	LLM	who	3	3
996	95	LLM	who	2	1_2
997	96	LLM	cdc	4	4_5
998	97	LLM	cdc	3	3
999	98	LLM	fda	3	3
1000	99	LLM	who	3	3
1001	100	LLM	fda	3	3
1002	101	LLM	who	4	4_5
1003	102	LLM	who	3	3
1004	103	LLM	cdc	4	4_5
1005	104	LLM	fda	3	3
1006	105	LLM	fda	3	3
1007	106	LLM	cdc	3	3
1008	107	LLM	who	2	1_2
1009	108	LLM	cdc	4	4_5
1010	109	LLM	who	4	4_5
1011	110	LLM	cdc	3	3
1012	111	LLM	fda	3	3
1013	112	LLM	who	4	4_5
1014	113	LLM	fda	3	3
1015	114	LLM	fda	3	3
1016	115	LLM	cdc	2	1_2
1017	116	LLM	cdc	3	3
1018	117	LLM	fda	4	4_5
1019	118	LLM	cdc	4	4_5
1020	119	LLM	fda	2	1_2
1021	120	LLM	who	3	3
1022	121	LLM	cdc	3	3
1023	122	LLM	cdc	4	4_5
1024	123	LLM	cdc	3	3
1025	124	LLM	cdc	3	3
1026	125	LLM	fda	3	3
1027	126	LLM	who	3	3
1028	127	LLM	cdc	1	1_2
1029	128	LLM	cdc	4	4_5
1030	129	LLM	fda	4	4_5
1031	130	LLM	cdc	3	3
1032	131	LLM	cdc	2	1_2
1033	132	LLM	cdc	3	3
1034	133	LLM	cdc	1	1_2
1035	134	LLM	fda	3	3
1036	135	LLM	fda	3	3
1037	136	LLM	cdc	3	3
1038	137	LLM	cdc	4	4_5
1039	138	LLM	cdc	4	4_5
1040	139	LLM	who	2	1_2
1041	140	LLM	cdc	2	1_2
1042	141	LLM	cdc	3	3
1043	142	LLM	cdc	4	4_5
1044	143	LLM	cdc	1	1_2
1045	144	LLM	fda	2	1_2
1046	145	LLM	fda	3	3
1047	146	LLM	cdc	2	1_2
1048	147	LLM	who	4	4_5
1049	148	LLM	who	3	3
1050	149	LLM	who	4	4_5
1051	150	LLM	fda	3	3
1052	151	LLM	cdc	2	1_2
1053	152	LLM	fda	2	1_2
1054	153	LLM	cdc	3	3
1055	154	LLM	fda	4	4_5
1056	155	LLM	fda	3	3
1057	156	LLM	fda	2	1_2
1058	157	LLM	who	3	3
1059	158	LLM	cdc	4	4_5
1060	159	LLM	who	4	4_5
1061	160	LLM	fda	2	1_2
1062	161	LLM	cdc	3	3
1063	162	LLM	who	2	1_2
1064	163	LLM	who	3	3
1065	164	LLM	who	3	3
1066	165	LLM	cdc	3	3
1067	166	LLM	fda	4	4_5
1068	167	LLM	fda	3	3
1069	168	LLM	cdc	3	3
1070	169	LLM	who	3	3
1071	170	LLM	who	4	4_5
1072	171	LLM	fda	2	1_2
1073	172	LLM	fda	3	3
1074	173	LLM	who	3	3
1075	174	LLM	who	4	4_5
1076	175	LLM	fda	3	3
1077	176	LLM	cdc	3	3
1078	177	LLM	who	3	3
1079	178	LLM	fda	4	4_5
1080	179	LLM	cdc	3	3
1081	180	LLM	fda	1	1_2
1082	181	LLM	who	1	1_2
1083	182	LLM	fda	3	3
1084	183	LLM	fda	3	3
1085	184	LLM	cdc	2	1_2
1086	185	LLM	fda	3	3
1087	186	LLM	fda	3	3
1088	187	LLM	cdc	3	3
1089	188	LLM	who	4	4_5
1090	189	LLM	who	3	3
1091	190	LLM	who	3	3
1092	191	LLM	cdc	3	3
1093	192	LLM	fda	3	3
1094	193	LLM	fda	2	1_2
1095	194	LLM	fda	3	3
1096	195	LLM	who	1	1_2
1097	196	LLM	fda	4	4_5
1098	197	LLM	fda	3	3
1099	198	LLM	who	3	3
1100	199	LLM	fda	2	1_2
1101	200	LLM	who	2	1_2
1102	201	LLM	cdc	2	1_2
1103	202	LLM	who	3	3
1104	203	LLM	fda	2	1_2
1105	204	LLM	cdc	3	3
1106	205	LLM	fda	2	1_2
1107	206	LLM	fda	4	4_5
1108	207	LLM	cdc	3	3
1109	208	LLM	who	3	3
1110	209	LLM	cdc	3	3
1111	210	LLM	cdc	1	1_2
1112	211	LLM	fda	4	4_5
1113	212	LLM	who	2	1_2
1114	213	LLM	who	4	4_5
1115	214	LLM	fda	3	3
1116	215	LLM	who	3	3
1117	216	LLM	who	3	3
1118	217	LLM	fda	4	4_5
1119	218	LLM	cdc	3	3
1120	219	LLM	who	3	3
1121	220	LLM	cdc	2	1_2
1122	221	LLM	fda	3	3
1123	222	LLM	fda	2	1_2
1124	223	LLM	cdc	3	3
1125	224	LLM	who	3	3
1126	225	LLM	fda	3	3
1127	226	LLM	cdc	1	1_2
1128	227	LLM	who	4	4_5
1129	228	LLM	fda	2	1_2
1130	229	LLM	fda	2	1_2
1131	230	LLM	who	3	3
1132	231	LLM	fda	3	3
1133	232	LLM	fda	4	4_5
1134	233	LLM	fda	3	3
1135	234	LLM	cdc	4	4_5
1136	235	LLM	who	2	1_2
1137	236	LLM	who	3	3
1138	237	LLM	who	4	4_5
1139	238	LLM	fda	3	3
1140	239	LLM	fda	3	3
1141	240	LLM	fda	3	3
1142	241	LLM	fda	1	1_2
1143	242	LLM	cdc	3	3
1144	243	LLM	who	3	3
1145	244	LLM	fda	1	1_2
1146	245	LLM	cdc	3	3
1147	246	LLM	cdc	4	4_5
1148	247	LLM	fda	2	1_2
1149	248	LLM	fda	3	3
1150	249	LLM	who	2	1_2
1151	250	LLM	cdc	1	1_2
1152	251	LLM	who	3	3
1153	252	LLM	cdc	3	3
1154	253	LLM	who	2	1_2
1155	254	LLM	cdc	3	3
1156	255	LLM	cdc	1	1_2
1157	256	LLM	who	3	3
1158	257	LLM	who	4	4_5
1159	258	LLM	fda	2	1_2
1160	259	LLM	who	3	3
1161	260	LLM	who	4	4_5
1162	261	LLM	who	3	3
1163	262	LLM	fda	3	3
1164	263	LLM	who	1	1_2
1165	264	LLM	who	4	4_5
1166	265	LLM	cdc	3	3
1167	266	LLM	fda	4	4_5
1168	267	LLM	cdc	3	3
1169	268	LLM	fda	4	4_5
1170	269	LLM	fda	3	3
1171	270	LLM	who	3	3
1172	271	LLM	who	3	3
1173	272	LLM	cdc	3	3
1174	273	LLM	cdc	4	4_5
1175	274	LLM	fda	4	4_5
1176	275	LLM	cdc	4	4_5
1177	276	LLM	cdc	3	3
1178	277	LLM	who	3	3
1179	278	LLM	who	3	3
1180	279	LLM	fda	3	3
1181	280	LLM	fda	3	3
1182	281	LLM	who	3	3
1183	282	LLM	cdc	3	3
1184	283	LLM	fda	3	3
1185	284	LLM	cdc	4	4_5
1186	285	LLM	fda	3	3
1187	286	LLM	cdc	3	3
1188	287	LLM	cdc	3	3
1189	288	LLM	cdc	3	3
1190	289	LLM	who	4	4_5
1191	290	LLM	who	4	4_5
1192	291	LLM	fda	2	1_2
1193	292	LLM	cdc	2	1_2
1194	293	LLM	fda	4	4_5
1195	294	LLM	who	3	3
1196	295	LLM	cdc	4	4_5
1197	296	LLM	who	4	4_5
1198	297	LLM	cdc	2	1_2
1199	298	LLM	fda	3	3
1200	299	LLM	cdc	2	1_2
