# Supplementary material for: Healthcare professionals’ trust in health authorities throughout COVID-19: a social media analysis
Source: Sci Rep. 2026 Apr 30;16:20082. doi: 10.1038/s41598-026-50565-4 (PMC13324178; doi:10.1038/s41598-026-50565-4)
Supplement: Supplementary file 6 — Supplementary Information 6. [file 41598_2026_50565_MOESM6_ESM.xlsx]

## Sheet: Sheet1
Quarter	WHO Trust	CI Lower	CI Upper	CDC Trust	CI Lower	CI Upper	FDA Trust	CI Lower	CI Upper
Q1-2019	3.29	3.22	3.36	2.97	2.87	3.07	2.98	2.92	3.04
Q2-2019	3.27	3.21	3.32	3.15	3.07	3.24	2.95	2.88	3.01
Q3-2019	3.23	3.17	3.29	3.27	3.17	3.37	2.99	2.92	3.06
Q4-2019	3.27	3.21	3.32	3.11	3.01	3.21	2.94	2.87	3.01
Q1-2020	3.05	3.02	3.08	2.9	2.86	2.94	2.94	2.88	2.99
Q2-2020	2.8	2.77	2.84	2.8	2.75	2.85	2.89	2.83	2.95
Q3-2020	3.03	2.98	3.08	2.72	2.66	2.77	2.79	2.73	2.85
Q4-2020	3.16	3.11	3.2	3.06	3.01	3.11	3.02	2.97	3.06
Q1-2021	3.14	3.1	3.17	3.11	3.07	3.15	3.06	3	3.11
Q2-2021	3.07	3.03	3.1	2.95	2.91	2.98	2.94	2.89	2.99
Q3-2021	3.14	3.1	3.19	2.93	2.9	2.97	2.96	2.92	3
Q4-2021	3.2	3.16	3.24	2.81	2.77	2.85	2.93	2.88	2.98
Q1-2022	3.18	3.13	3.23	2.67	2.63	2.72	2.95	2.89	3.01
Q2-2022	2.99	2.95	3.04	2.83	2.77	2.88	2.89	2.83	2.94
Q3-2022	2.99	2.94	3.04	2.67	2.61	2.73	2.91	2.85	2.98
Q4-2022	3.07	3.01	3.12	2.75	2.68	2.82	2.89	2.83	2.94
Q1-2023	3.04	2.97	3.11	2.69	2.6	2.78	2.97	2.91	3.03
